# Supplementary material for: Convergent shifts in host-associated microbial communities across environmentally elicited phenotypes
Source: Nat Commun. 2018 Mar 5;9:952. doi: 10.1038/s41467-018-03383-w (PMC5838112; doi:10.1038/s41467-018-03383-w)
Supplement: Supplementary file 4 — Supplementary Dataset 1 [file 41467_2018_3383_MOESM4_ESM.txt]

>128887 Sp.4.0.2.fasta_105073
CCTACGGGTGGCAGCAGTAGGGAATTTTCCGCAATGGGCGAAAGCCTGACGGAGCAATAC
CGCGTGAGGGATGACGGCCTGTGGGTTGTAAACCTCTTTTCTCAAGGAAGAAGTTCTGAC
GGTACTTGAGGAATAAGCATCGGCTAACTCTGTGCCAGCAGCCGCGGTAATACAGAGGAT
GCAAGCGTTATCCGGAATCACTGGGCATAAAGCGTCTGTAGGTGGTTTGGTAAGTCTGCT
GTTAAAGACTGGGGCTCAACCCCAGAAAAGCAGTGGAAACTGCCAGACTTGAGTGTGGTA
GAGGTAAAGGGAATTCCTAGTGTAGCGGTGAAATGCGTAGATATTAGGAAGAACACCAAT
GGCGAAGGCACTTTACTGGGCCATAACTGACACTGAGAGACGACAGCTAGGGGAGCAAAT
GGGATTAGATACCCCAGTAGTC
>141143 Sp.1.10k.2.fasta_682887
CCTACGGGTGGCTGCAGTGGGGAATTTTCCGCAATGGGCGAAAGCCTGACGGAGCAATAC
CGCGTGAGGGATGAACGCCTGTGGGTTGTAAACCTCTTTTCTCAAGGAAGAAGTTCTGAC
GGTAC
>1892589 Sp.1.10k.1.fasta_4675681
TCTACGGGGGGCAGCAGTGGGGAATTTTTCGCAATGGGCGAAAGCCTGACGGAGCAATAC
CGCGTGAGGGATGACGGCCTGTGGGTTGTAAACCTCTTTTCTCAAGGAAGAAGTTCTGAC
GGT
>209603 Sp.1.10k.3.fasta_70
CCTACGGGTGGCAGCAGTGGGGAATTTTCCGCAATGGGCGAAAGCCTGACGGAGCAATAC
CGCGTGAGGGATGACAGCCTGTGGGTTGTAAACCTCTTTTCTCAAGGAAGAAGTTCTGAC
GGTACTTGAGGAATAAGCATCGGCTAACTCTGTGCCAGCAGCCGCGGTAATACAGAGGAT
GCAAGCGTTATCCGGAATCACTGGGCATAAAGCGTCTGTAGGTTGTTCAGTAAGTCTGCT
GTTAAATACTAGGGCTTAACCCTAGGCCAGCAGTGGAAACTGCTAAACTTGAGTATGGTA
GAGGTAGAGGGAATTCCTAGTGTAGCGGTGAAATGCGTAGATATTAGGAAGAACACCAAT
GGCGAAAGCACTCTACTGGGCCATAACTGACACTGAGAGACGACAGCTAGGGGAGCAAAT
GGGATTAGATACCCCAGTAGTC
>25107 Sp.1.10k.3.fasta_29415
CCTACGGGTGGCAGCAGTGGGGAATTTTCCGCAATGGGCGAAAGCCTGACGGAGCAATAC
CGCGTGAGGGATGACAGCCTGTGGGTTGTAAACCTCTTTTCTCAAGGAAGAAGTTCTGAC
GGTACTTGAGGAATAAGCATCGGCTAACTCTGTGCCAGCAGCCGCGGTAATACAGAGGAT
GCAAGCGTTATCCGGAATCACTGGGCATAAAGCGTCTGTAGGTTGTTCAGTAAGTCTGCT
GTTAAATACTAGGGCTTAACCCTAGGCCAGCAGTGGAAACTGCTAAACTTGAGTATGGTA
GAGGTAGAGGGAATTCCTAGTGTAGCGGTGAAATGCGTAGATATTAGGAAGAACACCAAT
GGCGAAAGCACTCT
>3470 Sp.Prefeeding.2.fasta_636450
CCTACGGGTGGCTGCAGTGGGGAATTTTCCGCAATGGGCGAAAGCCTGACGGAGCAATAC
CGCGTGAGGGATGACAGCCTGTGGGTTGTAAACCTCTTTTCTCAAGGAAGAAGTTCTGAC
GGTACTTGAGGAATAAGCATCGGCTAACTCTGTGCCAGCAGCCGCGGTAATACAGAGGAT
GCAAGCGTTATCCGGAATCACTGGGCATAAAGCGTCTGTAGGTTGTTCAGTAAGTCTGCT
GTTAAATACTAGGGCTTAACCCT
>550329 Sp.1.10k.3.fasta_1013
CCTACGGGAGGCAGCAGTGGGGAATTTTCCGCAATGGGCGAAAGCCTGACGGAGCAATAC
CGCGTGAGGGATGACAGCCTGTGGGTTGTAAACCTCTTTTCTCAAGGAAGAAGTTCT
>579331 Sp.1.10k.3.fasta_19032
CCTACGGGAGGCAGCAGTGGGGAATTTTCCGCAATGGGCGAAAGCCTGACGGAGCAATAC
CGCGTGAGGGATGAAAGCCTGTGGGTTGTAAACCTCTTTTCTCAAGGAAGAAG
>616053 Sp.1.10k.1.fasta_4654519
TCTACGGGGGGCAGCAGTGGGGAATTTTCCGCAATGGGCGAAAGCCTGACGGAGCAATAC
CGCGTGAGGGATGACAGCCTGTGGGTTGTAAACCTCTTTTCTCAAGGAAGAAGTTCTGAC
GGTACTTGAGGAATAAGCATCGGCTAACTCTGTGCCAGCAGCCGCGGTAATACAGAGGAT
GCAAGCGTTATCCGGAATCACTGGGCATAAAGCGTCTGTAGGTTGTTCAGTAAGTCTGCT
GTTAAATACTAGGGCTTAACCCTAGGCCAGCAGTGGAAACTGCTAAACTTGAGTATGGTA
GA
>812520 Sd.6.0.1.fasta_1087207
CCTACGGGTGGCTGCAGTGGGGAATTTTCCGCAATGGGCGAAAGCCTGACGGAGCAATAC
CGCGTGAGGGATGACAGCCTGTGGGTTGTAAACCTCTTTTCGCAAGGAAGAAGTTCTGA
>827773 Sp.4.0.2.fasta_119574
CCTACGGGTGGCAGCAGTAGGGAATTTTCCGCAATGGGCGAAAGCCTGACGGAGCAATAC
CGCGTGAGGGATGACGGCCTGTGGGTTGTAAACCTCTTTTCTCAAGGAAGAAGTTCTGAC
GGTACTTGAGGAATAAGCATCGGCTAACTCTGTGCCAGCAGCCGCGGTAATACAGAGGAT
GCAAGCGTTATCCGGAATCACTGGGCATAAAGCGTCTGTAGGTGGTTTGGTAAGTCTGCT
GTTAAAGACTGGGGCTCAACCCCAGAAAAGCAGTGGAAACTGCTAGACTTGAGTGTGGTA
GAGGTAGAGGGAATTCCTAGTGTAGCGGTGAAATGCGTAGATATTAGGAAGAACACCAAT
GGCGAAGGCACTCTACTGGGCCATAACTGACACTGAGAGACGACAGCTAGGGGAGCAAAT
GGGATTAGATACCCCAGTAGTC
>New.ReferenceOTU659 Sp.1.10k.2.fasta_638669
CCTACGGGTGGCTGCAGTGGGGAATTTTCCGCAATGGGCGAAAGCCTGACGGAGCAATAC
CGCGTGAGGGATGACAGCCTGTGGGTTGTAAACCTCTTTTCTCAAGGAAGAAGTTCTGAC
GGTACTTGAGGAATAAGCATCGGCTAACTCTGTGCCAGCAGCCGCGGTAATACAGAGGAT
GCAAGCGTTATCCGGAATCACTGGGCATAAAGCGTCTGTAGGTTGTTCAGTAAGTCTGCT
GTTAAATACTAGGGCTTAACCCTAGGCCAGCAGTGGAAACTGCTAAACTTGAGTATGGTA
GAGGTAGAGGGAATTCCTAGTGTAGCGGTGAAATGCGTAGATATTAGGAAGAACACCAAT
GGCGAAAGCACTCTACTGGGCCATAACTGACACTGAGAGACGACAGCTAGGGGAGCAAAT
GGGATTAGATACCCGAGTAGTC
>New.CleanUp.ReferenceOTU23666 Mf.P3.FSW.fasta_1731737
CCTACGGGGGGCAGCAGTAGGGAATTTTCCGCAATGGGCGAAAGCCTGACGGAGCAATAC
CGCGTGAGGGATGACGGCCTGTGGGTTGTAAACCTCTTTTCTCAAGGAAGAAGTTCTGAC
GGTACTTGAGGAATAAGCATCGGCTAACTCTGTGCCAGCAGCCGCGGTAATACAGAGGAT
GCAAGCGTTATCCGGAATCACTGGGCATAAAGCGTCTGTAGGTGGTTTGGTAAGTCTGCT
GTTAAAGACTGGGGCTCAACCCCAGAAAAGCAGTGGAAACTGCCAGACTTGAGTGTGGTA
GAGGTAAAGGGAATTCCTAGTGTAGCGGTGAAATGCGTAGATATTAGGAAGAACACCGAT
TGCGAAGGCAGTCTACTACGTATGTACTGACGCTGAGGGACGAAAGCGTGGGGAGCGAAC
AGGATTAGATACCCGGGTAGTC
>New.CleanUp.ReferenceOTU2611 Sp.Wk3.1.fasta_6290827
CCTACGGGAGGCTGCAGTAGGGAATTTTCCGCAATGGGCGAAAGCCTGACGGAGCAATAC
CGCGTGAGGGATGACGGCCTGTGGGTTGTAAACCTCTTTTCTCAAGGAAGAAGTTCTGAC
GGTACTTGAGGAATAAGCATCGGCTAACTCTGTGCCAGCAGCCGCGGTAATACAGAGGAT
GCAAGCGTTATCCGGAATCACTGGGCATAAAGCGTCTGTAGGTTGTTTAATAAGTCTGCT
GTTAAAGACTGGGGCTCAACCCCAGAAAAGCAGTGGAAACTGTTAGACTTGAGTGTGGTA
GAGGTAGAGGGAATTCCTAGTGTAGCGGTGAAATGCGTAGATATTAGGCAGAACACCAAT
TGCGAAGGCAGATCTCTGGGACATAACTGACGCTGAGGCACGAAAGCGTGGGGAGCGAAC
AGGATTAGATACCCGAGTAGTC
