# Supplementary material for: Convergent shifts in host-associated microbial communities across environmentally elicited phenotypes
Source: Nat Commun. 2018 Mar 5;9:952. doi: 10.1038/s41467-018-03383-w (PMC5838112; doi:10.1038/s41467-018-03383-w)
Supplement: Supplementary file 5 — Supplementary Dataset 2 [file 41467_2018_3383_MOESM5_ESM.txt]

BLASTN 2.6.1+
Reference: Zheng Zhang, Scott Schwartz, Lukas Wagner, and
Webb Miller (2000), "A greedy algorithm for aligning DNA
sequences", J Comput Biol 2000; 7(1-2):203-14.


Reference for database indexing: Aleksandr Morgulis, George
Coulouris, Yan Raytselis, Thomas L. Madden, Richa Agarwala,
Alejandro A. Schaffer (2008), "Database Indexing for
Production MegaBLAST Searches", Bioinformatics 24:1757-1764.


RID: NJRFEBD1015


Database: Nucleotide collection (nt)
           43,107,468 sequences; 148,603,982,942 total letters
Query= 128887 Sp.4.0.2.fasta_105073

Length=442


                                                                   Score     E
Sequences producing significant alignments:                       (Bits)  Value

JQ200103.1  Uncultured bacterium clone SeaWat_55043 16S riboso...  811     0.0  
JQ197904.1  Uncultured bacterium clone SeaWat_71433 16S riboso...  811     0.0  
JQ196468.1  Uncultured bacterium clone SeaWat_O174 16S ribosom...  811     0.0  
JQ195171.1  Uncultured bacterium clone SeaWat_15542 16S riboso...  811     0.0  
AB471791.1  Teleaulax acuta chloroplast gene for 16S rRNA, par...  811     0.0  
EU980295.1  Uncultured cyanobacterium clone TH_h52 16S ribosom...  811     0.0  
EU980198.1  Uncultured cyanobacterium clone TH_f52 16S ribosom...  811     0.0  
EU980184.1  Uncultured cyanobacterium clone TH_29 16S ribosoma...  811     0.0  
LC130592.1  Uncultured phototrophic eukaryote chloroplast gene...  806     0.0  
KC006331.1  Uncultured Oscillatoriales cyanobacterium clone M3...  806     0.0  
JX537875.1  Uncultured bacterium clone 32-55 16S ribosomal RNA...  806     0.0  
JX537839.1  Uncultured bacterium clone 63-23 16S ribosomal RNA...  806     0.0  
JQ941767.1  Uncultured bacterium clone Contig\114 16S ribosoma...  806     0.0  
EU373154.1  Uncultured cyanobacterium clone TH_c155 16S riboso...  806     0.0  
JF827366.1  Uncultured bacterium clone 40D5 16S ribosomal RNA ...  800     0.0  
FJ745191.1  Uncultured cyanobacterium clone SHWN_night2_16S_75...  800     0.0  
KF928823.1  Uncultured bacterium clone EXA-Snow-B2 16S ribosom...  798     0.0  
KJ870941.1  Uncultured cyanobacterium clone S20A 16S ribosomal...  798     0.0  
KX937687.1  Uncultured marine eukaryote clone 13H3Tc9pR348 16S...  795     0.0  
LM652129.1  Uncultured protist partial 16S rRNA gene, clone EE...  795     0.0  
LN880044.1  Uncultured bacterium partial 16S rRNA gene, clone ...  795     0.0  
LN880002.1  Uncultured bacterium partial 16S rRNA gene, clone ...  795     0.0  
LN879998.1  Uncultured cyanobacterium partial 16S rRNA gene, c...  795     0.0  
LN879940.1  Uncultured bacterium partial 16S rRNA gene, clone ...  795     0.0  
LN879938.1  Uncultured bacterium partial 16S rRNA gene, clone ...  795     0.0  
KP899713.1  Teleaulax amphioxeia strain HACCP-CR01 plastid, co...  795     0.0  
LN835821.1  Uncultured bacterium partial 16S rRNA gene, clone ...  795     0.0  
JQ199526.1  Uncultured bacterium clone SeaWat_51334 16S riboso...  795     0.0  
JQ199387.1  Uncultured bacterium clone SeaWat_51445 16S riboso...  795     0.0  
JQ198390.1  Uncultured bacterium clone SeaWat_31705 16S riboso...  795     0.0  
JQ195898.1  Uncultured bacterium clone SeaWat_24142 16S riboso...  795     0.0  
JQ195624.1  Uncultured bacterium clone SeaWat_G536 16S ribosom...  795     0.0  
JQ195438.1  Uncultured bacterium clone SeaWat_G587 16S ribosom...  795     0.0  
KF596568.1  Uncultured bacterium clone 195_275 16S ribosomal R...  795     0.0  
JQ515075.1  Uncultured Cryptomonadaceae clone 0306_MLB45 16S r...  795     0.0  
JX537894.1  Uncultured bacterium clone 32-24 16S ribosomal RNA...  795     0.0  
JX537803.1  Uncultured bacterium clone 63-85 16S ribosomal RNA...  795     0.0  
JX017120.1  Uncultured bacterium clone HglFeb6F3 16S ribosomal...  795     0.0  
JX017109.1  Uncultured bacterium clone HglFeb6E3 16S ribosomal...  795     0.0  
JX016721.1  Uncultured bacterium clone HglFeb00283 16S ribosom...  795     0.0  
JN004330.1  Uncultured bacterium clone JX72 16S ribosomal RNA ...  795     0.0  
HQ672077.1  Uncultured bacterium clone F9P2610_S_F11 16S ribos...  795     0.0  
HQ671976.1  Uncultured bacterium clone F9P1210_S_O20 16S ribos...  795     0.0  
HQ166830.1  Uncultured bacterium clone A23-21 16S ribosomal RN...  795     0.0  
AB471793.1  Teleaulax amphioxeia chloroplast gene for 16S rRNA...  795     0.0  
GQ346803.1  Uncultured cyanobacterium clone SGPW681 16S riboso...  795     0.0  
FJ825945.1  Uncultured phototrophic eukaryote clone BM1-4-67 1...  795     0.0  
FJ825909.1  Uncultured phototrophic eukaryote clone BM1-4-31 1...  795     0.0  
EU641986.1  Uncultured cyanobacterium clone GC6m-4-5 16S ribos...  795     0.0  
EU641586.1  Uncultured cyanobacterium clone LW9m-3-88 16S ribo...  795     0.0  
EU641449.1  Uncultured cyanobacterium clone LW9m-1-45 16S ribo...  795     0.0  
EU641407.1  Uncultured cyanobacterium clone LW9m-1-3 16S ribos...  795     0.0  
EU640352.1  Uncultured cyanobacterium clone LW9m-5-13 16S ribo...  795     0.0  
EU640229.1  Uncultured cyanobacterium clone LW18m-3-58 16S rib...  795     0.0  
EU640227.1  Uncultured cyanobacterium clone LW18m-3-70 16S rib...  795     0.0  
EU394564.1  Uncultured cryptophyte clone PEACE2006/38_P3 16S r...  795     0.0  
EU394561.1  Uncultured cryptophyte clone PEACE2006/4_P3 16S ri...  795     0.0  
EU123324.1  Dinophysis caudata strain DC-LOHABE01 16S ribosoma...  795     0.0  
EU123322.1  Myrionecta rubra strain MR-MAL01 16S ribosomal RNA...  795     0.0  
EU001671.1  Uncultured bacterium clone L4_A07 16S ribosomal RN...  795     0.0  
AY453067.1  Teleaulax amphioxeia 16S ribosomal RNA gene, parti...  795     0.0  
AY580407.1  Uncultured cyanobacterium clone PI_4a10a 16S ribos...  795     0.0  
AB073114.1  Dinophysis acuminata plastid gene for 16S rRNA, pa...  795     0.0  
KX937690.1  Uncultured marine eukaryote clone 70S3Ac3nx 16S ri...  789     0.0  
LC130593.1  Uncultured phototrophic eukaryote chloroplast gene...  789     0.0  
LM652210.1  Uncultured protist partial 16S rRNA gene, clone EE...  789     0.0  
LM652189.1  Uncultured protist partial 16S rRNA gene, clone EE...  789     0.0  
LM652170.1  Uncultured protist partial 16S rRNA gene, clone EE...  789     0.0  
LM652020.1  Uncultured protist partial 16S rRNA gene, clone EE...  789     0.0  
LN879982.1  Uncultured bacterium partial 16S rRNA gene, clone ...  789     0.0  
AB930780.1  Uncultured bacterium gene for 16S ribosomal RNA, p...  789     0.0  
JQ198006.1  Uncultured bacterium clone SeaWat_71026 16S riboso...  789     0.0  
JQ194838.1  Uncultured bacterium clone SeaWat_15190 16S riboso...  789     0.0  
KF443423.1  Uncultured bacterium clone A12 16S ribosomal RNA g...  789     0.0  
KC687152.1  Uncultured cyanobacterium clone cyE-6v 16S ribosom...  789     0.0  
JX016923.1  Uncultured bacterium clone HglFeb5E1 16S ribosomal...  789     0.0  
JX016417.1  Uncultured bacterium clone HglFeb0215 16S ribosoma...  789     0.0  
JN117213.1  Uncultured bacterium clone PU6-10-91 16S ribosomal...  789     0.0  
AB471792.1  Dinophysis acuminata chloroplast gene for 16S rRNA...  789     0.0  
FJ612433.1  Uncultured bacterium clone DP10.5.11 16S ribosomal...  789     0.0  
FJ825883.1  Uncultured phototrophic eukaryote clone BM1-4-5 16...  789     0.0  
FJ825790.1  Uncultured phototrophic eukaryote clone BM1-1-22 1...  789     0.0  
EU641464.1  Uncultured cyanobacterium clone LW9m-1-60 16S ribo...  789     0.0  
EU641421.1  Uncultured cyanobacterium clone LW9m-1-17 16S ribo...  789     0.0  
EU641377.1  Uncultured cyanobacterium clone LW9m-1-85 16S ribo...  789     0.0  
EU640262.1  Uncultured cyanobacterium clone LW1m-4-13 16S ribo...  789     0.0  
EU640080.1  Uncultured cyanobacterium clone LW1m-3-87 16S ribo...  789     0.0  
EU980195.1  Uncultured cyanobacterium clone TH_f49 16S ribosom...  789     0.0  
EU919855.1  Uncultured bacterium clone s116 16S ribosomal RNA ...  789     0.0  
AM921439.1  Uncultured bacterium partial 16S rRNA gene, clone ...  789     0.0  
AM921108.1  Uncultured bacterium partial 16S rRNA gene, clone ...  789     0.0  
EU375434.1  Uncultured bacterium clone P4O-58 16S ribosomal RN...  789     0.0  
EU273081.1  Uncultured bacterium clone TH_c163 16S ribosomal R...  789     0.0  
EF395741.1  Uncultured phototrophic eukaryote clone CBM02E11 1...  789     0.0  
AF530388.2  Dinophysis norvegica strain norvCC04 16S small sub...  789     0.0  
AF530387.2  Dinophysis acuta strain acutNP09 16S small subunit...  789     0.0  
AY702171.1  Uncultured phototrophic eukaryote clone DYF18 16S ...  789     0.0  
DQ006804.1  Dinophysis sp. SM-2005 16S ribosomal RNA gene, par...  789     0.0  
AB073111.1  Geminigera cryophila plastid gene for 16S rRNA, pa...  789     0.0  
KF977045.1  Uncultured bacterium clone InfluentRSFBand11(FigS1...  778     0.0  

ALIGNMENTS
>JQ200103.1 Uncultured bacterium clone SeaWat_55043 16S ribosomal RNA gene, 
partial sequence
Length=1310

 Score = 811 bits (439),  Expect = 0.0
 Identities = 441/442 (99%), Gaps = 0/442 (0%)
 Strand=Plus/Plus

Query  1    CCTACGGGTGGCAGCAGTAGGGAATTTTCCGCAATGGGCGAAAGCCTGACGGAGCAATAC  60
            |||||||| |||||||||||||||||||||||||||||||||||||||||||||||||||
Sbjct  283  CCTACGGGAGGCAGCAGTAGGGAATTTTCCGCAATGGGCGAAAGCCTGACGGAGCAATAC  342

Query  61   CGCGTGAGGGATGACGGCCTGTGGGTTGTAAACCTCTTTTCTCAAGGAAGAAGTTCTGAC  120
            ||||||||||||||||||||||||||||||||||||||||||||||||||||||||||||
Sbjct  343  CGCGTGAGGGATGACGGCCTGTGGGTTGTAAACCTCTTTTCTCAAGGAAGAAGTTCTGAC  402

Query  121  GGTACTTGAGGAATAAGCATCGGCTAACTCTGTGCCAGCAGCCGCGGTAATACAGAGGAT  180
            ||||||||||||||||||||||||||||||||||||||||||||||||||||||||||||
Sbjct  403  GGTACTTGAGGAATAAGCATCGGCTAACTCTGTGCCAGCAGCCGCGGTAATACAGAGGAT  462

Query  181  GCAAGCGTTATCCGGAATCACTGGGCATAAAGCGTCTGTAGGTGGTTTGGTAAGTCTGCT  240
            ||||||||||||||||||||||||||||||||||||||||||||||||||||||||||||
Sbjct  463  GCAAGCGTTATCCGGAATCACTGGGCATAAAGCGTCTGTAGGTGGTTTGGTAAGTCTGCT  522

Query  241  GTTAAAGACTGGGGCTCAACCCCAGAAAAGCAGTGGAAACTGCCAGACTTGAGTGTGGTA  300
            ||||||||||||||||||||||||||||||||||||||||||||||||||||||||||||
Sbjct  523  GTTAAAGACTGGGGCTCAACCCCAGAAAAGCAGTGGAAACTGCCAGACTTGAGTGTGGTA  582

Query  301  GAGGTAAAGGGAATTCCTAGTGTAGCGGTGAAATGCGTAGATATTAGGAAGAACACCAAT  360
            ||||||||||||||||||||||||||||||||||||||||||||||||||||||||||||
Sbjct  583  GAGGTAAAGGGAATTCCTAGTGTAGCGGTGAAATGCGTAGATATTAGGAAGAACACCAAT  642

Query  361  GGCGAAGGCACTTTACTGGGCCATAACTGACACTGAGAGACGACAGCTAGGGGAGCAAAT  420
            ||||||||||||||||||||||||||||||||||||||||||||||||||||||||||||
Sbjct  643  GGCGAAGGCACTTTACTGGGCCATAACTGACACTGAGAGACGACAGCTAGGGGAGCAAAT  702

Query  421  GGGATTAGATACCCCAGTAGTC  442
            ||||||||||||||||||||||
Sbjct  703  GGGATTAGATACCCCAGTAGTC  724


>JQ197904.1 Uncultured bacterium clone SeaWat_71433 16S ribosomal RNA gene, 
partial sequence
Length=1310

 Score = 811 bits (439),  Expect = 0.0
 Identities = 441/442 (99%), Gaps = 0/442 (0%)
 Strand=Plus/Plus

Query  1    CCTACGGGTGGCAGCAGTAGGGAATTTTCCGCAATGGGCGAAAGCCTGACGGAGCAATAC  60
            |||||||| |||||||||||||||||||||||||||||||||||||||||||||||||||
Sbjct  283  CCTACGGGAGGCAGCAGTAGGGAATTTTCCGCAATGGGCGAAAGCCTGACGGAGCAATAC  342

Query  61   CGCGTGAGGGATGACGGCCTGTGGGTTGTAAACCTCTTTTCTCAAGGAAGAAGTTCTGAC  120
            ||||||||||||||||||||||||||||||||||||||||||||||||||||||||||||
Sbjct  343  CGCGTGAGGGATGACGGCCTGTGGGTTGTAAACCTCTTTTCTCAAGGAAGAAGTTCTGAC  402

Query  121  GGTACTTGAGGAATAAGCATCGGCTAACTCTGTGCCAGCAGCCGCGGTAATACAGAGGAT  180
            ||||||||||||||||||||||||||||||||||||||||||||||||||||||||||||
Sbjct  403  GGTACTTGAGGAATAAGCATCGGCTAACTCTGTGCCAGCAGCCGCGGTAATACAGAGGAT  462

Query  181  GCAAGCGTTATCCGGAATCACTGGGCATAAAGCGTCTGTAGGTGGTTTGGTAAGTCTGCT  240
            ||||||||||||||||||||||||||||||||||||||||||||||||||||||||||||
Sbjct  463  GCAAGCGTTATCCGGAATCACTGGGCATAAAGCGTCTGTAGGTGGTTTGGTAAGTCTGCT  522

Query  241  GTTAAAGACTGGGGCTCAACCCCAGAAAAGCAGTGGAAACTGCCAGACTTGAGTGTGGTA  300
            ||||||||||||||||||||||||||||||||||||||||||||||||||||||||||||
Sbjct  523  GTTAAAGACTGGGGCTCAACCCCAGAAAAGCAGTGGAAACTGCCAGACTTGAGTGTGGTA  582

Query  301  GAGGTAAAGGGAATTCCTAGTGTAGCGGTGAAATGCGTAGATATTAGGAAGAACACCAAT  360
            ||||||||||||||||||||||||||||||||||||||||||||||||||||||||||||
Sbjct  583  GAGGTAAAGGGAATTCCTAGTGTAGCGGTGAAATGCGTAGATATTAGGAAGAACACCAAT  642

Query  361  GGCGAAGGCACTTTACTGGGCCATAACTGACACTGAGAGACGACAGCTAGGGGAGCAAAT  420
            ||||||||||||||||||||||||||||||||||||||||||||||||||||||||||||
Sbjct  643  GGCGAAGGCACTTTACTGGGCCATAACTGACACTGAGAGACGACAGCTAGGGGAGCAAAT  702

Query  421  GGGATTAGATACCCCAGTAGTC  442
            ||||||||||||||||||||||
Sbjct  703  GGGATTAGATACCCCAGTAGTC  724


>JQ196468.1 Uncultured bacterium clone SeaWat_O174 16S ribosomal RNA gene, 
partial sequence
Length=1312

 Score = 811 bits (439),  Expect = 0.0
 Identities = 441/442 (99%), Gaps = 0/442 (0%)
 Strand=Plus/Plus

Query  1    CCTACGGGTGGCAGCAGTAGGGAATTTTCCGCAATGGGCGAAAGCCTGACGGAGCAATAC  60
            |||||||| |||||||||||||||||||||||||||||||||||||||||||||||||||
Sbjct  284  CCTACGGGAGGCAGCAGTAGGGAATTTTCCGCAATGGGCGAAAGCCTGACGGAGCAATAC  343

Query  61   CGCGTGAGGGATGACGGCCTGTGGGTTGTAAACCTCTTTTCTCAAGGAAGAAGTTCTGAC  120
            ||||||||||||||||||||||||||||||||||||||||||||||||||||||||||||
Sbjct  344  CGCGTGAGGGATGACGGCCTGTGGGTTGTAAACCTCTTTTCTCAAGGAAGAAGTTCTGAC  403

Query  121  GGTACTTGAGGAATAAGCATCGGCTAACTCTGTGCCAGCAGCCGCGGTAATACAGAGGAT  180
            ||||||||||||||||||||||||||||||||||||||||||||||||||||||||||||
Sbjct  404  GGTACTTGAGGAATAAGCATCGGCTAACTCTGTGCCAGCAGCCGCGGTAATACAGAGGAT  463

Query  181  GCAAGCGTTATCCGGAATCACTGGGCATAAAGCGTCTGTAGGTGGTTTGGTAAGTCTGCT  240
            ||||||||||||||||||||||||||||||||||||||||||||||||||||||||||||
Sbjct  464  GCAAGCGTTATCCGGAATCACTGGGCATAAAGCGTCTGTAGGTGGTTTGGTAAGTCTGCT  523

Query  241  GTTAAAGACTGGGGCTCAACCCCAGAAAAGCAGTGGAAACTGCCAGACTTGAGTGTGGTA  300
            ||||||||||||||||||||||||||||||||||||||||||||||||||||||||||||
Sbjct  524  GTTAAAGACTGGGGCTCAACCCCAGAAAAGCAGTGGAAACTGCCAGACTTGAGTGTGGTA  583

Query  301  GAGGTAAAGGGAATTCCTAGTGTAGCGGTGAAATGCGTAGATATTAGGAAGAACACCAAT  360
            ||||||||||||||||||||||||||||||||||||||||||||||||||||||||||||
Sbjct  584  GAGGTAAAGGGAATTCCTAGTGTAGCGGTGAAATGCGTAGATATTAGGAAGAACACCAAT  643

Query  361  GGCGAAGGCACTTTACTGGGCCATAACTGACACTGAGAGACGACAGCTAGGGGAGCAAAT  420
            ||||||||||||||||||||||||||||||||||||||||||||||||||||||||||||
Sbjct  644  GGCGAAGGCACTTTACTGGGCCATAACTGACACTGAGAGACGACAGCTAGGGGAGCAAAT  703

Query  421  GGGATTAGATACCCCAGTAGTC  442
            ||||||||||||||||||||||
Sbjct  704  GGGATTAGATACCCCAGTAGTC  725


>JQ195171.1 Uncultured bacterium clone SeaWat_15542 16S ribosomal RNA gene, 
partial sequence
Length=1310

 Score = 811 bits (439),  Expect = 0.0
 Identities = 441/442 (99%), Gaps = 0/442 (0%)
 Strand=Plus/Plus

Query  1    CCTACGGGTGGCAGCAGTAGGGAATTTTCCGCAATGGGCGAAAGCCTGACGGAGCAATAC  60
            |||||||| |||||||||||||||||||||||||||||||||||||||||||||||||||
Sbjct  283  CCTACGGGAGGCAGCAGTAGGGAATTTTCCGCAATGGGCGAAAGCCTGACGGAGCAATAC  342

Query  61   CGCGTGAGGGATGACGGCCTGTGGGTTGTAAACCTCTTTTCTCAAGGAAGAAGTTCTGAC  120
            ||||||||||||||||||||||||||||||||||||||||||||||||||||||||||||
Sbjct  343  CGCGTGAGGGATGACGGCCTGTGGGTTGTAAACCTCTTTTCTCAAGGAAGAAGTTCTGAC  402

Query  121  GGTACTTGAGGAATAAGCATCGGCTAACTCTGTGCCAGCAGCCGCGGTAATACAGAGGAT  180
            ||||||||||||||||||||||||||||||||||||||||||||||||||||||||||||
Sbjct  403  GGTACTTGAGGAATAAGCATCGGCTAACTCTGTGCCAGCAGCCGCGGTAATACAGAGGAT  462

Query  181  GCAAGCGTTATCCGGAATCACTGGGCATAAAGCGTCTGTAGGTGGTTTGGTAAGTCTGCT  240
            ||||||||||||||||||||||||||||||||||||||||||||||||||||||||||||
Sbjct  463  GCAAGCGTTATCCGGAATCACTGGGCATAAAGCGTCTGTAGGTGGTTTGGTAAGTCTGCT  522

Query  241  GTTAAAGACTGGGGCTCAACCCCAGAAAAGCAGTGGAAACTGCCAGACTTGAGTGTGGTA  300
            ||||||||||||||||||||||||||||||||||||||||||||||||||||||||||||
Sbjct  523  GTTAAAGACTGGGGCTCAACCCCAGAAAAGCAGTGGAAACTGCCAGACTTGAGTGTGGTA  582

Query  301  GAGGTAAAGGGAATTCCTAGTGTAGCGGTGAAATGCGTAGATATTAGGAAGAACACCAAT  360
            ||||||||||||||||||||||||||||||||||||||||||||||||||||||||||||
Sbjct  583  GAGGTAAAGGGAATTCCTAGTGTAGCGGTGAAATGCGTAGATATTAGGAAGAACACCAAT  642

Query  361  GGCGAAGGCACTTTACTGGGCCATAACTGACACTGAGAGACGACAGCTAGGGGAGCAAAT  420
            ||||||||||||||||||||||||||||||||||||||||||||||||||||||||||||
Sbjct  643  GGCGAAGGCACTTTACTGGGCCATAACTGACACTGAGAGACGACAGCTAGGGGAGCAAAT  702

Query  421  GGGATTAGATACCCCAGTAGTC  442
            ||||||||||||||||||||||
Sbjct  703  GGGATTAGATACCCCAGTAGTC  724


>AB471791.1 Teleaulax acuta chloroplast gene for 16S rRNA, partial sequence
Length=801

 Score = 811 bits (439),  Expect = 0.0
 Identities = 441/442 (99%), Gaps = 0/442 (0%)
 Strand=Plus/Plus

Query  1    CCTACGGGTGGCAGCAGTAGGGAATTTTCCGCAATGGGCGAAAGCCTGACGGAGCAATAC  60
            |||||||| |||||||||||||||||||||||||||||||||||||||||||||||||||
Sbjct  108  CCTACGGGAGGCAGCAGTAGGGAATTTTCCGCAATGGGCGAAAGCCTGACGGAGCAATAC  167

Query  61   CGCGTGAGGGATGACGGCCTGTGGGTTGTAAACCTCTTTTCTCAAGGAAGAAGTTCTGAC  120
            ||||||||||||||||||||||||||||||||||||||||||||||||||||||||||||
Sbjct  168  CGCGTGAGGGATGACGGCCTGTGGGTTGTAAACCTCTTTTCTCAAGGAAGAAGTTCTGAC  227

Query  121  GGTACTTGAGGAATAAGCATCGGCTAACTCTGTGCCAGCAGCCGCGGTAATACAGAGGAT  180
            ||||||||||||||||||||||||||||||||||||||||||||||||||||||||||||
Sbjct  228  GGTACTTGAGGAATAAGCATCGGCTAACTCTGTGCCAGCAGCCGCGGTAATACAGAGGAT  287

Query  181  GCAAGCGTTATCCGGAATCACTGGGCATAAAGCGTCTGTAGGTGGTTTGGTAAGTCTGCT  240
            ||||||||||||||||||||||||||||||||||||||||||||||||||||||||||||
Sbjct  288  GCAAGCGTTATCCGGAATCACTGGGCATAAAGCGTCTGTAGGTGGTTTGGTAAGTCTGCT  347

Query  241  GTTAAAGACTGGGGCTCAACCCCAGAAAAGCAGTGGAAACTGCCAGACTTGAGTGTGGTA  300
            ||||||||||||||||||||||||||||||||||||||||||||||||||||||||||||
Sbjct  348  GTTAAAGACTGGGGCTCAACCCCAGAAAAGCAGTGGAAACTGCCAGACTTGAGTGTGGTA  407

Query  301  GAGGTAAAGGGAATTCCTAGTGTAGCGGTGAAATGCGTAGATATTAGGAAGAACACCAAT  360
            ||||||||||||||||||||||||||||||||||||||||||||||||||||||||||||
Sbjct  408  GAGGTAAAGGGAATTCCTAGTGTAGCGGTGAAATGCGTAGATATTAGGAAGAACACCAAT  467

Query  361  GGCGAAGGCACTTTACTGGGCCATAACTGACACTGAGAGACGACAGCTAGGGGAGCAAAT  420
            ||||||||||||||||||||||||||||||||||||||||||||||||||||||||||||
Sbjct  468  GGCGAAGGCACTTTACTGGGCCATAACTGACACTGAGAGACGACAGCTAGGGGAGCAAAT  527

Query  421  GGGATTAGATACCCCAGTAGTC  442
            ||||||||||||||||||||||
Sbjct  528  GGGATTAGATACCCCAGTAGTC  549


>EU980295.1 Uncultured cyanobacterium clone TH_h52 16S ribosomal RNA gene, 
partial sequence
Length=745

 Score = 811 bits (439),  Expect = 0.0
 Identities = 441/442 (99%), Gaps = 0/442 (0%)
 Strand=Plus/Plus

Query  1    CCTACGGGTGGCAGCAGTAGGGAATTTTCCGCAATGGGCGAAAGCCTGACGGAGCAATAC  60
            |||||||| |||||||||||||||||||||||||||||||||||||||||||||||||||
Sbjct  256  CCTACGGGAGGCAGCAGTAGGGAATTTTCCGCAATGGGCGAAAGCCTGACGGAGCAATAC  315

Query  61   CGCGTGAGGGATGACGGCCTGTGGGTTGTAAACCTCTTTTCTCAAGGAAGAAGTTCTGAC  120
            ||||||||||||||||||||||||||||||||||||||||||||||||||||||||||||
Sbjct  316  CGCGTGAGGGATGACGGCCTGTGGGTTGTAAACCTCTTTTCTCAAGGAAGAAGTTCTGAC  375

Query  121  GGTACTTGAGGAATAAGCATCGGCTAACTCTGTGCCAGCAGCCGCGGTAATACAGAGGAT  180
            ||||||||||||||||||||||||||||||||||||||||||||||||||||||||||||
Sbjct  376  GGTACTTGAGGAATAAGCATCGGCTAACTCTGTGCCAGCAGCCGCGGTAATACAGAGGAT  435

Query  181  GCAAGCGTTATCCGGAATCACTGGGCATAAAGCGTCTGTAGGTGGTTTGGTAAGTCTGCT  240
            ||||||||||||||||||||||||||||||||||||||||||||||||||||||||||||
Sbjct  436  GCAAGCGTTATCCGGAATCACTGGGCATAAAGCGTCTGTAGGTGGTTTGGTAAGTCTGCT  495

Query  241  GTTAAAGACTGGGGCTCAACCCCAGAAAAGCAGTGGAAACTGCCAGACTTGAGTGTGGTA  300
            ||||||||||||||||||||||||||||||||||||||||||||||||||||||||||||
Sbjct  496  GTTAAAGACTGGGGCTCAACCCCAGAAAAGCAGTGGAAACTGCCAGACTTGAGTGTGGTA  555

Query  301  GAGGTAAAGGGAATTCCTAGTGTAGCGGTGAAATGCGTAGATATTAGGAAGAACACCAAT  360
            ||||||||||||||||||||||||||||||||||||||||||||||||||||||||||||
Sbjct  556  GAGGTAAAGGGAATTCCTAGTGTAGCGGTGAAATGCGTAGATATTAGGAAGAACACCAAT  615

Query  361  GGCGAAGGCACTTTACTGGGCCATAACTGACACTGAGAGACGACAGCTAGGGGAGCAAAT  420
            ||||||||||||||||||||||||||||||||||||||||||||||||||||||||||||
Sbjct  616  GGCGAAGGCACTTTACTGGGCCATAACTGACACTGAGAGACGACAGCTAGGGGAGCAAAT  675

Query  421  GGGATTAGATACCCCAGTAGTC  442
            ||||||||||||||||||||||
Sbjct  676  GGGATTAGATACCCCAGTAGTC  697


>EU980198.1 Uncultured cyanobacterium clone TH_f52 16S ribosomal RNA gene, 
partial sequence
Length=764

 Score = 811 bits (439),  Expect = 0.0
 Identities = 441/442 (99%), Gaps = 0/442 (0%)
 Strand=Plus/Plus

Query  1    CCTACGGGTGGCAGCAGTAGGGAATTTTCCGCAATGGGCGAAAGCCTGACGGAGCAATAC  60
            |||||||| |||||||||||||||||||||||||||||||||||||||||||||||||||
Sbjct  256  CCTACGGGAGGCAGCAGTAGGGAATTTTCCGCAATGGGCGAAAGCCTGACGGAGCAATAC  315

Query  61   CGCGTGAGGGATGACGGCCTGTGGGTTGTAAACCTCTTTTCTCAAGGAAGAAGTTCTGAC  120
            ||||||||||||||||||||||||||||||||||||||||||||||||||||||||||||
Sbjct  316  CGCGTGAGGGATGACGGCCTGTGGGTTGTAAACCTCTTTTCTCAAGGAAGAAGTTCTGAC  375

Query  121  GGTACTTGAGGAATAAGCATCGGCTAACTCTGTGCCAGCAGCCGCGGTAATACAGAGGAT  180
            ||||||||||||||||||||||||||||||||||||||||||||||||||||||||||||
Sbjct  376  GGTACTTGAGGAATAAGCATCGGCTAACTCTGTGCCAGCAGCCGCGGTAATACAGAGGAT  435

Query  181  GCAAGCGTTATCCGGAATCACTGGGCATAAAGCGTCTGTAGGTGGTTTGGTAAGTCTGCT  240
            ||||||||||||||||||||||||||||||||||||||||||||||||||||||||||||
Sbjct  436  GCAAGCGTTATCCGGAATCACTGGGCATAAAGCGTCTGTAGGTGGTTTGGTAAGTCTGCT  495

Query  241  GTTAAAGACTGGGGCTCAACCCCAGAAAAGCAGTGGAAACTGCCAGACTTGAGTGTGGTA  300
            ||||||||||||||||||||||||||||||||||||||||||||||||||||||||||||
Sbjct  496  GTTAAAGACTGGGGCTCAACCCCAGAAAAGCAGTGGAAACTGCCAGACTTGAGTGTGGTA  555

Query  301  GAGGTAAAGGGAATTCCTAGTGTAGCGGTGAAATGCGTAGATATTAGGAAGAACACCAAT  360
            ||||||||||||||||||||||||||||||||||||||||||||||||||||||||||||
Sbjct  556  GAGGTAAAGGGAATTCCTAGTGTAGCGGTGAAATGCGTAGATATTAGGAAGAACACCAAT  615

Query  361  GGCGAAGGCACTTTACTGGGCCATAACTGACACTGAGAGACGACAGCTAGGGGAGCAAAT  420
            ||||||||||||||||||||||||||||||||||||||||||||||||||||||||||||
Sbjct  616  GGCGAAGGCACTTTACTGGGCCATAACTGACACTGAGAGACGACAGCTAGGGGAGCAAAT  675

Query  421  GGGATTAGATACCCCAGTAGTC  442
            ||||||||||||||||||||||
Sbjct  676  GGGATTAGATACCCCAGTAGTC  697


>EU980184.1 Uncultured cyanobacterium clone TH_29 16S ribosomal RNA gene, 
partial sequence
 EU980206.1 Uncultured cyanobacterium clone TH_f62 16S ribosomal RNA gene, 
partial sequence
Length=756

 Score = 811 bits (439),  Expect = 0.0
 Identities = 441/442 (99%), Gaps = 0/442 (0%)
 Strand=Plus/Plus

Query  1    CCTACGGGTGGCAGCAGTAGGGAATTTTCCGCAATGGGCGAAAGCCTGACGGAGCAATAC  60
            |||||||| |||||||||||||||||||||||||||||||||||||||||||||||||||
Sbjct  256  CCTACGGGAGGCAGCAGTAGGGAATTTTCCGCAATGGGCGAAAGCCTGACGGAGCAATAC  315

Query  61   CGCGTGAGGGATGACGGCCTGTGGGTTGTAAACCTCTTTTCTCAAGGAAGAAGTTCTGAC  120
            ||||||||||||||||||||||||||||||||||||||||||||||||||||||||||||
Sbjct  316  CGCGTGAGGGATGACGGCCTGTGGGTTGTAAACCTCTTTTCTCAAGGAAGAAGTTCTGAC  375

Query  121  GGTACTTGAGGAATAAGCATCGGCTAACTCTGTGCCAGCAGCCGCGGTAATACAGAGGAT  180
            ||||||||||||||||||||||||||||||||||||||||||||||||||||||||||||
Sbjct  376  GGTACTTGAGGAATAAGCATCGGCTAACTCTGTGCCAGCAGCCGCGGTAATACAGAGGAT  435

Query  181  GCAAGCGTTATCCGGAATCACTGGGCATAAAGCGTCTGTAGGTGGTTTGGTAAGTCTGCT  240
            ||||||||||||||||||||||||||||||||||||||||||||||||||||||||||||
Sbjct  436  GCAAGCGTTATCCGGAATCACTGGGCATAAAGCGTCTGTAGGTGGTTTGGTAAGTCTGCT  495

Query  241  GTTAAAGACTGGGGCTCAACCCCAGAAAAGCAGTGGAAACTGCCAGACTTGAGTGTGGTA  300
            ||||||||||||||||||||||||||||||||||||||||||||||||||||||||||||
Sbjct  496  GTTAAAGACTGGGGCTCAACCCCAGAAAAGCAGTGGAAACTGCCAGACTTGAGTGTGGTA  555

Query  301  GAGGTAAAGGGAATTCCTAGTGTAGCGGTGAAATGCGTAGATATTAGGAAGAACACCAAT  360
            ||||||||||||||||||||||||||||||||||||||||||||||||||||||||||||
Sbjct  556  GAGGTAAAGGGAATTCCTAGTGTAGCGGTGAAATGCGTAGATATTAGGAAGAACACCAAT  615

Query  361  GGCGAAGGCACTTTACTGGGCCATAACTGACACTGAGAGACGACAGCTAGGGGAGCAAAT  420
            ||||||||||||||||||||||||||||||||||||||||||||||||||||||||||||
Sbjct  616  GGCGAAGGCACTTTACTGGGCCATAACTGACACTGAGAGACGACAGCTAGGGGAGCAAAT  675

Query  421  GGGATTAGATACCCCAGTAGTC  442
            ||||||||||||||||||||||
Sbjct  676  GGGATTAGATACCCCAGTAGTC  697


>LC130592.1 Uncultured phototrophic eukaryote chloroplast gene for 16S ribosomal 
RNA, partial sequence, clone: wr_euk_17
Length=596

 Score = 806 bits (436),  Expect = 0.0
 Identities = 440/442 (99%), Gaps = 0/442 (0%)
 Strand=Plus/Plus

Query  1    CCTACGGGTGGCAGCAGTAGGGAATTTTCCGCAATGGGCGAAAGCCTGACGGAGCAATAC  60
            |||||||| |||||||||||||||||||||||||||||||||||||||||||||||||||
Sbjct  155  CCTACGGGAGGCAGCAGTAGGGAATTTTCCGCAATGGGCGAAAGCCTGACGGAGCAATAC  214

Query  61   CGCGTGAGGGATGACGGCCTGTGGGTTGTAAACCTCTTTTCTCAAGGAAGAAGTTCTGAC  120
            ||||||||||||||||||||||||||||||||||||||||||||||||||||||||||||
Sbjct  215  CGCGTGAGGGATGACGGCCTGTGGGTTGTAAACCTCTTTTCTCAAGGAAGAAGTTCTGAC  274

Query  121  GGTACTTGAGGAATAAGCATCGGCTAACTCTGTGCCAGCAGCCGCGGTAATACAGAGGAT  180
            ||||||||||||||||||||||||||||||||||||||||||||||||||||||||||||
Sbjct  275  GGTACTTGAGGAATAAGCATCGGCTAACTCTGTGCCAGCAGCCGCGGTAATACAGAGGAT  334

Query  181  GCAAGCGTTATCCGGAATCACTGGGCATAAAGCGTCTGTAGGTGGTTTGGTAAGTCTGCT  240
            ||||||||||||||||||||||||||||||||||||||||||||||||||||||||||||
Sbjct  335  GCAAGCGTTATCCGGAATCACTGGGCATAAAGCGTCTGTAGGTGGTTTGGTAAGTCTGCT  394

Query  241  GTTAAAGACTGGGGCTCAACCCCAGAAAAGCAGTGGAAACTGCCAGACTTGAGTGTGGTA  300
            ||||||||||||||||||||||||||||||||||||||||||||||||||||||||||||
Sbjct  395  GTTAAAGACTGGGGCTCAACCCCAGAAAAGCAGTGGAAACTGCCAGACTTGAGTGTGGTA  454

Query  301  GAGGTAAAGGGAATTCCTAGTGTAGCGGTGAAATGCGTAGATATTAGGAAGAACACCAAT  360
            ||||||||||||||||||||||||||||||||||||||||||||||||||||||||||||
Sbjct  455  GAGGTAAAGGGAATTCCTAGTGTAGCGGTGAAATGCGTAGATATTAGGAAGAACACCAAT  514

Query  361  GGCGAAGGCACTTTACTGGGCCATAACTGACACTGAGAGACGACAGCTAGGGGAGCAAAT  420
            ||||||||||||||||||||||||||||||||||||||||||||||||||||||||||||
Sbjct  515  GGCGAAGGCACTTTACTGGGCCATAACTGACACTGAGAGACGACAGCTAGGGGAGCAAAT  574

Query  421  GGGATTAGATACCCCAGTAGTC  442
            ||||||||||||||| ||||||
Sbjct  575  GGGATTAGATACCCCTGTAGTC  596


>KC006331.1 Uncultured Oscillatoriales cyanobacterium clone M3N96 16S ribosomal 
RNA gene, partial sequence
Length=674

 Score = 806 bits (436),  Expect = 0.0
 Identities = 440/442 (99%), Gaps = 0/442 (0%)
 Strand=Plus/Plus

Query  1    CCTACGGGTGGCAGCAGTAGGGAATTTTCCGCAATGGGCGAAAGCCTGACGGAGCAATAC  60
            |||||||| ||||||||| |||||||||||||||||||||||||||||||||||||||||
Sbjct  225  CCTACGGGAGGCAGCAGTGGGGAATTTTCCGCAATGGGCGAAAGCCTGACGGAGCAATAC  284

Query  61   CGCGTGAGGGATGACGGCCTGTGGGTTGTAAACCTCTTTTCTCAAGGAAGAAGTTCTGAC  120
            ||||||||||||||||||||||||||||||||||||||||||||||||||||||||||||
Sbjct  285  CGCGTGAGGGATGACGGCCTGTGGGTTGTAAACCTCTTTTCTCAAGGAAGAAGTTCTGAC  344

Query  121  GGTACTTGAGGAATAAGCATCGGCTAACTCTGTGCCAGCAGCCGCGGTAATACAGAGGAT  180
            ||||||||||||||||||||||||||||||||||||||||||||||||||||||||||||
Sbjct  345  GGTACTTGAGGAATAAGCATCGGCTAACTCTGTGCCAGCAGCCGCGGTAATACAGAGGAT  404

Query  181  GCAAGCGTTATCCGGAATCACTGGGCATAAAGCGTCTGTAGGTGGTTTGGTAAGTCTGCT  240
            ||||||||||||||||||||||||||||||||||||||||||||||||||||||||||||
Sbjct  405  GCAAGCGTTATCCGGAATCACTGGGCATAAAGCGTCTGTAGGTGGTTTGGTAAGTCTGCT  464

Query  241  GTTAAAGACTGGGGCTCAACCCCAGAAAAGCAGTGGAAACTGCCAGACTTGAGTGTGGTA  300
            ||||||||||||||||||||||||||||||||||||||||||||||||||||||||||||
Sbjct  465  GTTAAAGACTGGGGCTCAACCCCAGAAAAGCAGTGGAAACTGCCAGACTTGAGTGTGGTA  524

Query  301  GAGGTAAAGGGAATTCCTAGTGTAGCGGTGAAATGCGTAGATATTAGGAAGAACACCAAT  360
            ||||||||||||||||||||||||||||||||||||||||||||||||||||||||||||
Sbjct  525  GAGGTAAAGGGAATTCCTAGTGTAGCGGTGAAATGCGTAGATATTAGGAAGAACACCAAT  584

Query  361  GGCGAAGGCACTTTACTGGGCCATAACTGACACTGAGAGACGACAGCTAGGGGAGCAAAT  420
            ||||||||||||||||||||||||||||||||||||||||||||||||||||||||||||
Sbjct  585  GGCGAAGGCACTTTACTGGGCCATAACTGACACTGAGAGACGACAGCTAGGGGAGCAAAT  644

Query  421  GGGATTAGATACCCCAGTAGTC  442
            ||||||||||||||||||||||
Sbjct  645  GGGATTAGATACCCCAGTAGTC  666


>JX537875.1 Uncultured bacterium clone 32-55 16S ribosomal RNA gene, partial 
sequence
Length=1285

 Score = 806 bits (436),  Expect = 0.0
 Identities = 440/442 (99%), Gaps = 0/442 (0%)
 Strand=Plus/Plus

Query  1    CCTACGGGTGGCAGCAGTAGGGAATTTTCCGCAATGGGCGAAAGCCTGACGGAGCAATAC  60
            |||||||| |||||||||||||||||||||||||||||||||||||||||||||||||||
Sbjct  194  CCTACGGGAGGCAGCAGTAGGGAATTTTCCGCAATGGGCGAAAGCCTGACGGAGCAATAC  253

Query  61   CGCGTGAGGGATGACGGCCTGTGGGTTGTAAACCTCTTTTCTCAAGGAAGAAGTTCTGAC  120
            ||||||||||||||||||||||||||||||||||||||||||||||||||||||||||||
Sbjct  254  CGCGTGAGGGATGACGGCCTGTGGGTTGTAAACCTCTTTTCTCAAGGAAGAAGTTCTGAC  313

Query  121  GGTACTTGAGGAATAAGCATCGGCTAACTCTGTGCCAGCAGCCGCGGTAATACAGAGGAT  180
            ||||||||||||||||||||||||||||||||||||||||||||||||||||||||||||
Sbjct  314  GGTACTTGAGGAATAAGCATCGGCTAACTCTGTGCCAGCAGCCGCGGTAATACAGAGGAT  373

Query  181  GCAAGCGTTATCCGGAATCACTGGGCATAAAGCGTCTGTAGGTGGTTTGGTAAGTCTGCT  240
            ||||||||||||||||||||||||||||||||||||||||||||||||||||||||||||
Sbjct  374  GCAAGCGTTATCCGGAATCACTGGGCATAAAGCGTCTGTAGGTGGTTTGGTAAGTCTGCT  433

Query  241  GTTAAAGACTGGGGCTCAACCCCAGAAAAGCAGTGGAAACTGCCAGACTTGAGTGTGGTA  300
            |||||||||||||||| |||||||||||||||||||||||||||||||||||||||||||
Sbjct  434  GTTAAAGACTGGGGCTTAACCCCAGAAAAGCAGTGGAAACTGCCAGACTTGAGTGTGGTA  493

Query  301  GAGGTAAAGGGAATTCCTAGTGTAGCGGTGAAATGCGTAGATATTAGGAAGAACACCAAT  360
            ||||||||||||||||||||||||||||||||||||||||||||||||||||||||||||
Sbjct  494  GAGGTAAAGGGAATTCCTAGTGTAGCGGTGAAATGCGTAGATATTAGGAAGAACACCAAT  553

Query  361  GGCGAAGGCACTTTACTGGGCCATAACTGACACTGAGAGACGACAGCTAGGGGAGCAAAT  420
            ||||||||||||||||||||||||||||||||||||||||||||||||||||||||||||
Sbjct  554  GGCGAAGGCACTTTACTGGGCCATAACTGACACTGAGAGACGACAGCTAGGGGAGCAAAT  613

Query  421  GGGATTAGATACCCCAGTAGTC  442
            ||||||||||||||||||||||
Sbjct  614  GGGATTAGATACCCCAGTAGTC  635


>JX537839.1 Uncultured bacterium clone 63-23 16S ribosomal RNA gene, partial 
sequence
Length=1334

 Score = 806 bits (436),  Expect = 0.0
 Identities = 440/442 (99%), Gaps = 0/442 (0%)
 Strand=Plus/Plus

Query  1    CCTACGGGTGGCAGCAGTAGGGAATTTTCCGCAATGGGCGAAAGCCTGACGGAGCAATAC  60
            |||||||| |||||||||||||||||||||||||||||||||||||||||||||||||||
Sbjct  254  CCTACGGGAGGCAGCAGTAGGGAATTTTCCGCAATGGGCGAAAGCCTGACGGAGCAATAC  313

Query  61   CGCGTGAGGGATGACGGCCTGTGGGTTGTAAACCTCTTTTCTCAAGGAAGAAGTTCTGAC  120
            ||||||||||||||||||||||||||||||||||||||||||||||||||||||||||||
Sbjct  314  CGCGTGAGGGATGACGGCCTGTGGGTTGTAAACCTCTTTTCTCAAGGAAGAAGTTCTGAC  373

Query  121  GGTACTTGAGGAATAAGCATCGGCTAACTCTGTGCCAGCAGCCGCGGTAATACAGAGGAT  180
            ||||||||||||||||||||||||||||||||||||||||||||||||||||||||||||
Sbjct  374  GGTACTTGAGGAATAAGCATCGGCTAACTCTGTGCCAGCAGCCGCGGTAATACAGAGGAT  433

Query  181  GCAAGCGTTATCCGGAATCACTGGGCATAAAGCGTCTGTAGGTGGTTTGGTAAGTCTGCT  240
            ||||||||||||||||||||||||||||||||||||||||||||||||||||||||||||
Sbjct  434  GCAAGCGTTATCCGGAATCACTGGGCATAAAGCGTCTGTAGGTGGTTTGGTAAGTCTGCT  493

Query  241  GTTAAAGACTGGGGCTCAACCCCAGAAAAGCAGTGGAAACTGCCAGACTTGAGTGTGGTA  300
            |||||||||||||||| |||||||||||||||||||||||||||||||||||||||||||
Sbjct  494  GTTAAAGACTGGGGCTTAACCCCAGAAAAGCAGTGGAAACTGCCAGACTTGAGTGTGGTA  553

Query  301  GAGGTAAAGGGAATTCCTAGTGTAGCGGTGAAATGCGTAGATATTAGGAAGAACACCAAT  360
            ||||||||||||||||||||||||||||||||||||||||||||||||||||||||||||
Sbjct  554  GAGGTAAAGGGAATTCCTAGTGTAGCGGTGAAATGCGTAGATATTAGGAAGAACACCAAT  613

Query  361  GGCGAAGGCACTTTACTGGGCCATAACTGACACTGAGAGACGACAGCTAGGGGAGCAAAT  420
            ||||||||||||||||||||||||||||||||||||||||||||||||||||||||||||
Sbjct  614  GGCGAAGGCACTTTACTGGGCCATAACTGACACTGAGAGACGACAGCTAGGGGAGCAAAT  673

Query  421  GGGATTAGATACCCCAGTAGTC  442
            ||||||||||||||||||||||
Sbjct  674  GGGATTAGATACCCCAGTAGTC  695


>JQ941767.1 Uncultured bacterium clone Contig\114 16S ribosomal RNA gene, 
partial sequence
Length=1348

 Score = 806 bits (436),  Expect = 0.0
 Identities = 441/443 (99%), Gaps = 1/443 (0%)
 Strand=Plus/Plus

Query  1    CCTACGGGTGGCAGCAGTAGGGAATTTTCCGCAATGGGCGAAAGCCTGACGGAGCAATAC  60
            |||||||| |||||||||||||||||||||||||||||||||||||||||||||||||||
Sbjct  303  CCTACGGGAGGCAGCAGTAGGGAATTTTCCGCAATGGGCGAAAGCCTGACGGAGCAATAC  362

Query  61   CGCGTGAGGGATGACGGCCTGTGGGTTGTAAACCTCTTTTCTCAAGGAAGAAGTTCTGAC  120
            ||||||||||||||||||||||||||||||||||||||||||||||||||||||||||||
Sbjct  363  CGCGTGAGGGATGACGGCCTGTGGGTTGTAAACCTCTTTTCTCAAGGAAGAAGTTCTGAC  422

Query  121  GGTACTTGAGGAATAAGCATCGGCTAACTCTGTGCCAGCAGCCGCGGTAATACAGAGGAT  180
            ||||||||||||||||||||||||||||||||||||||||||||||||||||||||||||
Sbjct  423  GGTACTTGAGGAATAAGCATCGGCTAACTCTGTGCCAGCAGCCGCGGTAATACAGAGGAT  482

Query  181  GCAAGCGTTAT-CCGGAATCACTGGGCATAAAGCGTCTGTAGGTGGTTTGGTAAGTCTGC  239
            ||||||||||| ||||||||||||||||||||||||||||||||||||||||||||||||
Sbjct  483  GCAAGCGTTATCCCGGAATCACTGGGCATAAAGCGTCTGTAGGTGGTTTGGTAAGTCTGC  542

Query  240  TGTTAAAGACTGGGGCTCAACCCCAGAAAAGCAGTGGAAACTGCCAGACTTGAGTGTGGT  299
            ||||||||||||||||||||||||||||||||||||||||||||||||||||||||||||
Sbjct  543  TGTTAAAGACTGGGGCTCAACCCCAGAAAAGCAGTGGAAACTGCCAGACTTGAGTGTGGT  602

Query  300  AGAGGTAAAGGGAATTCCTAGTGTAGCGGTGAAATGCGTAGATATTAGGAAGAACACCAA  359
            ||||||||||||||||||||||||||||||||||||||||||||||||||||||||||||
Sbjct  603  AGAGGTAAAGGGAATTCCTAGTGTAGCGGTGAAATGCGTAGATATTAGGAAGAACACCAA  662

Query  360  TGGCGAAGGCACTTTACTGGGCCATAACTGACACTGAGAGACGACAGCTAGGGGAGCAAA  419
            ||||||||||||||||||||||||||||||||||||||||||||||||||||||||||||
Sbjct  663  TGGCGAAGGCACTTTACTGGGCCATAACTGACACTGAGAGACGACAGCTAGGGGAGCAAA  722

Query  420  TGGGATTAGATACCCCAGTAGTC  442
            |||||||||||||||||||||||
Sbjct  723  TGGGATTAGATACCCCAGTAGTC  745


>EU373154.1 Uncultured cyanobacterium clone TH_c155 16S ribosomal RNA gene, 
partial sequence
Length=700

 Score = 806 bits (436),  Expect = 0.0
 Identities = 440/442 (99%), Gaps = 0/442 (0%)
 Strand=Plus/Plus

Query  1    CCTACGGGTGGCAGCAGTAGGGAATTTTCCGCAATGGGCGAAAGCCTGACGGAGCAATAC  60
            |||||||| |||||||||||||||||||||||||||||||||||||||||||||||||||
Sbjct  255  CCTACGGGAGGCAGCAGTAGGGAATTTTCCGCAATGGGCGAAAGCCTGACGGAGCAATAC  314

Query  61   CGCGTGAGGGATGACGGCCTGTGGGTTGTAAACCTCTTTTCTCAAGGAAGAAGTTCTGAC  120
            ||||||||||||||||||||||||||||||||||||||||||||||||||||||||||||
Sbjct  315  CGCGTGAGGGATGACGGCCTGTGGGTTGTAAACCTCTTTTCTCAAGGAAGAAGTTCTGAC  374

Query  121  GGTACTTGAGGAATAAGCATCGGCTAACTCTGTGCCAGCAGCCGCGGTAATACAGAGGAT  180
            ||||||||||||||||||||||||||||||||||||||| ||||||||||||||||||||
Sbjct  375  GGTACTTGAGGAATAAGCATCGGCTAACTCTGTGCCAGCGGCCGCGGTAATACAGAGGAT  434

Query  181  GCAAGCGTTATCCGGAATCACTGGGCATAAAGCGTCTGTAGGTGGTTTGGTAAGTCTGCT  240
            ||||||||||||||||||||||||||||||||||||||||||||||||||||||||||||
Sbjct  435  GCAAGCGTTATCCGGAATCACTGGGCATAAAGCGTCTGTAGGTGGTTTGGTAAGTCTGCT  494

Query  241  GTTAAAGACTGGGGCTCAACCCCAGAAAAGCAGTGGAAACTGCCAGACTTGAGTGTGGTA  300
            ||||||||||||||||||||||||||||||||||||||||||||||||||||||||||||
Sbjct  495  GTTAAAGACTGGGGCTCAACCCCAGAAAAGCAGTGGAAACTGCCAGACTTGAGTGTGGTA  554

Query  301  GAGGTAAAGGGAATTCCTAGTGTAGCGGTGAAATGCGTAGATATTAGGAAGAACACCAAT  360
            ||||||||||||||||||||||||||||||||||||||||||||||||||||||||||||
Sbjct  555  GAGGTAAAGGGAATTCCTAGTGTAGCGGTGAAATGCGTAGATATTAGGAAGAACACCAAT  614

Query  361  GGCGAAGGCACTTTACTGGGCCATAACTGACACTGAGAGACGACAGCTAGGGGAGCAAAT  420
            ||||||||||||||||||||||||||||||||||||||||||||||||||||||||||||
Sbjct  615  GGCGAAGGCACTTTACTGGGCCATAACTGACACTGAGAGACGACAGCTAGGGGAGCAAAT  674

Query  421  GGGATTAGATACCCCAGTAGTC  442
            ||||||||||||||||||||||
Sbjct  675  GGGATTAGATACCCCAGTAGTC  696


>JF827366.1 Uncultured bacterium clone 40D5 16S ribosomal RNA gene, partial 
sequence
Length=865

 Score = 800 bits (433),  Expect = 0.0
 Identities = 439/442 (99%), Gaps = 0/442 (0%)
 Strand=Plus/Plus

Query  1    CCTACGGGTGGCAGCAGTAGGGAATTTTCCGCAATGGGCGAAAGCCTGACGGAGCAATAC  60
            |||||||| |||||||||||||||||||||||||||||||||||||||||||||||||||
Sbjct  302  CCTACGGGAGGCAGCAGTAGGGAATTTTCCGCAATGGGCGAAAGCCTGACGGAGCAATAC  361

Query  61   CGCGTGAGGGATGACGGCCTGTGGGTTGTAAACCTCTTTTCTCAAGGAAGAAGTTCTGAC  120
            ||||||||||||||||||||||||||||||||||||||||||||||||||||||||||||
Sbjct  362  CGCGTGAGGGATGACGGCCTGTGGGTTGTAAACCTCTTTTCTCAAGGAAGAAGTTCTGAC  421

Query  121  GGTACTTGAGGAATAAGCATCGGCTAACTCTGTGCCAGCAGCCGCGGTAATACAGAGGAT  180
            ||||||||||||||||||||||||||||||||||||||||||||||||||||||||||||
Sbjct  422  GGTACTTGAGGAATAAGCATCGGCTAACTCTGTGCCAGCAGCCGCGGTAATACAGAGGAT  481

Query  181  GCAAGCGTTATCCGGAATCACTGGGCATAAAGCGTCTGTAGGTGGTTTGGTAAGTCTGCT  240
            ||||||||||||||||||||||||||||||||||||||||||||||||||||||||||||
Sbjct  482  GCAAGCGTTATCCGGAATCACTGGGCATAAAGCGTCTGTAGGTGGTTTGGTAAGTCTGCT  541

Query  241  GTTAAAGACTGGGGCTCAACCCCAGAAAAGCAGTGGAAACTGCCAGACTTGAGTGTGGTA  300
            ||||| ||| ||||||||||||||||||||||||||||||||||||||||||||||||||
Sbjct  542  GTTAAGGACCGGGGCTCAACCCCAGAAAAGCAGTGGAAACTGCCAGACTTGAGTGTGGTA  601

Query  301  GAGGTAAAGGGAATTCCTAGTGTAGCGGTGAAATGCGTAGATATTAGGAAGAACACCAAT  360
            ||||||||||||||||||||||||||||||||||||||||||||||||||||||||||||
Sbjct  602  GAGGTAAAGGGAATTCCTAGTGTAGCGGTGAAATGCGTAGATATTAGGAAGAACACCAAT  661

Query  361  GGCGAAGGCACTTTACTGGGCCATAACTGACACTGAGAGACGACAGCTAGGGGAGCAAAT  420
            ||||||||||||||||||||||||||||||||||||||||||||||||||||||||||||
Sbjct  662  GGCGAAGGCACTTTACTGGGCCATAACTGACACTGAGAGACGACAGCTAGGGGAGCAAAT  721

Query  421  GGGATTAGATACCCCAGTAGTC  442
            ||||||||||||||||||||||
Sbjct  722  GGGATTAGATACCCCAGTAGTC  743


>FJ745191.1 Uncultured cyanobacterium clone SHWN_night2_16S_752 16S ribosomal 
RNA gene, partial sequence
Length=1322

 Score = 800 bits (433),  Expect = 0.0
 Identities = 440/443 (99%), Gaps = 1/443 (0%)
 Strand=Plus/Plus

Query  1    CCTACGGGTGGCAGCAGTAGGGAATTTTCCGCAATGGGCGAAAGCCTGACGGAGCAATAC  60
            |||||||| |||||||||||||||||||||||||||||||||||||||||||||||||||
Sbjct  282  CCTACGGGAGGCAGCAGTAGGGAATTTTCCGCAATGGGCGAAAGCCTGACGGAGCAATAC  341

Query  61   CGCGTGAGGGATGACGGCCTGTGGGTTGTAAACCTCTTTTCTCAAGGAAGAAGTTCTGAC  120
            ||||||||||||||||||||||||||||||||||||||||||||||||||||||||||||
Sbjct  342  CGCGTGAGGGATGACGGCCTGTGGGTTGTAAACCTCTTTTCTCAAGGAAGAAGTTCTGAC  401

Query  121  GGTACTTGAGGAATAAGCATCGGCTAACTCTGTGCCAGCAGCCGCGGTAATACAGAGGAT  180
            ||||||||||||||||||||||||||||||||||||||||||||||||||||||||||||
Sbjct  402  GGTACTTGAGGAATAAGCATCGGCTAACTCTGTGCCAGCAGCCGCGGTAATACAGAGGAT  461

Query  181  GCAAGCGTTATCCGGAATCACTGGGCATAAAGCGTCTGTAGGTGGTTTGGTAAGTCTGCT  240
            ||||||||||||||||||||||||||||||||||||||||||||||||||||||||||||
Sbjct  462  GCAAGCGTTATCCGGAATCACTGGGCATAAAGCGTCTGTAGGTGGTTTGGTAAGTCTGCT  521

Query  241  GTTAAAGACTGGGGCTCAACCCCAGAAAAGCAGTGGAAACTGCCAGACTTGAGTGTGGTA  300
            ||||||||||||||||||||||||||||||||||||||||||||||||||||||||||||
Sbjct  522  GTTAAAGACTGGGGCTCAACCCCAGAAAAGCAGTGGAAACTGCCAGACTTGAGTGTGGTA  581

Query  301  GAGGTAAAGGGAATTCCTAGTGTAGCGGTGAAATGCGTAGATATTAGGAAGAACACCAAT  360
            |||||||||||||||| |||||||||||||||||||||||||||||||||||||||||||
Sbjct  582  GAGGTAAAGGGAATTCATAGTGTAGCGGTGAAATGCGTAGATATTAGGAAGAACACCAAT  641

Query  361  GGCGAAGGCACTTTACTGGGCCATAACTGACACTGAGAGACGACAGCTAGGGGAGCAAAT  420
            ||||||||||||||||||||||||||||||||||||||||||||||||||||||||||||
Sbjct  642  GGCGAAGGCACTTTACTGGGCCATAACTGACACTGAGAGACGACAGCTAGGGGAGCAAAT  701

Query  421  GGGATTAGATACCCC-AGTAGTC  442
            ||||||||||||||| |||||||
Sbjct  702  GGGATTAGATACCCCCAGTAGTC  724


>KF928823.1 Uncultured bacterium clone EXA-Snow-B2 16S ribosomal RNA gene, 
partial sequence
Length=828

 Score = 798 bits (432),  Expect = 0.0
 Identities = 439/442 (99%), Gaps = 1/442 (0%)
 Strand=Plus/Plus

Query  1    CCTACGGGTGGCAGCAGTAGGGAATTTTCCGCAATGGGCGAAAGCCTGACGGAGCAATAC  60
            |||||||| |||||||||||||||||||||||||||||||||||||||||||||||||||
Sbjct  266  CCTACGGGAGGCAGCAGTAGGGAATTTTCCGCAATGGGCGAAAGCCTGACGGAGCAATAC  325

Query  61   CGCGTGAGGGATGACGGCCTGTGGGTTGTAAACCTCTTTTCTCAAGGAAGAAGTTCTGAC  120
            ||||||||||||||||||||||||||||||||||||||||||||||||||||||||||||
Sbjct  326  CGCGTGAGGGATGACGGCCTGTGGGTTGTAAACCTCTTTTCTCAAGGAAGAAGTTCTGAC  385

Query  121  GGTACTTGAGGAATAAGCATCGGCTAACTCTGTGCCAGCAGCCGCGGTAATACAGAGGAT  180
            ||||||||||||||||||||||||||||||||||||||||||||||||||||||||||||
Sbjct  386  GGTACTTGAGGAATAAGCATCGGCTAACTCTGTGCCAGCAGCCGCGGTAATACAGAGGAT  445

Query  181  GCAAGCGTTATCCGGAATCACTGGGCATAAAGCGTCTGTAGGTGGTTTGGTAAGTCTGCT  240
            ||||||||||||||||||||||||||||||||||||||||||||||||||||||||||||
Sbjct  446  GCAAGCGTTATCCGGAATCACTGGGCATAAAGCGTCTGTAGGTGGTTTGGTAAGTCTGCT  505

Query  241  GTTAAAGACTGGGGCTCAACCCCAGAAAAGCAGTGGAAACTGCCAGACTTGAGTGTGGTA  300
            ||||||||||||||||||||||||| ||||||||||||||||||||||||||||||||||
Sbjct  506  GTTAAAGACTGGGGCTCAACCCCAG-AAAGCAGTGGAAACTGCCAGACTTGAGTGTGGTA  564

Query  301  GAGGTAAAGGGAATTCCTAGTGTAGCGGTGAAATGCGTAGATATTAGGAAGAACACCAAT  360
            |||||||||||||||| |||||||||||||||||||||||||||||||||||||||||||
Sbjct  565  GAGGTAAAGGGAATTCATAGTGTAGCGGTGAAATGCGTAGATATTAGGAAGAACACCAAT  624

Query  361  GGCGAAGGCACTTTACTGGGCCATAACTGACACTGAGAGACGACAGCTAGGGGAGCAAAT  420
            ||||||||||||||||||||||||||||||||||||||||||||||||||||||||||||
Sbjct  625  GGCGAAGGCACTTTACTGGGCCATAACTGACACTGAGAGACGACAGCTAGGGGAGCAAAT  684

Query  421  GGGATTAGATACCCCAGTAGTC  442
            ||||||||||||||||||||||
Sbjct  685  GGGATTAGATACCCCAGTAGTC  706


>KJ870941.1 Uncultured cyanobacterium clone S20A 16S ribosomal RNA gene, 
partial sequence
Length=800

 Score = 798 bits (432),  Expect = 0.0
 Identities = 439/442 (99%), Gaps = 1/442 (0%)
 Strand=Plus/Plus

Query  1    CCTACGGGTGGCAGCAGTAGGGAATTTTCCGCAATGGGCGAAAGCCTGACGGAGCAATAC  60
            |||||||| |||||||||||||||||||||||||||||||||||||||||||||||||||
Sbjct  239  CCTACGGGAGGCAGCAGTAGGGAATTTTCCGCAATGGGCGAAAGCCTGACGGAGCAATAC  298

Query  61   CGCGTGAGGGATGACGGCCTGTGGGTTGTAAACCTCTTTTCTCAAGGAAGAAGTTCTGAC  120
            ||||||||||||||||||||||||||||||||||||||||||||||||||||||||||||
Sbjct  299  CGCGTGAGGGATGACGGCCTGTGGGTTGTAAACCTCTTTTCTCAAGGAAGAAGTTCTGAC  358

Query  121  GGTACTTGAGGAATAAGCATCGGCTAACTCTGTGCCAGCAGCCGCGGTAATACAGAGGAT  180
            ||||||||||||||||||||||||||||||||||||||||||||||||||||||||||||
Sbjct  359  GGTACTTGAGGAATAAGCATCGGCTAACTCTGTGCCAGCAGCCGCGGTAATACAGAGGAT  418

Query  181  GCAAGCGTTATCCGGAATCACTGGGCATAAAGCGTCTGTAGGTGGTTTGGTAAGTCTGCT  240
            ||||||||||||||||||||||||||||||||||||||||||||||||||||||||||||
Sbjct  419  GCAAGCGTTATCCGGAATCACTGGGCATAAAGCGTCTGTAGGTGGTTTGGTAAGTCTGCT  478

Query  241  GTTAAAGACTGGGGCTCAACCCCAGAAAAGCAGTGGAAACTGCCAGACTTGAGTGTGGTA  300
            ||||||||||||||||||||||||| ||||||||||||||||||||||||||||||||||
Sbjct  479  GTTAAAGACTGGGGCTCAACCCCAG-AAAGCAGTGGAAACTGCCAGACTTGAGTGTGGTA  537

Query  301  GAGGTAAAGGGAATTCCTAGTGTAGCGGTGAAATGCGTAGATATTAGGAAGAACACCAAT  360
            |||||||||||||||| |||||||||||||||||||||||||||||||||||||||||||
Sbjct  538  GAGGTAAAGGGAATTCATAGTGTAGCGGTGAAATGCGTAGATATTAGGAAGAACACCAAT  597

Query  361  GGCGAAGGCACTTTACTGGGCCATAACTGACACTGAGAGACGACAGCTAGGGGAGCAAAT  420
            ||||||||||||||||||||||||||||||||||||||||||||||||||||||||||||
Sbjct  598  GGCGAAGGCACTTTACTGGGCCATAACTGACACTGAGAGACGACAGCTAGGGGAGCAAAT  657

Query  421  GGGATTAGATACCCCAGTAGTC  442
            ||||||||||||||||||||||
Sbjct  658  GGGATTAGATACCCCAGTAGTC  679


>KX937687.1 Uncultured marine eukaryote clone 13H3Tc9pR348 16S ribosomal 
RNA gene, partial sequence; plastid
Length=1449

 Score = 795 bits (430),  Expect = 0.0
 Identities = 438/442 (99%), Gaps = 0/442 (0%)
 Strand=Plus/Plus

Query  1    CCTACGGGTGGCAGCAGTAGGGAATTTTCCGCAATGGGCGAAAGCCTGACGGAGCAATAC  60
            |||||||| |||||||||||||||||||||||||||||||||||||||||||||||||||
Sbjct  303  CCTACGGGAGGCAGCAGTAGGGAATTTTCCGCAATGGGCGAAAGCCTGACGGAGCAATAC  362

Query  61   CGCGTGAGGGATGACGGCCTGTGGGTTGTAAACCTCTTTTCTCAAGGAAGAAGTTCTGAC  120
            ||||||||||||||||||||||||||||||||||||||||||||||||||||| ||||||
Sbjct  363  CGCGTGAGGGATGACGGCCTGTGGGTTGTAAACCTCTTTTCTCAAGGAAGAAGCTCTGAC  422

Query  121  GGTACTTGAGGAATAAGCATCGGCTAACTCTGTGCCAGCAGCCGCGGTAATACAGAGGAT  180
            ||||||||||||||||||||||||||||||||||||||||||||||||||||||||||||
Sbjct  423  GGTACTTGAGGAATAAGCATCGGCTAACTCTGTGCCAGCAGCCGCGGTAATACAGAGGAT  482

Query  181  GCAAGCGTTATCCGGAATCACTGGGCATAAAGCGTCTGTAGGTGGTTTGGTAAGTCTGCT  240
            ||||||||||||||||||||||||||||||||||||||||||||||||||||||||||||
Sbjct  483  GCAAGCGTTATCCGGAATCACTGGGCATAAAGCGTCTGTAGGTGGTTTGGTAAGTCTGCT  542

Query  241  GTTAAAGACTGGGGCTCAACCCCAGAAAAGCAGTGGAAACTGCCAGACTTGAGTGTGGTA  300
            ||||||||||||||||||||||||||||||||||||||||||||||||||||||||||||
Sbjct  543  GTTAAAGACTGGGGCTCAACCCCAGAAAAGCAGTGGAAACTGCCAGACTTGAGTGTGGTA  602

Query  301  GAGGTAAAGGGAATTCCTAGTGTAGCGGTGAAATGCGTAGATATTAGGAAGAACACCAAT  360
            |||||| |||||||||||||||||||||||||||||||||||||||||||||||||||||
Sbjct  603  GAGGTAGAGGGAATTCCTAGTGTAGCGGTGAAATGCGTAGATATTAGGAAGAACACCAAT  662

Query  361  GGCGAAGGCACTTTACTGGGCCATAACTGACACTGAGAGACGACAGCTAGGGGAGCAAAT  420
            |||||||||||| |||||||||||||||||||||||||||||||||||||||||||||||
Sbjct  663  GGCGAAGGCACTCTACTGGGCCATAACTGACACTGAGAGACGACAGCTAGGGGAGCAAAT  722

Query  421  GGGATTAGATACCCCAGTAGTC  442
            ||||||||||||||||||||||
Sbjct  723  GGGATTAGATACCCCAGTAGTC  744


>LM652129.1 Uncultured protist partial 16S rRNA gene, clone EE4-002_A03
Length=948

 Score = 795 bits (430),  Expect = 0.0
 Identities = 438/442 (99%), Gaps = 0/442 (0%)
 Strand=Plus/Plus

Query  1    CCTACGGGTGGCAGCAGTAGGGAATTTTCCGCAATGGGCGAAAGCCTGACGGAGCAATAC  60
            |||||||| |||||||||||||||||||||||||||||||||||||||||||||||||||
Sbjct  284  CCTACGGGAGGCAGCAGTAGGGAATTTTCCGCAATGGGCGAAAGCCTGACGGAGCAATAC  343

Query  61   CGCGTGAGGGATGACGGCCTGTGGGTTGTAAACCTCTTTTCTCAAGGAAGAAGTTCTGAC  120
            ||||||||||||||||||||||||||||||||||||||||||||||||||||||||||||
Sbjct  344  CGCGTGAGGGATGACGGCCTGTGGGTTGTAAACCTCTTTTCTCAAGGAAGAAGTTCTGAC  403

Query  121  GGTACTTGAGGAATAAGCATCGGCTAACTCTGTGCCAGCAGCCGCGGTAATACAGAGGAT  180
            ||||||||||||||||||||||||||||||||||||||||||||||||||||||||||||
Sbjct  404  GGTACTTGAGGAATAAGCATCGGCTAACTCTGTGCCAGCAGCCGCGGTAATACAGAGGAT  463

Query  181  GCAAGCGTTATCCGGAATCACTGGGCATAAAGCGTCTGTAGGTGGTTTGGTAAGTCTGCT  240
            ||||||||||||||||||||||||||||||||||||||||||||||||||||||||||||
Sbjct  464  GCAAGCGTTATCCGGAATCACTGGGCATAAAGCGTCTGTAGGTGGTTTGGTAAGTCTGCT  523

Query  241  GTTAAAGACTGGGGCTCAACCCCAGAAAAGCAGTGGAAACTGCCAGACTTGAGTGTGGTA  300
            ||||||||||||||||||||||||||||||||||||||||||| ||||||||||||||||
Sbjct  524  GTTAAAGACTGGGGCTCAACCCCAGAAAAGCAGTGGAAACTGCTAGACTTGAGTGTGGTA  583

Query  301  GAGGTAAAGGGAATTCCTAGTGTAGCGGTGAAATGCGTAGATATTAGGAAGAACACCAAT  360
            |||||| |||||||||||||||||||||||||||||||||||||||||||||||||||||
Sbjct  584  GAGGTAGAGGGAATTCCTAGTGTAGCGGTGAAATGCGTAGATATTAGGAAGAACACCAAT  643

Query  361  GGCGAAGGCACTTTACTGGGCCATAACTGACACTGAGAGACGACAGCTAGGGGAGCAAAT  420
            |||||||||||| |||||||||||||||||||||||||||||||||||||||||||||||
Sbjct  644  GGCGAAGGCACTCTACTGGGCCATAACTGACACTGAGAGACGACAGCTAGGGGAGCAAAT  703

Query  421  GGGATTAGATACCCCAGTAGTC  442
            ||||||||||||||||||||||
Sbjct  704  GGGATTAGATACCCCAGTAGTC  725


>LN880044.1 Uncultured bacterium partial 16S rRNA gene, clone HL4SH23
Length=977

 Score = 795 bits (430),  Expect = 0.0
 Identities = 438/442 (99%), Gaps = 0/442 (0%)
 Strand=Plus/Plus

Query  1    CCTACGGGTGGCAGCAGTAGGGAATTTTCCGCAATGGGCGAAAGCCTGACGGAGCAATAC  60
            |||||||| |||||||||||||||||||||||||||||||||||||||||||||||||||
Sbjct  304  CCTACGGGAGGCAGCAGTAGGGAATTTTCCGCAATGGGCGAAAGCCTGACGGAGCAATAC  363

Query  61   CGCGTGAGGGATGACGGCCTGTGGGTTGTAAACCTCTTTTCTCAAGGAAGAAGTTCTGAC  120
            ||||||||||||||||||||||||||||||||||||||||||||||||||||||||||||
Sbjct  364  CGCGTGAGGGATGACGGCCTGTGGGTTGTAAACCTCTTTTCTCAAGGAAGAAGTTCTGAC  423

Query  121  GGTACTTGAGGAATAAGCATCGGCTAACTCTGTGCCAGCAGCCGCGGTAATACAGAGGAT  180
            ||||||||||||||||||||||||||||||||||||||||||||||||||||||||||||
Sbjct  424  GGTACTTGAGGAATAAGCATCGGCTAACTCTGTGCCAGCAGCCGCGGTAATACAGAGGAT  483

Query  181  GCAAGCGTTATCCGGAATCACTGGGCATAAAGCGTCTGTAGGTGGTTTGGTAAGTCTGCT  240
            ||||||||||||||||||||||||||||||||||||||||||||||||||||||||||||
Sbjct  484  GCAAGCGTTATCCGGAATCACTGGGCATAAAGCGTCTGTAGGTGGTTTGGTAAGTCTGCT  543

Query  241  GTTAAAGACTGGGGCTCAACCCCAGAAAAGCAGTGGAAACTGCCAGACTTGAGTGTGGTA  300
            ||||||||||||||||||||||||||||||||||||||||||| ||||||||||||||||
Sbjct  544  GTTAAAGACTGGGGCTCAACCCCAGAAAAGCAGTGGAAACTGCTAGACTTGAGTGTGGTA  603

Query  301  GAGGTAAAGGGAATTCCTAGTGTAGCGGTGAAATGCGTAGATATTAGGAAGAACACCAAT  360
            |||||| |||||||||||||||||||||||||||||||||||||||||||||||||||||
Sbjct  604  GAGGTAGAGGGAATTCCTAGTGTAGCGGTGAAATGCGTAGATATTAGGAAGAACACCAAT  663

Query  361  GGCGAAGGCACTTTACTGGGCCATAACTGACACTGAGAGACGACAGCTAGGGGAGCAAAT  420
            |||||||||||| |||||||||||||||||||||||||||||||||||||||||||||||
Sbjct  664  GGCGAAGGCACTCTACTGGGCCATAACTGACACTGAGAGACGACAGCTAGGGGAGCAAAT  723

Query  421  GGGATTAGATACCCCAGTAGTC  442
            ||||||||||||||||||||||
Sbjct  724  GGGATTAGATACCCCAGTAGTC  745


>LN880002.1 Uncultured bacterium partial 16S rRNA gene, clone HL3SH10
Length=1080

 Score = 795 bits (430),  Expect = 0.0
 Identities = 438/442 (99%), Gaps = 0/442 (0%)
 Strand=Plus/Plus

Query  1    CCTACGGGTGGCAGCAGTAGGGAATTTTCCGCAATGGGCGAAAGCCTGACGGAGCAATAC  60
            |||||||| |||||||||||||||||||||||||||||||||||||||||||||||||||
Sbjct  304  CCTACGGGAGGCAGCAGTAGGGAATTTTCCGCAATGGGCGAAAGCCTGACGGAGCAATAC  363

Query  61   CGCGTGAGGGATGACGGCCTGTGGGTTGTAAACCTCTTTTCTCAAGGAAGAAGTTCTGAC  120
            ||||||||||||||||||||||||||||||||||||||||||||||||||||||||||||
Sbjct  364  CGCGTGAGGGATGACGGCCTGTGGGTTGTAAACCTCTTTTCTCAAGGAAGAAGTTCTGAC  423

Query  121  GGTACTTGAGGAATAAGCATCGGCTAACTCTGTGCCAGCAGCCGCGGTAATACAGAGGAT  180
            ||||||||||||||||||||||||||||||||||||||||||||||||||||||||||||
Sbjct  424  GGTACTTGAGGAATAAGCATCGGCTAACTCTGTGCCAGCAGCCGCGGTAATACAGAGGAT  483

Query  181  GCAAGCGTTATCCGGAATCACTGGGCATAAAGCGTCTGTAGGTGGTTTGGTAAGTCTGCT  240
            ||||||||||||||||||||||||||||||||||||||||||||||||||||||||||||
Sbjct  484  GCAAGCGTTATCCGGAATCACTGGGCATAAAGCGTCTGTAGGTGGTTTGGTAAGTCTGCT  543

Query  241  GTTAAAGACTGGGGCTCAACCCCAGAAAAGCAGTGGAAACTGCCAGACTTGAGTGTGGTA  300
            ||||||||||||||||||||||||||||||||||||||||||| ||||||||||||||||
Sbjct  544  GTTAAAGACTGGGGCTCAACCCCAGAAAAGCAGTGGAAACTGCTAGACTTGAGTGTGGTA  603

Query  301  GAGGTAAAGGGAATTCCTAGTGTAGCGGTGAAATGCGTAGATATTAGGAAGAACACCAAT  360
            |||||| |||||||||||||||||||||||||||||||||||||||||||||||||||||
Sbjct  604  GAGGTAGAGGGAATTCCTAGTGTAGCGGTGAAATGCGTAGATATTAGGAAGAACACCAAT  663

Query  361  GGCGAAGGCACTTTACTGGGCCATAACTGACACTGAGAGACGACAGCTAGGGGAGCAAAT  420
            |||||||||||| |||||||||||||||||||||||||||||||||||||||||||||||
Sbjct  664  GGCGAAGGCACTCTACTGGGCCATAACTGACACTGAGAGACGACAGCTAGGGGAGCAAAT  723

Query  421  GGGATTAGATACCCCAGTAGTC  442
            ||||||||||||||||||||||
Sbjct  724  GGGATTAGATACCCCAGTAGTC  745


>LN879998.1 Uncultured cyanobacterium partial 16S rRNA gene, clone HL3SH6
Length=861

 Score = 795 bits (430),  Expect = 0.0
 Identities = 438/442 (99%), Gaps = 0/442 (0%)
 Strand=Plus/Plus

Query  1    CCTACGGGTGGCAGCAGTAGGGAATTTTCCGCAATGGGCGAAAGCCTGACGGAGCAATAC  60
            |||||||| |||||||||||||||||||||||||||||||||||||||||||||||||||
Sbjct  265  CCTACGGGAGGCAGCAGTAGGGAATTTTCCGCAATGGGCGAAAGCCTGACGGAGCAATAC  324

Query  61   CGCGTGAGGGATGACGGCCTGTGGGTTGTAAACCTCTTTTCTCAAGGAAGAAGTTCTGAC  120
            ||||||||||||||||||||||||||||||||||||||||||||||||||||||||||||
Sbjct  325  CGCGTGAGGGATGACGGCCTGTGGGTTGTAAACCTCTTTTCTCAAGGAAGAAGTTCTGAC  384

Query  121  GGTACTTGAGGAATAAGCATCGGCTAACTCTGTGCCAGCAGCCGCGGTAATACAGAGGAT  180
            ||||||||||||||||||||||||||||||||||||||||||||||||||||||||||||
Sbjct  385  GGTACTTGAGGAATAAGCATCGGCTAACTCTGTGCCAGCAGCCGCGGTAATACAGAGGAT  444

Query  181  GCAAGCGTTATCCGGAATCACTGGGCATAAAGCGTCTGTAGGTGGTTTGGTAAGTCTGCT  240
            ||||||||||||||||||||||||||||||||||||||||||||||||||||||||||||
Sbjct  445  GCAAGCGTTATCCGGAATCACTGGGCATAAAGCGTCTGTAGGTGGTTTGGTAAGTCTGCT  504

Query  241  GTTAAAGACTGGGGCTCAACCCCAGAAAAGCAGTGGAAACTGCCAGACTTGAGTGTGGTA  300
            ||||||||||||||||||||||||||||||||||||||||||| ||||||||||||||||
Sbjct  505  GTTAAAGACTGGGGCTCAACCCCAGAAAAGCAGTGGAAACTGCTAGACTTGAGTGTGGTA  564

Query  301  GAGGTAAAGGGAATTCCTAGTGTAGCGGTGAAATGCGTAGATATTAGGAAGAACACCAAT  360
            |||||| |||||||||||||||||||||||||||||||||||||||||||||||||||||
Sbjct  565  GAGGTAGAGGGAATTCCTAGTGTAGCGGTGAAATGCGTAGATATTAGGAAGAACACCAAT  624

Query  361  GGCGAAGGCACTTTACTGGGCCATAACTGACACTGAGAGACGACAGCTAGGGGAGCAAAT  420
            |||||||||||| |||||||||||||||||||||||||||||||||||||||||||||||
Sbjct  625  GGCGAAGGCACTCTACTGGGCCATAACTGACACTGAGAGACGACAGCTAGGGGAGCAAAT  684

Query  421  GGGATTAGATACCCCAGTAGTC  442
            ||||||||||||||||||||||
Sbjct  685  GGGATTAGATACCCCAGTAGTC  706


>LN879940.1 Uncultured bacterium partial 16S rRNA gene, clone HL1SH9
Length=1142

 Score = 795 bits (430),  Expect = 0.0
 Identities = 438/442 (99%), Gaps = 0/442 (0%)
 Strand=Plus/Plus

Query  1    CCTACGGGTGGCAGCAGTAGGGAATTTTCCGCAATGGGCGAAAGCCTGACGGAGCAATAC  60
            |||||||| |||||||||||||||||||||||||||||||||||||||||||||||||||
Sbjct  304  CCTACGGGAGGCAGCAGTAGGGAATTTTCCGCAATGGGCGAAAGCCTGACGGAGCAATAC  363

Query  61   CGCGTGAGGGATGACGGCCTGTGGGTTGTAAACCTCTTTTCTCAAGGAAGAAGTTCTGAC  120
            ||||||||||||||||||||||||||||||||||||||||||||||||||||||||||||
Sbjct  364  CGCGTGAGGGATGACGGCCTGTGGGTTGTAAACCTCTTTTCTCAAGGAAGAAGTTCTGAC  423

Query  121  GGTACTTGAGGAATAAGCATCGGCTAACTCTGTGCCAGCAGCCGCGGTAATACAGAGGAT  180
            ||||||||||||||||||||||||||||||||||||||||||||||||||||||||||||
Sbjct  424  GGTACTTGAGGAATAAGCATCGGCTAACTCTGTGCCAGCAGCCGCGGTAATACAGAGGAT  483

Query  181  GCAAGCGTTATCCGGAATCACTGGGCATAAAGCGTCTGTAGGTGGTTTGGTAAGTCTGCT  240
            ||||||||||||||||||||||||||||||||||||||||||||||||||||||||||||
Sbjct  484  GCAAGCGTTATCCGGAATCACTGGGCATAAAGCGTCTGTAGGTGGTTTGGTAAGTCTGCT  543

Query  241  GTTAAAGACTGGGGCTCAACCCCAGAAAAGCAGTGGAAACTGCCAGACTTGAGTGTGGTA  300
            ||||||||||||||||||||||||||||||||||||||||||| ||||||||||||||||
Sbjct  544  GTTAAAGACTGGGGCTCAACCCCAGAAAAGCAGTGGAAACTGCTAGACTTGAGTGTGGTA  603

Query  301  GAGGTAAAGGGAATTCCTAGTGTAGCGGTGAAATGCGTAGATATTAGGAAGAACACCAAT  360
            |||||| |||||||||||||||||||||||||||||||||||||||||||||||||||||
Sbjct  604  GAGGTAGAGGGAATTCCTAGTGTAGCGGTGAAATGCGTAGATATTAGGAAGAACACCAAT  663

Query  361  GGCGAAGGCACTTTACTGGGCCATAACTGACACTGAGAGACGACAGCTAGGGGAGCAAAT  420
            |||||||||||| |||||||||||||||||||||||||||||||||||||||||||||||
Sbjct  664  GGCGAAGGCACTCTACTGGGCCATAACTGACACTGAGAGACGACAGCTAGGGGAGCAAAT  723

Query  421  GGGATTAGATACCCCAGTAGTC  442
            ||||||||||||||||||||||
Sbjct  724  GGGATTAGATACCCCAGTAGTC  745


>LN879938.1 Uncultured bacterium partial 16S rRNA gene, clone HL1SH6
Length=1099

 Score = 795 bits (430),  Expect = 0.0
 Identities = 438/442 (99%), Gaps = 0/442 (0%)
 Strand=Plus/Plus

Query  1    CCTACGGGTGGCAGCAGTAGGGAATTTTCCGCAATGGGCGAAAGCCTGACGGAGCAATAC  60
            |||||||| |||||||||||||||||||||||||||||||||||||||||||||||||||
Sbjct  304  CCTACGGGAGGCAGCAGTAGGGAATTTTCCGCAATGGGCGAAAGCCTGACGGAGCAATAC  363

Query  61   CGCGTGAGGGATGACGGCCTGTGGGTTGTAAACCTCTTTTCTCAAGGAAGAAGTTCTGAC  120
            ||||||||||||||||||||||||||||||||||||||||||||||||||||||||||||
Sbjct  364  CGCGTGAGGGATGACGGCCTGTGGGTTGTAAACCTCTTTTCTCAAGGAAGAAGTTCTGAC  423

Query  121  GGTACTTGAGGAATAAGCATCGGCTAACTCTGTGCCAGCAGCCGCGGTAATACAGAGGAT  180
            ||||||||||||||||||||||||||||||||||||||||||||||||||||||||||||
Sbjct  424  GGTACTTGAGGAATAAGCATCGGCTAACTCTGTGCCAGCAGCCGCGGTAATACAGAGGAT  483

Query  181  GCAAGCGTTATCCGGAATCACTGGGCATAAAGCGTCTGTAGGTGGTTTGGTAAGTCTGCT  240
            ||||||||||||||||||||||||||||||||||||||||||||||||||||||||||||
Sbjct  484  GCAAGCGTTATCCGGAATCACTGGGCATAAAGCGTCTGTAGGTGGTTTGGTAAGTCTGCT  543

Query  241  GTTAAAGACTGGGGCTCAACCCCAGAAAAGCAGTGGAAACTGCCAGACTTGAGTGTGGTA  300
            ||||||||||||||||||||||||||||||||||||||||||| ||||||||||||||||
Sbjct  544  GTTAAAGACTGGGGCTCAACCCCAGAAAAGCAGTGGAAACTGCTAGACTTGAGTGTGGTA  603

Query  301  GAGGTAAAGGGAATTCCTAGTGTAGCGGTGAAATGCGTAGATATTAGGAAGAACACCAAT  360
            |||||| |||||||||||||||||||||||||||||||||||||||||||||||||||||
Sbjct  604  GAGGTAGAGGGAATTCCTAGTGTAGCGGTGAAATGCGTAGATATTAGGAAGAACACCAAT  663

Query  361  GGCGAAGGCACTTTACTGGGCCATAACTGACACTGAGAGACGACAGCTAGGGGAGCAAAT  420
            |||||||||||| |||||||||||||||||||||||||||||||||||||||||||||||
Sbjct  664  GGCGAAGGCACTCTACTGGGCCATAACTGACACTGAGAGACGACAGCTAGGGGAGCAAAT  723

Query  421  GGGATTAGATACCCCAGTAGTC  442
            ||||||||||||||||||||||
Sbjct  724  GGGATTAGATACCCCAGTAGTC  745


>KP899713.1 Teleaulax amphioxeia strain HACCP-CR01 plastid, complete genome
Length=129772

 Score = 795 bits (430),  Expect = 0.0
 Identities = 438/442 (99%), Gaps = 0/442 (0%)
 Strand=Plus/Plus

Query  1      CCTACGGGTGGCAGCAGTAGGGAATTTTCCGCAATGGGCGAAAGCCTGACGGAGCAATAC  60
              |||||||| |||||||||||||||||||||||||||||||||||||||||||||||||||
Sbjct  18868  CCTACGGGAGGCAGCAGTAGGGAATTTTCCGCAATGGGCGAAAGCCTGACGGAGCAATAC  18927

Query  61     CGCGTGAGGGATGACGGCCTGTGGGTTGTAAACCTCTTTTCTCAAGGAAGAAGTTCTGAC  120
              ||||||||||||||||||||||||||||||||||||||||||||||||||||||||||||
Sbjct  18928  CGCGTGAGGGATGACGGCCTGTGGGTTGTAAACCTCTTTTCTCAAGGAAGAAGTTCTGAC  18987

Query  121    GGTACTTGAGGAATAAGCATCGGCTAACTCTGTGCCAGCAGCCGCGGTAATACAGAGGAT  180
              ||||||||||||||||||||||||||||||||||||||||||||||||||||||||||||
Sbjct  18988  GGTACTTGAGGAATAAGCATCGGCTAACTCTGTGCCAGCAGCCGCGGTAATACAGAGGAT  19047

Query  181    GCAAGCGTTATCCGGAATCACTGGGCATAAAGCGTCTGTAGGTGGTTTGGTAAGTCTGCT  240
              ||||||||||||||||||||||||||||||||||||||||||||||||||||||||||||
Sbjct  19048  GCAAGCGTTATCCGGAATCACTGGGCATAAAGCGTCTGTAGGTGGTTTGGTAAGTCTGCT  19107

Query  241    GTTAAAGACTGGGGCTCAACCCCAGAAAAGCAGTGGAAACTGCCAGACTTGAGTGTGGTA  300
              ||||||||||||||||||||||||||||||||||||||||||| ||||||||||||||||
Sbjct  19108  GTTAAAGACTGGGGCTCAACCCCAGAAAAGCAGTGGAAACTGCTAGACTTGAGTGTGGTA  19167

Query  301    GAGGTAAAGGGAATTCCTAGTGTAGCGGTGAAATGCGTAGATATTAGGAAGAACACCAAT  360
              |||||| |||||||||||||||||||||||||||||||||||||||||||||||||||||
Sbjct  19168  GAGGTAGAGGGAATTCCTAGTGTAGCGGTGAAATGCGTAGATATTAGGAAGAACACCAAT  19227

Query  361    GGCGAAGGCACTTTACTGGGCCATAACTGACACTGAGAGACGACAGCTAGGGGAGCAAAT  420
              |||||||||||| |||||||||||||||||||||||||||||||||||||||||||||||
Sbjct  19228  GGCGAAGGCACTCTACTGGGCCATAACTGACACTGAGAGACGACAGCTAGGGGAGCAAAT  19287

Query  421    GGGATTAGATACCCCAGTAGTC  442
              ||||||||||||||||||||||
Sbjct  19288  GGGATTAGATACCCCAGTAGTC  19309


 Score = 795 bits (430),  Expect = 0.0
 Identities = 438/442 (99%), Gaps = 0/442 (0%)
 Strand=Plus/Minus

Query  1      CCTACGGGTGGCAGCAGTAGGGAATTTTCCGCAATGGGCGAAAGCCTGACGGAGCAATAC  60
              |||||||| |||||||||||||||||||||||||||||||||||||||||||||||||||
Sbjct  43708  CCTACGGGAGGCAGCAGTAGGGAATTTTCCGCAATGGGCGAAAGCCTGACGGAGCAATAC  43649

Query  61     CGCGTGAGGGATGACGGCCTGTGGGTTGTAAACCTCTTTTCTCAAGGAAGAAGTTCTGAC  120
              ||||||||||||||||||||||||||||||||||||||||||||||||||||||||||||
Sbjct  43648  CGCGTGAGGGATGACGGCCTGTGGGTTGTAAACCTCTTTTCTCAAGGAAGAAGTTCTGAC  43589

Query  121    GGTACTTGAGGAATAAGCATCGGCTAACTCTGTGCCAGCAGCCGCGGTAATACAGAGGAT  180
              ||||||||||||||||||||||||||||||||||||||||||||||||||||||||||||
Sbjct  43588  GGTACTTGAGGAATAAGCATCGGCTAACTCTGTGCCAGCAGCCGCGGTAATACAGAGGAT  43529

Query  181    GCAAGCGTTATCCGGAATCACTGGGCATAAAGCGTCTGTAGGTGGTTTGGTAAGTCTGCT  240
              ||||||||||||||||||||||||||||||||||||||||||||||||||||||||||||
Sbjct  43528  GCAAGCGTTATCCGGAATCACTGGGCATAAAGCGTCTGTAGGTGGTTTGGTAAGTCTGCT  43469

Query  241    GTTAAAGACTGGGGCTCAACCCCAGAAAAGCAGTGGAAACTGCCAGACTTGAGTGTGGTA  300
              ||||||||||||||||||||||||||||||||||||||||||| ||||||||||||||||
Sbjct  43468  GTTAAAGACTGGGGCTCAACCCCAGAAAAGCAGTGGAAACTGCTAGACTTGAGTGTGGTA  43409

Query  301    GAGGTAAAGGGAATTCCTAGTGTAGCGGTGAAATGCGTAGATATTAGGAAGAACACCAAT  360
              |||||| |||||||||||||||||||||||||||||||||||||||||||||||||||||
Sbjct  43408  GAGGTAGAGGGAATTCCTAGTGTAGCGGTGAAATGCGTAGATATTAGGAAGAACACCAAT  43349

Query  361    GGCGAAGGCACTTTACTGGGCCATAACTGACACTGAGAGACGACAGCTAGGGGAGCAAAT  420
              |||||||||||| |||||||||||||||||||||||||||||||||||||||||||||||
Sbjct  43348  GGCGAAGGCACTCTACTGGGCCATAACTGACACTGAGAGACGACAGCTAGGGGAGCAAAT  43289

Query  421    GGGATTAGATACCCCAGTAGTC  442
              ||||||||||||||||||||||
Sbjct  43288  GGGATTAGATACCCCAGTAGTC  43267


>LN835821.1 Uncultured bacterium partial 16S rRNA gene, clone HL4R23
Length=1090

 Score = 795 bits (430),  Expect = 0.0
 Identities = 438/442 (99%), Gaps = 0/442 (0%)
 Strand=Plus/Plus

Query  1    CCTACGGGTGGCAGCAGTAGGGAATTTTCCGCAATGGGCGAAAGCCTGACGGAGCAATAC  60
            |||||||| |||||||||||||||||||||||||||||||||||||||||||||||||||
Sbjct  304  CCTACGGGAGGCAGCAGTAGGGAATTTTCCGCAATGGGCGAAAGCCTGACGGAGCAATAC  363

Query  61   CGCGTGAGGGATGACGGCCTGTGGGTTGTAAACCTCTTTTCTCAAGGAAGAAGTTCTGAC  120
            ||||||||||||||||||||||||||||||||||||||||||||||||||||||||||||
Sbjct  364  CGCGTGAGGGATGACGGCCTGTGGGTTGTAAACCTCTTTTCTCAAGGAAGAAGTTCTGAC  423

Query  121  GGTACTTGAGGAATAAGCATCGGCTAACTCTGTGCCAGCAGCCGCGGTAATACAGAGGAT  180
            ||||||||||||||||||||||||||||||||||||||||||||||||||||||||||||
Sbjct  424  GGTACTTGAGGAATAAGCATCGGCTAACTCTGTGCCAGCAGCCGCGGTAATACAGAGGAT  483

Query  181  GCAAGCGTTATCCGGAATCACTGGGCATAAAGCGTCTGTAGGTGGTTTGGTAAGTCTGCT  240
            ||||||||||||||||||||||||||||||||||||||||||||||||||||||||||||
Sbjct  484  GCAAGCGTTATCCGGAATCACTGGGCATAAAGCGTCTGTAGGTGGTTTGGTAAGTCTGCT  543

Query  241  GTTAAAGACTGGGGCTCAACCCCAGAAAAGCAGTGGAAACTGCCAGACTTGAGTGTGGTA  300
            ||||||||||||||||||||||||||||||||||||||||||| ||||||||||||||||
Sbjct  544  GTTAAAGACTGGGGCTCAACCCCAGAAAAGCAGTGGAAACTGCTAGACTTGAGTGTGGTA  603

Query  301  GAGGTAAAGGGAATTCCTAGTGTAGCGGTGAAATGCGTAGATATTAGGAAGAACACCAAT  360
            |||||| |||||||||||||||||||||||||||||||||||||||||||||||||||||
Sbjct  604  GAGGTAGAGGGAATTCCTAGTGTAGCGGTGAAATGCGTAGATATTAGGAAGAACACCAAT  663

Query  361  GGCGAAGGCACTTTACTGGGCCATAACTGACACTGAGAGACGACAGCTAGGGGAGCAAAT  420
            |||||||||||| |||||||||||||||||||||||||||||||||||||||||||||||
Sbjct  664  GGCGAAGGCACTCTACTGGGCCATAACTGACACTGAGAGACGACAGCTAGGGGAGCAAAT  723

Query  421  GGGATTAGATACCCCAGTAGTC  442
            ||||||||||||||||||||||
Sbjct  724  GGGATTAGATACCCCAGTAGTC  745


>JQ199526.1 Uncultured bacterium clone SeaWat_51334 16S ribosomal RNA gene, 
partial sequence
Length=1311

 Score = 795 bits (430),  Expect = 0.0
 Identities = 438/442 (99%), Gaps = 0/442 (0%)
 Strand=Plus/Plus

Query  1    CCTACGGGTGGCAGCAGTAGGGAATTTTCCGCAATGGGCGAAAGCCTGACGGAGCAATAC  60
            |||||||| |||||||||||||||||||||||||||||||||||||||||||||||||||
Sbjct  284  CCTACGGGAGGCAGCAGTAGGGAATTTTCCGCAATGGGCGAAAGCCTGACGGAGCAATAC  343

Query  61   CGCGTGAGGGATGACGGCCTGTGGGTTGTAAACCTCTTTTCTCAAGGAAGAAGTTCTGAC  120
            ||||||||||||||||||||||||||||||||||||||||||||||||||||||||||||
Sbjct  344  CGCGTGAGGGATGACGGCCTGTGGGTTGTAAACCTCTTTTCTCAAGGAAGAAGTTCTGAC  403

Query  121  GGTACTTGAGGAATAAGCATCGGCTAACTCTGTGCCAGCAGCCGCGGTAATACAGAGGAT  180
            ||||||||||||||||||||||||||||||||||||||||||||||||||||||||||||
Sbjct  404  GGTACTTGAGGAATAAGCATCGGCTAACTCTGTGCCAGCAGCCGCGGTAATACAGAGGAT  463

Query  181  GCAAGCGTTATCCGGAATCACTGGGCATAAAGCGTCTGTAGGTGGTTTGGTAAGTCTGCT  240
            ||||||||||||||||||||||||||||||||||||||||||||||||||||||||||||
Sbjct  464  GCAAGCGTTATCCGGAATCACTGGGCATAAAGCGTCTGTAGGTGGTTTGGTAAGTCTGCT  523

Query  241  GTTAAAGACTGGGGCTCAACCCCAGAAAAGCAGTGGAAACTGCCAGACTTGAGTGTGGTA  300
            ||||||||||||||||||||||||||||||||||||||||||| ||||||||||||||||
Sbjct  524  GTTAAAGACTGGGGCTCAACCCCAGAAAAGCAGTGGAAACTGCTAGACTTGAGTGTGGTA  583

Query  301  GAGGTAAAGGGAATTCCTAGTGTAGCGGTGAAATGCGTAGATATTAGGAAGAACACCAAT  360
            |||||| |||||||||||||||||||||||||||||||||||||||||||||||||||||
Sbjct  584  GAGGTAGAGGGAATTCCTAGTGTAGCGGTGAAATGCGTAGATATTAGGAAGAACACCAAT  643

Query  361  GGCGAAGGCACTTTACTGGGCCATAACTGACACTGAGAGACGACAGCTAGGGGAGCAAAT  420
            |||||||||||| |||||||||||||||||||||||||||||||||||||||||||||||
Sbjct  644  GGCGAAGGCACTCTACTGGGCCATAACTGACACTGAGAGACGACAGCTAGGGGAGCAAAT  703

Query  421  GGGATTAGATACCCCAGTAGTC  442
            ||||||||||||||||||||||
Sbjct  704  GGGATTAGATACCCCAGTAGTC  725


>JQ199387.1 Uncultured bacterium clone SeaWat_51445 16S ribosomal RNA gene, 
partial sequence
Length=1311

 Score = 795 bits (430),  Expect = 0.0
 Identities = 438/442 (99%), Gaps = 0/442 (0%)
 Strand=Plus/Plus

Query  1    CCTACGGGTGGCAGCAGTAGGGAATTTTCCGCAATGGGCGAAAGCCTGACGGAGCAATAC  60
            |||||||| |||||||||||||||||||||||||||||||||||||||||||||||||||
Sbjct  284  CCTACGGGAGGCAGCAGTAGGGAATTTTCCGCAATGGGCGAAAGCCTGACGGAGCAATAC  343

Query  61   CGCGTGAGGGATGACGGCCTGTGGGTTGTAAACCTCTTTTCTCAAGGAAGAAGTTCTGAC  120
            ||||||||||||||||||||||||||||||||||||||||||||||||||||||||||||
Sbjct  344  CGCGTGAGGGATGACGGCCTGTGGGTTGTAAACCTCTTTTCTCAAGGAAGAAGTTCTGAC  403

Query  121  GGTACTTGAGGAATAAGCATCGGCTAACTCTGTGCCAGCAGCCGCGGTAATACAGAGGAT  180
            ||||||||||||||||||||||||||||||||||||||||||||||||||||||||||||
Sbjct  404  GGTACTTGAGGAATAAGCATCGGCTAACTCTGTGCCAGCAGCCGCGGTAATACAGAGGAT  463

Query  181  GCAAGCGTTATCCGGAATCACTGGGCATAAAGCGTCTGTAGGTGGTTTGGTAAGTCTGCT  240
            ||||||||||||||||||||||||||||||||||||||||||||||||||||||||||||
Sbjct  464  GCAAGCGTTATCCGGAATCACTGGGCATAAAGCGTCTGTAGGTGGTTTGGTAAGTCTGCT  523

Query  241  GTTAAAGACTGGGGCTCAACCCCAGAAAAGCAGTGGAAACTGCCAGACTTGAGTGTGGTA  300
            ||||||||||||||||||||||||||||||||||||||||||| ||||||||||||||||
Sbjct  524  GTTAAAGACTGGGGCTCAACCCCAGAAAAGCAGTGGAAACTGCTAGACTTGAGTGTGGTA  583

Query  301  GAGGTAAAGGGAATTCCTAGTGTAGCGGTGAAATGCGTAGATATTAGGAAGAACACCAAT  360
            |||||| |||||||||||||||||||||||||||||||||||||||||||||||||||||
Sbjct  584  GAGGTAGAGGGAATTCCTAGTGTAGCGGTGAAATGCGTAGATATTAGGAAGAACACCAAT  643

Query  361  GGCGAAGGCACTTTACTGGGCCATAACTGACACTGAGAGACGACAGCTAGGGGAGCAAAT  420
            |||||||||||| |||||||||||||||||||||||||||||||||||||||||||||||
Sbjct  644  GGCGAAGGCACTCTACTGGGCCATAACTGACACTGAGAGACGACAGCTAGGGGAGCAAAT  703

Query  421  GGGATTAGATACCCCAGTAGTC  442
            ||||||||||||||||||||||
Sbjct  704  GGGATTAGATACCCCAGTAGTC  725


>JQ198390.1 Uncultured bacterium clone SeaWat_31705 16S ribosomal RNA gene, 
partial sequence
Length=1311

 Score = 795 bits (430),  Expect = 0.0
 Identities = 438/442 (99%), Gaps = 0/442 (0%)
 Strand=Plus/Plus

Query  1    CCTACGGGTGGCAGCAGTAGGGAATTTTCCGCAATGGGCGAAAGCCTGACGGAGCAATAC  60
            |||||||| |||||||||||||||||||||||||||||||||||||||||||||||||||
Sbjct  284  CCTACGGGAGGCAGCAGTAGGGAATTTTCCGCAATGGGCGAAAGCCTGACGGAGCAATAC  343

Query  61   CGCGTGAGGGATGACGGCCTGTGGGTTGTAAACCTCTTTTCTCAAGGAAGAAGTTCTGAC  120
            ||||||||||||||||||||||||||||||||||||||||||||||||||||||||||||
Sbjct  344  CGCGTGAGGGATGACGGCCTGTGGGTTGTAAACCTCTTTTCTCAAGGAAGAAGTTCTGAC  403

Query  121  GGTACTTGAGGAATAAGCATCGGCTAACTCTGTGCCAGCAGCCGCGGTAATACAGAGGAT  180
            ||||||||||||||||||||||||||||||||||||||||||||||||||||||||||||
Sbjct  404  GGTACTTGAGGAATAAGCATCGGCTAACTCTGTGCCAGCAGCCGCGGTAATACAGAGGAT  463

Query  181  GCAAGCGTTATCCGGAATCACTGGGCATAAAGCGTCTGTAGGTGGTTTGGTAAGTCTGCT  240
            ||||||||||||||||||||||||||||||||||||||||||||||||||||||||||||
Sbjct  464  GCAAGCGTTATCCGGAATCACTGGGCATAAAGCGTCTGTAGGTGGTTTGGTAAGTCTGCT  523

Query  241  GTTAAAGACTGGGGCTCAACCCCAGAAAAGCAGTGGAAACTGCCAGACTTGAGTGTGGTA  300
            ||||||||||||||||||||||||||||||||||||||||||| ||||||||||||||||
Sbjct  524  GTTAAAGACTGGGGCTCAACCCCAGAAAAGCAGTGGAAACTGCTAGACTTGAGTGTGGTA  583

Query  301  GAGGTAAAGGGAATTCCTAGTGTAGCGGTGAAATGCGTAGATATTAGGAAGAACACCAAT  360
            |||||| |||||||||||||||||||||||||||||||||||||||||||||||||||||
Sbjct  584  GAGGTAGAGGGAATTCCTAGTGTAGCGGTGAAATGCGTAGATATTAGGAAGAACACCAAT  643

Query  361  GGCGAAGGCACTTTACTGGGCCATAACTGACACTGAGAGACGACAGCTAGGGGAGCAAAT  420
            |||||||||||| |||||||||||||||||||||||||||||||||||||||||||||||
Sbjct  644  GGCGAAGGCACTCTACTGGGCCATAACTGACACTGAGAGACGACAGCTAGGGGAGCAAAT  703

Query  421  GGGATTAGATACCCCAGTAGTC  442
            ||||||||||||||||||||||
Sbjct  704  GGGATTAGATACCCCAGTAGTC  725


>JQ195898.1 Uncultured bacterium clone SeaWat_24142 16S ribosomal RNA gene, 
partial sequence
Length=1311

 Score = 795 bits (430),  Expect = 0.0
 Identities = 438/442 (99%), Gaps = 0/442 (0%)
 Strand=Plus/Plus

Query  1    CCTACGGGTGGCAGCAGTAGGGAATTTTCCGCAATGGGCGAAAGCCTGACGGAGCAATAC  60
            |||||||| |||||||||||||||||||||||||||||||||||||||||||||||||||
Sbjct  284  CCTACGGGAGGCAGCAGTAGGGAATTTTCCGCAATGGGCGAAAGCCTGACGGAGCAATAC  343

Query  61   CGCGTGAGGGATGACGGCCTGTGGGTTGTAAACCTCTTTTCTCAAGGAAGAAGTTCTGAC  120
            ||||||||||||||||||||||||||||||||||||||||||||||||||||||||||||
Sbjct  344  CGCGTGAGGGATGACGGCCTGTGGGTTGTAAACCTCTTTTCTCAAGGAAGAAGTTCTGAC  403

Query  121  GGTACTTGAGGAATAAGCATCGGCTAACTCTGTGCCAGCAGCCGCGGTAATACAGAGGAT  180
            ||||||||||||||||||||||||||||||||||||||||||||||||||||||||||||
Sbjct  404  GGTACTTGAGGAATAAGCATCGGCTAACTCTGTGCCAGCAGCCGCGGTAATACAGAGGAT  463

Query  181  GCAAGCGTTATCCGGAATCACTGGGCATAAAGCGTCTGTAGGTGGTTTGGTAAGTCTGCT  240
            ||||||||||||||||||||||||||||||||||||||||||||||||||||||||||||
Sbjct  464  GCAAGCGTTATCCGGAATCACTGGGCATAAAGCGTCTGTAGGTGGTTTGGTAAGTCTGCT  523

Query  241  GTTAAAGACTGGGGCTCAACCCCAGAAAAGCAGTGGAAACTGCCAGACTTGAGTGTGGTA  300
            ||||||||||||||||||||||||||||||||||||||||||| ||||||||||||||||
Sbjct  524  GTTAAAGACTGGGGCTCAACCCCAGAAAAGCAGTGGAAACTGCTAGACTTGAGTGTGGTA  583

Query  301  GAGGTAAAGGGAATTCCTAGTGTAGCGGTGAAATGCGTAGATATTAGGAAGAACACCAAT  360
            |||||| |||||||||||||||||||||||||||||||||||||||||||||||||||||
Sbjct  584  GAGGTAGAGGGAATTCCTAGTGTAGCGGTGAAATGCGTAGATATTAGGAAGAACACCAAT  643

Query  361  GGCGAAGGCACTTTACTGGGCCATAACTGACACTGAGAGACGACAGCTAGGGGAGCAAAT  420
            |||||||||||| |||||||||||||||||||||||||||||||||||||||||||||||
Sbjct  644  GGCGAAGGCACTCTACTGGGCCATAACTGACACTGAGAGACGACAGCTAGGGGAGCAAAT  703

Query  421  GGGATTAGATACCCCAGTAGTC  442
            ||||||||||||||||||||||
Sbjct  704  GGGATTAGATACCCCAGTAGTC  725


>JQ195624.1 Uncultured bacterium clone SeaWat_G536 16S ribosomal RNA gene, 
partial sequence
Length=1311

 Score = 795 bits (430),  Expect = 0.0
 Identities = 438/442 (99%), Gaps = 0/442 (0%)
 Strand=Plus/Plus

Query  1    CCTACGGGTGGCAGCAGTAGGGAATTTTCCGCAATGGGCGAAAGCCTGACGGAGCAATAC  60
            |||||||| |||||||||||||||||||||||||||||||||||||||||||||||||||
Sbjct  284  CCTACGGGAGGCAGCAGTAGGGAATTTTCCGCAATGGGCGAAAGCCTGACGGAGCAATAC  343

Query  61   CGCGTGAGGGATGACGGCCTGTGGGTTGTAAACCTCTTTTCTCAAGGAAGAAGTTCTGAC  120
            ||||||||||||||||||||||||||||||||||||||||||||||||||||||||||||
Sbjct  344  CGCGTGAGGGATGACGGCCTGTGGGTTGTAAACCTCTTTTCTCAAGGAAGAAGTTCTGAC  403

Query  121  GGTACTTGAGGAATAAGCATCGGCTAACTCTGTGCCAGCAGCCGCGGTAATACAGAGGAT  180
            ||||||||||||||||||||||||||||||||||||||||||||||||||||||||||||
Sbjct  404  GGTACTTGAGGAATAAGCATCGGCTAACTCTGTGCCAGCAGCCGCGGTAATACAGAGGAT  463

Query  181  GCAAGCGTTATCCGGAATCACTGGGCATAAAGCGTCTGTAGGTGGTTTGGTAAGTCTGCT  240
            ||||||||||||||||||||||||||||||||||||||||||||||||||||||||||||
Sbjct  464  GCAAGCGTTATCCGGAATCACTGGGCATAAAGCGTCTGTAGGTGGTTTGGTAAGTCTGCT  523

Query  241  GTTAAAGACTGGGGCTCAACCCCAGAAAAGCAGTGGAAACTGCCAGACTTGAGTGTGGTA  300
            ||||||||||||||||||||||||||||||||||||||||||| ||||||||||||||||
Sbjct  524  GTTAAAGACTGGGGCTCAACCCCAGAAAAGCAGTGGAAACTGCTAGACTTGAGTGTGGTA  583

Query  301  GAGGTAAAGGGAATTCCTAGTGTAGCGGTGAAATGCGTAGATATTAGGAAGAACACCAAT  360
            |||||| |||||||||||||||||||||||||||||||||||||||||||||||||||||
Sbjct  584  GAGGTAGAGGGAATTCCTAGTGTAGCGGTGAAATGCGTAGATATTAGGAAGAACACCAAT  643

Query  361  GGCGAAGGCACTTTACTGGGCCATAACTGACACTGAGAGACGACAGCTAGGGGAGCAAAT  420
            |||||||||||| |||||||||||||||||||||||||||||||||||||||||||||||
Sbjct  644  GGCGAAGGCACTCTACTGGGCCATAACTGACACTGAGAGACGACAGCTAGGGGAGCAAAT  703

Query  421  GGGATTAGATACCCCAGTAGTC  442
            ||||||||||||||||||||||
Sbjct  704  GGGATTAGATACCCCAGTAGTC  725


>JQ195438.1 Uncultured bacterium clone SeaWat_G587 16S ribosomal RNA gene, 
partial sequence
Length=1311

 Score = 795 bits (430),  Expect = 0.0
 Identities = 438/442 (99%), Gaps = 0/442 (0%)
 Strand=Plus/Plus

Query  1    CCTACGGGTGGCAGCAGTAGGGAATTTTCCGCAATGGGCGAAAGCCTGACGGAGCAATAC  60
            |||||||| |||||||||||||||||||||||||||||||||||||||||||||||||||
Sbjct  284  CCTACGGGAGGCAGCAGTAGGGAATTTTCCGCAATGGGCGAAAGCCTGACGGAGCAATAC  343

Query  61   CGCGTGAGGGATGACGGCCTGTGGGTTGTAAACCTCTTTTCTCAAGGAAGAAGTTCTGAC  120
            ||||||||||||||||||||||||||||||||||||||||||||||||||||||||||||
Sbjct  344  CGCGTGAGGGATGACGGCCTGTGGGTTGTAAACCTCTTTTCTCAAGGAAGAAGTTCTGAC  403

Query  121  GGTACTTGAGGAATAAGCATCGGCTAACTCTGTGCCAGCAGCCGCGGTAATACAGAGGAT  180
            ||||||||||||||||||||||||||||||||||||||||||||||||||||||||||||
Sbjct  404  GGTACTTGAGGAATAAGCATCGGCTAACTCTGTGCCAGCAGCCGCGGTAATACAGAGGAT  463

Query  181  GCAAGCGTTATCCGGAATCACTGGGCATAAAGCGTCTGTAGGTGGTTTGGTAAGTCTGCT  240
            ||||||||||||||||||||||||||||||||||||||||||||||||||||||||||||
Sbjct  464  GCAAGCGTTATCCGGAATCACTGGGCATAAAGCGTCTGTAGGTGGTTTGGTAAGTCTGCT  523

Query  241  GTTAAAGACTGGGGCTCAACCCCAGAAAAGCAGTGGAAACTGCCAGACTTGAGTGTGGTA  300
            ||||||||||||||||||||||||||||||||||||||||||| ||||||||||||||||
Sbjct  524  GTTAAAGACTGGGGCTCAACCCCAGAAAAGCAGTGGAAACTGCTAGACTTGAGTGTGGTA  583

Query  301  GAGGTAAAGGGAATTCCTAGTGTAGCGGTGAAATGCGTAGATATTAGGAAGAACACCAAT  360
            |||||| |||||||||||||||||||||||||||||||||||||||||||||||||||||
Sbjct  584  GAGGTAGAGGGAATTCCTAGTGTAGCGGTGAAATGCGTAGATATTAGGAAGAACACCAAT  643

Query  361  GGCGAAGGCACTTTACTGGGCCATAACTGACACTGAGAGACGACAGCTAGGGGAGCAAAT  420
            |||||||||||| |||||||||||||||||||||||||||||||||||||||||||||||
Sbjct  644  GGCGAAGGCACTCTACTGGGCCATAACTGACACTGAGAGACGACAGCTAGGGGAGCAAAT  703

Query  421  GGGATTAGATACCCCAGTAGTC  442
            ||||||||||||||||||||||
Sbjct  704  GGGATTAGATACCCCAGTAGTC  725


>KF596568.1 Uncultured bacterium clone 195_275 16S ribosomal RNA gene, partial 
sequence
Length=1448

 Score = 795 bits (430),  Expect = 0.0
 Identities = 438/442 (99%), Gaps = 0/442 (0%)
 Strand=Plus/Plus

Query  1    CCTACGGGTGGCAGCAGTAGGGAATTTTCCGCAATGGGCGAAAGCCTGACGGAGCAATAC  60
            |||||||| |||||||||||||||||||||||||||||||||||||||||||||||||||
Sbjct  304  CCTACGGGAGGCAGCAGTAGGGAATTTTCCGCAATGGGCGAAAGCCTGACGGAGCAATAC  363

Query  61   CGCGTGAGGGATGACGGCCTGTGGGTTGTAAACCTCTTTTCTCAAGGAAGAAGTTCTGAC  120
            ||||||||||||||||||||||||||||||||||||||||||||||||||||||||||||
Sbjct  364  CGCGTGAGGGATGACGGCCTGTGGGTTGTAAACCTCTTTTCTCAAGGAAGAAGTTCTGAC  423

Query  121  GGTACTTGAGGAATAAGCATCGGCTAACTCTGTGCCAGCAGCCGCGGTAATACAGAGGAT  180
            ||||||||||||||||||||||||||||||||||||||||||||||||||||||||||||
Sbjct  424  GGTACTTGAGGAATAAGCATCGGCTAACTCTGTGCCAGCAGCCGCGGTAATACAGAGGAT  483

Query  181  GCAAGCGTTATCCGGAATCACTGGGCATAAAGCGTCTGTAGGTGGTTTGGTAAGTCTGCT  240
            ||||||||||||||||||||||||||||||||||||||||||||||||||||||||||||
Sbjct  484  GCAAGCGTTATCCGGAATCACTGGGCATAAAGCGTCTGTAGGTGGTTTGGTAAGTCTGCT  543

Query  241  GTTAAAGACTGGGGCTCAACCCCAGAAAAGCAGTGGAAACTGCCAGACTTGAGTGTGGTA  300
            ||||||||||||||||||||||||||||||||||||||||||| ||||||||||||||||
Sbjct  544  GTTAAAGACTGGGGCTCAACCCCAGAAAAGCAGTGGAAACTGCTAGACTTGAGTGTGGTA  603

Query  301  GAGGTAAAGGGAATTCCTAGTGTAGCGGTGAAATGCGTAGATATTAGGAAGAACACCAAT  360
            |||||| |||||||||||||||||||||||||||||||||||||||||||||||||||||
Sbjct  604  GAGGTAGAGGGAATTCCTAGTGTAGCGGTGAAATGCGTAGATATTAGGAAGAACACCAAT  663

Query  361  GGCGAAGGCACTTTACTGGGCCATAACTGACACTGAGAGACGACAGCTAGGGGAGCAAAT  420
            |||||||||||| |||||||||||||||||||||||||||||||||||||||||||||||
Sbjct  664  GGCGAAGGCACTCTACTGGGCCATAACTGACACTGAGAGACGACAGCTAGGGGAGCAAAT  723

Query  421  GGGATTAGATACCCCAGTAGTC  442
            ||||||||||||||||||||||
Sbjct  724  GGGATTAGATACCCCAGTAGTC  745


>JQ515075.1 Uncultured Cryptomonadaceae clone 0306_MLB45 16S ribosomal RNA 
gene, partial sequence; chloroplast
Length=1451

 Score = 795 bits (430),  Expect = 0.0
 Identities = 438/442 (99%), Gaps = 0/442 (0%)
 Strand=Plus/Plus

Query  1    CCTACGGGTGGCAGCAGTAGGGAATTTTCCGCAATGGGCGAAAGCCTGACGGAGCAATAC  60
            |||||||| |||||||||||||||||||||||||||||||||||||||||||||||||||
Sbjct  304  CCTACGGGAGGCAGCAGTAGGGAATTTTCCGCAATGGGCGAAAGCCTGACGGAGCAATAC  363

Query  61   CGCGTGAGGGATGACGGCCTGTGGGTTGTAAACCTCTTTTCTCAAGGAAGAAGTTCTGAC  120
            ||||||||||||||||||||||||||||||||||||||||||||||||||||||||||||
Sbjct  364  CGCGTGAGGGATGACGGCCTGTGGGTTGTAAACCTCTTTTCTCAAGGAAGAAGTTCTGAC  423

Query  121  GGTACTTGAGGAATAAGCATCGGCTAACTCTGTGCCAGCAGCCGCGGTAATACAGAGGAT  180
            ||||||||||||||||||||||||||||||||||||||||||||||||||||||||||||
Sbjct  424  GGTACTTGAGGAATAAGCATCGGCTAACTCTGTGCCAGCAGCCGCGGTAATACAGAGGAT  483

Query  181  GCAAGCGTTATCCGGAATCACTGGGCATAAAGCGTCTGTAGGTGGTTTGGTAAGTCTGCT  240
            ||||||||||||||||||||||||||| ||||||||||||||||||||||||||||||||
Sbjct  484  GCAAGCGTTATCCGGAATCACTGGGCACAAAGCGTCTGTAGGTGGTTTGGTAAGTCTGCT  543

Query  241  GTTAAAGACTGGGGCTCAACCCCAGAAAAGCAGTGGAAACTGCCAGACTTGAGTGTGGTA  300
            ||||||||||||||||||||||||||||||||||||||||||||||||||||||||||||
Sbjct  544  GTTAAAGACTGGGGCTCAACCCCAGAAAAGCAGTGGAAACTGCCAGACTTGAGTGTGGTA  603

Query  301  GAGGTAAAGGGAATTCCTAGTGTAGCGGTGAAATGCGTAGATATTAGGAAGAACACCAAT  360
            |||||| |||||||||||||||||||||||||||||||||||||||||||||||||||||
Sbjct  604  GAGGTAGAGGGAATTCCTAGTGTAGCGGTGAAATGCGTAGATATTAGGAAGAACACCAAT  663

Query  361  GGCGAAGGCACTTTACTGGGCCATAACTGACACTGAGAGACGACAGCTAGGGGAGCAAAT  420
            |||||||||||| |||||||||||||||||||||||||||||||||||||||||||||||
Sbjct  664  GGCGAAGGCACTCTACTGGGCCATAACTGACACTGAGAGACGACAGCTAGGGGAGCAAAT  723

Query  421  GGGATTAGATACCCCAGTAGTC  442
            ||||||||||||||||||||||
Sbjct  724  GGGATTAGATACCCCAGTAGTC  745


>JX537894.1 Uncultured bacterium clone 32-24 16S ribosomal RNA gene, partial 
sequence
Length=1356

 Score = 795 bits (430),  Expect = 0.0
 Identities = 438/442 (99%), Gaps = 0/442 (0%)
 Strand=Plus/Plus

Query  1    CCTACGGGTGGCAGCAGTAGGGAATTTTCCGCAATGGGCGAAAGCCTGACGGAGCAATAC  60
            |||||||| |||||||||||||||||||||||||||||||||||||||||||||||||||
Sbjct  255  CCTACGGGAGGCAGCAGTAGGGAATTTTCCGCAATGGGCGAAAGCCTGACGGAGCAATAC  314

Query  61   CGCGTGAGGGATGACGGCCTGTGGGTTGTAAACCTCTTTTCTCAAGGAAGAAGTTCTGAC  120
            ||||||||||||||||||||||||||||||||||||||||||||||||||||||||||||
Sbjct  315  CGCGTGAGGGATGACGGCCTGTGGGTTGTAAACCTCTTTTCTCAAGGAAGAAGTTCTGAC  374

Query  121  GGTACTTGAGGAATAAGCATCGGCTAACTCTGTGCCAGCAGCCGCGGTAATACAGAGGAT  180
            ||||||||||||||||||||||||||||||||||||||||||||||||||||||||||||
Sbjct  375  GGTACTTGAGGAATAAGCATCGGCTAACTCTGTGCCAGCAGCCGCGGTAATACAGAGGAT  434

Query  181  GCAAGCGTTATCCGGAATCACTGGGCATAAAGCGTCTGTAGGTGGTTTGGTAAGTCTGCT  240
            ||||||||||||||||||||||||||||||||||||||||||||||||||||||||||||
Sbjct  435  GCAAGCGTTATCCGGAATCACTGGGCATAAAGCGTCTGTAGGTGGTTTGGTAAGTCTGCT  494

Query  241  GTTAAAGACTGGGGCTCAACCCCAGAAAAGCAGTGGAAACTGCCAGACTTGAGTGTGGTA  300
            ||||||||||||||||||||||||||||||||||||||||||| ||||||||||||||||
Sbjct  495  GTTAAAGACTGGGGCTCAACCCCAGAAAAGCAGTGGAAACTGCTAGACTTGAGTGTGGTA  554

Query  301  GAGGTAAAGGGAATTCCTAGTGTAGCGGTGAAATGCGTAGATATTAGGAAGAACACCAAT  360
            |||||| |||||||||||||||||||||||||||||||||||||||||||||||||||||
Sbjct  555  GAGGTAGAGGGAATTCCTAGTGTAGCGGTGAAATGCGTAGATATTAGGAAGAACACCAAT  614

Query  361  GGCGAAGGCACTTTACTGGGCCATAACTGACACTGAGAGACGACAGCTAGGGGAGCAAAT  420
            |||||||||||| |||||||||||||||||||||||||||||||||||||||||||||||
Sbjct  615  GGCGAAGGCACTCTACTGGGCCATAACTGACACTGAGAGACGACAGCTAGGGGAGCAAAT  674

Query  421  GGGATTAGATACCCCAGTAGTC  442
            ||||||||||||||||||||||
Sbjct  675  GGGATTAGATACCCCAGTAGTC  696


>JX537803.1 Uncultured bacterium clone 63-85 16S ribosomal RNA gene, partial 
sequence
Length=1336

 Score = 795 bits (430),  Expect = 0.0
 Identities = 438/442 (99%), Gaps = 0/442 (0%)
 Strand=Plus/Plus

Query  1    CCTACGGGTGGCAGCAGTAGGGAATTTTCCGCAATGGGCGAAAGCCTGACGGAGCAATAC  60
            |||||||| |||||||||||||||||||||||||||||||||||||||||||||||||||
Sbjct  241  CCTACGGGAGGCAGCAGTAGGGAATTTTCCGCAATGGGCGAAAGCCTGACGGAGCAATAC  300

Query  61   CGCGTGAGGGATGACGGCCTGTGGGTTGTAAACCTCTTTTCTCAAGGAAGAAGTTCTGAC  120
            ||||||||||||||||||||||||||||||||||||||||||||||||||||||||||||
Sbjct  301  CGCGTGAGGGATGACGGCCTGTGGGTTGTAAACCTCTTTTCTCAAGGAAGAAGTTCTGAC  360

Query  121  GGTACTTGAGGAATAAGCATCGGCTAACTCTGTGCCAGCAGCCGCGGTAATACAGAGGAT  180
            ||||||||||||||||||||||||||||||||||||||||||||||||||||||||||||
Sbjct  361  GGTACTTGAGGAATAAGCATCGGCTAACTCTGTGCCAGCAGCCGCGGTAATACAGAGGAT  420

Query  181  GCAAGCGTTATCCGGAATCACTGGGCATAAAGCGTCTGTAGGTGGTTTGGTAAGTCTGCT  240
            ||||||||||||||||||||||||||||||||||||||||||||||||||||||||||||
Sbjct  421  GCAAGCGTTATCCGGAATCACTGGGCATAAAGCGTCTGTAGGTGGTTTGGTAAGTCTGCT  480

Query  241  GTTAAAGACTGGGGCTCAACCCCAGAAAAGCAGTGGAAACTGCCAGACTTGAGTGTGGTA  300
            ||||||||||||||||||||||||||||||||||||||||||| ||||||||||||||||
Sbjct  481  GTTAAAGACTGGGGCTCAACCCCAGAAAAGCAGTGGAAACTGCTAGACTTGAGTGTGGTA  540

Query  301  GAGGTAAAGGGAATTCCTAGTGTAGCGGTGAAATGCGTAGATATTAGGAAGAACACCAAT  360
            |||||| |||||||||||||||||||||||||||||||||||||||||||||||||||||
Sbjct  541  GAGGTAGAGGGAATTCCTAGTGTAGCGGTGAAATGCGTAGATATTAGGAAGAACACCAAT  600

Query  361  GGCGAAGGCACTTTACTGGGCCATAACTGACACTGAGAGACGACAGCTAGGGGAGCAAAT  420
            |||||||||||| |||||||||||||||||||||||||||||||||||||||||||||||
Sbjct  601  GGCGAAGGCACTCTACTGGGCCATAACTGACACTGAGAGACGACAGCTAGGGGAGCAAAT  660

Query  421  GGGATTAGATACCCCAGTAGTC  442
            ||||||||||||||||||||||
Sbjct  661  GGGATTAGATACCCCAGTAGTC  682


>JX017120.1 Uncultured bacterium clone HglFeb6F3 16S ribosomal RNA gene, 
partial sequence
Length=1448

 Score = 795 bits (430),  Expect = 0.0
 Identities = 438/442 (99%), Gaps = 0/442 (0%)
 Strand=Plus/Plus

Query  1    CCTACGGGTGGCAGCAGTAGGGAATTTTCCGCAATGGGCGAAAGCCTGACGGAGCAATAC  60
            |||||||| |||||||||||||||||||||||||||||||||||||||||||||||||||
Sbjct  304  CCTACGGGAGGCAGCAGTAGGGAATTTTCCGCAATGGGCGAAAGCCTGACGGAGCAATAC  363

Query  61   CGCGTGAGGGATGACGGCCTGTGGGTTGTAAACCTCTTTTCTCAAGGAAGAAGTTCTGAC  120
            ||||||||||||||||||||||||||||||||||||||||||||||||||||||||||||
Sbjct  364  CGCGTGAGGGATGACGGCCTGTGGGTTGTAAACCTCTTTTCTCAAGGAAGAAGTTCTGAC  423

Query  121  GGTACTTGAGGAATAAGCATCGGCTAACTCTGTGCCAGCAGCCGCGGTAATACAGAGGAT  180
            ||||||||||||||||||||||||||||||||||||||||||||||||||||||||||||
Sbjct  424  GGTACTTGAGGAATAAGCATCGGCTAACTCTGTGCCAGCAGCCGCGGTAATACAGAGGAT  483

Query  181  GCAAGCGTTATCCGGAATCACTGGGCATAAAGCGTCTGTAGGTGGTTTGGTAAGTCTGCT  240
            ||||||||||||||||||||||||||||||||||||||||||||||||||||||||||||
Sbjct  484  GCAAGCGTTATCCGGAATCACTGGGCATAAAGCGTCTGTAGGTGGTTTGGTAAGTCTGCT  543

Query  241  GTTAAAGACTGGGGCTCAACCCCAGAAAAGCAGTGGAAACTGCCAGACTTGAGTGTGGTA  300
            ||||||||||||||||||||||||||||||||||||||||||| ||||||||||||||||
Sbjct  544  GTTAAAGACTGGGGCTCAACCCCAGAAAAGCAGTGGAAACTGCTAGACTTGAGTGTGGTA  603

Query  301  GAGGTAAAGGGAATTCCTAGTGTAGCGGTGAAATGCGTAGATATTAGGAAGAACACCAAT  360
            |||||| |||||||||||||||||||||||||||||||||||||||||||||||||||||
Sbjct  604  GAGGTAGAGGGAATTCCTAGTGTAGCGGTGAAATGCGTAGATATTAGGAAGAACACCAAT  663

Query  361  GGCGAAGGCACTTTACTGGGCCATAACTGACACTGAGAGACGACAGCTAGGGGAGCAAAT  420
            |||||||||||| |||||||||||||||||||||||||||||||||||||||||||||||
Sbjct  664  GGCGAAGGCACTCTACTGGGCCATAACTGACACTGAGAGACGACAGCTAGGGGAGCAAAT  723

Query  421  GGGATTAGATACCCCAGTAGTC  442
            ||||||||||||||||||||||
Sbjct  724  GGGATTAGATACCCCAGTAGTC  745


>JX017109.1 Uncultured bacterium clone HglFeb6E3 16S ribosomal RNA gene, 
partial sequence
Length=1448

 Score = 795 bits (430),  Expect = 0.0
 Identities = 438/442 (99%), Gaps = 0/442 (0%)
 Strand=Plus/Plus

Query  1    CCTACGGGTGGCAGCAGTAGGGAATTTTCCGCAATGGGCGAAAGCCTGACGGAGCAATAC  60
            |||||||| |||||||||||||||||||||||||||||||||||||||||||||||||||
Sbjct  304  CCTACGGGAGGCAGCAGTAGGGAATTTTCCGCAATGGGCGAAAGCCTGACGGAGCAATAC  363

Query  61   CGCGTGAGGGATGACGGCCTGTGGGTTGTAAACCTCTTTTCTCAAGGAAGAAGTTCTGAC  120
            ||||||||||||||||||||||||||||||||||||||||||||||||||||||||||||
Sbjct  364  CGCGTGAGGGATGACGGCCTGTGGGTTGTAAACCTCTTTTCTCAAGGAAGAAGTTCTGAC  423

Query  121  GGTACTTGAGGAATAAGCATCGGCTAACTCTGTGCCAGCAGCCGCGGTAATACAGAGGAT  180
            ||||||||||||||||||||||||||||||||||||||||||||||||||||||||||||
Sbjct  424  GGTACTTGAGGAATAAGCATCGGCTAACTCTGTGCCAGCAGCCGCGGTAATACAGAGGAT  483

Query  181  GCAAGCGTTATCCGGAATCACTGGGCATAAAGCGTCTGTAGGTGGTTTGGTAAGTCTGCT  240
            ||||||||||||||||||||||||||||||||||||||||||||||||||||||||||||
Sbjct  484  GCAAGCGTTATCCGGAATCACTGGGCATAAAGCGTCTGTAGGTGGTTTGGTAAGTCTGCT  543

Query  241  GTTAAAGACTGGGGCTCAACCCCAGAAAAGCAGTGGAAACTGCCAGACTTGAGTGTGGTA  300
            ||||||||||||||||||||||||||||||||||||||||||| ||||||||||||||||
Sbjct  544  GTTAAAGACTGGGGCTCAACCCCAGAAAAGCAGTGGAAACTGCTAGACTTGAGTGTGGTA  603

Query  301  GAGGTAAAGGGAATTCCTAGTGTAGCGGTGAAATGCGTAGATATTAGGAAGAACACCAAT  360
            |||||| |||||||||||||||||||||||||||||||||||||||||||||||||||||
Sbjct  604  GAGGTAGAGGGAATTCCTAGTGTAGCGGTGAAATGCGTAGATATTAGGAAGAACACCAAT  663

Query  361  GGCGAAGGCACTTTACTGGGCCATAACTGACACTGAGAGACGACAGCTAGGGGAGCAAAT  420
            |||||||||||| |||||||||||||||||||||||||||||||||||||||||||||||
Sbjct  664  GGCGAAGGCACTCTACTGGGCCATAACTGACACTGAGAGACGACAGCTAGGGGAGCAAAT  723

Query  421  GGGATTAGATACCCCAGTAGTC  442
            ||||||||||||||||||||||
Sbjct  724  GGGATTAGATACCCCAGTAGTC  745


>JX016721.1 Uncultured bacterium clone HglFeb00283 16S ribosomal RNA gene, 
partial sequence
 JX017213.1 Uncultured bacterium clone HglFeb6E5m 16S ribosomal RNA gene, 
partial sequence
Length=1448

 Score = 795 bits (430),  Expect = 0.0
 Identities = 438/442 (99%), Gaps = 0/442 (0%)
 Strand=Plus/Plus

Query  1    CCTACGGGTGGCAGCAGTAGGGAATTTTCCGCAATGGGCGAAAGCCTGACGGAGCAATAC  60
            |||||||| |||||||||||||||||||||||||||||||||||||||||||||||||||
Sbjct  304  CCTACGGGAGGCAGCAGTAGGGAATTTTCCGCAATGGGCGAAAGCCTGACGGAGCAATAC  363

Query  61   CGCGTGAGGGATGACGGCCTGTGGGTTGTAAACCTCTTTTCTCAAGGAAGAAGTTCTGAC  120
            ||||||||||||||||||||||||||||||||||||||||||||||||||||||||||||
Sbjct  364  CGCGTGAGGGATGACGGCCTGTGGGTTGTAAACCTCTTTTCTCAAGGAAGAAGTTCTGAC  423

Query  121  GGTACTTGAGGAATAAGCATCGGCTAACTCTGTGCCAGCAGCCGCGGTAATACAGAGGAT  180
            ||||||||||||||||||||||||||||||||||||||||||||||||||||||||||||
Sbjct  424  GGTACTTGAGGAATAAGCATCGGCTAACTCTGTGCCAGCAGCCGCGGTAATACAGAGGAT  483

Query  181  GCAAGCGTTATCCGGAATCACTGGGCATAAAGCGTCTGTAGGTGGTTTGGTAAGTCTGCT  240
            ||||||||||||||||||||||||||||||||||||||||||||||||||||||||||||
Sbjct  484  GCAAGCGTTATCCGGAATCACTGGGCATAAAGCGTCTGTAGGTGGTTTGGTAAGTCTGCT  543

Query  241  GTTAAAGACTGGGGCTCAACCCCAGAAAAGCAGTGGAAACTGCCAGACTTGAGTGTGGTA  300
            ||||||||||||||||||||||||||||||||||||||||||| ||||||||||||||||
Sbjct  544  GTTAAAGACTGGGGCTCAACCCCAGAAAAGCAGTGGAAACTGCTAGACTTGAGTGTGGTA  603

Query  301  GAGGTAAAGGGAATTCCTAGTGTAGCGGTGAAATGCGTAGATATTAGGAAGAACACCAAT  360
            |||||| |||||||||||||||||||||||||||||||||||||||||||||||||||||
Sbjct  604  GAGGTAGAGGGAATTCCTAGTGTAGCGGTGAAATGCGTAGATATTAGGAAGAACACCAAT  663

Query  361  GGCGAAGGCACTTTACTGGGCCATAACTGACACTGAGAGACGACAGCTAGGGGAGCAAAT  420
            |||||||||||| |||||||||||||||||||||||||||||||||||||||||||||||
Sbjct  664  GGCGAAGGCACTCTACTGGGCCATAACTGACACTGAGAGACGACAGCTAGGGGAGCAAAT  723

Query  421  GGGATTAGATACCCCAGTAGTC  442
            ||||||||||||||||||||||
Sbjct  724  GGGATTAGATACCCCAGTAGTC  745


>JN004330.1 Uncultured bacterium clone JX72 16S ribosomal RNA gene, partial 
sequence
Length=728

 Score = 795 bits (430),  Expect = 0.0
 Identities = 438/442 (99%), Gaps = 0/442 (0%)
 Strand=Plus/Plus

Query  1    CCTACGGGTGGCAGCAGTAGGGAATTTTCCGCAATGGGCGAAAGCCTGACGGAGCAATAC  60
            |||||||| |||||||||||||||||||||||||||||||||||||||||||||||||||
Sbjct  191  CCTACGGGAGGCAGCAGTAGGGAATTTTCCGCAATGGGCGAAAGCCTGACGGAGCAATAC  250

Query  61   CGCGTGAGGGATGACGGCCTGTGGGTTGTAAACCTCTTTTCTCAAGGAAGAAGTTCTGAC  120
            ||||||||||||||||||||||||||||||||||||||||||||||||||||||||||||
Sbjct  251  CGCGTGAGGGATGACGGCCTGTGGGTTGTAAACCTCTTTTCTCAAGGAAGAAGTTCTGAC  310

Query  121  GGTACTTGAGGAATAAGCATCGGCTAACTCTGTGCCAGCAGCCGCGGTAATACAGAGGAT  180
            ||||||||||||||||||||||||||||||||||||||||||||||||||||||||||||
Sbjct  311  GGTACTTGAGGAATAAGCATCGGCTAACTCTGTGCCAGCAGCCGCGGTAATACAGAGGAT  370

Query  181  GCAAGCGTTATCCGGAATCACTGGGCATAAAGCGTCTGTAGGTGGTTTGGTAAGTCTGCT  240
            ||||||||||||||||||||||||||||||||||||||||||||||||||||||||||||
Sbjct  371  GCAAGCGTTATCCGGAATCACTGGGCATAAAGCGTCTGTAGGTGGTTTGGTAAGTCTGCT  430

Query  241  GTTAAAGACTGGGGCTCAACCCCAGAAAAGCAGTGGAAACTGCCAGACTTGAGTGTGGTA  300
            ||||||||||||||||||||||||||||||||||||||||||||||||||||||||||||
Sbjct  431  GTTAAAGACTGGGGCTCAACCCCAGAAAAGCAGTGGAAACTGCCAGACTTGAGTGTGGTA  490

Query  301  GAGGTAAAGGGAATTCCTAGTGTAGCGGTGAAATGCGTAGATATTAGGAAGAACACCAAT  360
            |||||| |||||||||||||||||||||||||||||||||||||||||||||||||||||
Sbjct  491  GAGGTAGAGGGAATTCCTAGTGTAGCGGTGAAATGCGTAGATATTAGGAAGAACACCAAT  550

Query  361  GGCGAAGGCACTTTACTGGGCCATAACTGACACTGAGAGACGACAGCTAGGGGAGCAAAT  420
            |||||||||||| |||||| ||||||||||||||||||||||||||||||||||||||||
Sbjct  551  GGCGAAGGCACTCTACTGGACCATAACTGACACTGAGAGACGACAGCTAGGGGAGCAAAT  610

Query  421  GGGATTAGATACCCCAGTAGTC  442
            ||||||||||||||||||||||
Sbjct  611  GGGATTAGATACCCCAGTAGTC  632


>HQ672077.1 Uncultured bacterium clone F9P2610_S_F11 16S ribosomal RNA gene, 
partial sequence
Length=1451

 Score = 795 bits (430),  Expect = 0.0
 Identities = 438/442 (99%), Gaps = 0/442 (0%)
 Strand=Plus/Plus

Query  1    CCTACGGGTGGCAGCAGTAGGGAATTTTCCGCAATGGGCGAAAGCCTGACGGAGCAATAC  60
            |||||||| |||||||||||||||||||||||||||||||||||||||||||||||||||
Sbjct  304  CCTACGGGAGGCAGCAGTAGGGAATTTTCCGCAATGGGCGAAAGCCTGACGGAGCAATAC  363

Query  61   CGCGTGAGGGATGACGGCCTGTGGGTTGTAAACCTCTTTTCTCAAGGAAGAAGTTCTGAC  120
            ||||||||||||||||||||||||||||||||||||||||||||||||||||||||||||
Sbjct  364  CGCGTGAGGGATGACGGCCTGTGGGTTGTAAACCTCTTTTCTCAAGGAAGAAGTTCTGAC  423

Query  121  GGTACTTGAGGAATAAGCATCGGCTAACTCTGTGCCAGCAGCCGCGGTAATACAGAGGAT  180
            ||||||||||||||||||||||||||||||||||||||||||||||||||||||||||||
Sbjct  424  GGTACTTGAGGAATAAGCATCGGCTAACTCTGTGCCAGCAGCCGCGGTAATACAGAGGAT  483

Query  181  GCAAGCGTTATCCGGAATCACTGGGCATAAAGCGTCTGTAGGTGGTTTGGTAAGTCTGCT  240
            ||||||||||||||||||||||||||||||||||||||||||||||||||||||||||||
Sbjct  484  GCAAGCGTTATCCGGAATCACTGGGCATAAAGCGTCTGTAGGTGGTTTGGTAAGTCTGCT  543

Query  241  GTTAAAGACTGGGGCTCAACCCCAGAAAAGCAGTGGAAACTGCCAGACTTGAGTGTGGTA  300
            ||||||||||||||||||||||||||||||||||||||||||| ||||||||||||||||
Sbjct  544  GTTAAAGACTGGGGCTCAACCCCAGAAAAGCAGTGGAAACTGCTAGACTTGAGTGTGGTA  603

Query  301  GAGGTAAAGGGAATTCCTAGTGTAGCGGTGAAATGCGTAGATATTAGGAAGAACACCAAT  360
            |||||| |||||||||||||||||||||||||||||||||||||||||||||||||||||
Sbjct  604  GAGGTAGAGGGAATTCCTAGTGTAGCGGTGAAATGCGTAGATATTAGGAAGAACACCAAT  663

Query  361  GGCGAAGGCACTTTACTGGGCCATAACTGACACTGAGAGACGACAGCTAGGGGAGCAAAT  420
            |||||||||||| |||||||||||||||||||||||||||||||||||||||||||||||
Sbjct  664  GGCGAAGGCACTCTACTGGGCCATAACTGACACTGAGAGACGACAGCTAGGGGAGCAAAT  723

Query  421  GGGATTAGATACCCCAGTAGTC  442
            ||||||||||||||||||||||
Sbjct  724  GGGATTAGATACCCCAGTAGTC  745


>HQ671976.1 Uncultured bacterium clone F9P1210_S_O20 16S ribosomal RNA gene, 
partial sequence
Length=1451

 Score = 795 bits (430),  Expect = 0.0
 Identities = 438/442 (99%), Gaps = 0/442 (0%)
 Strand=Plus/Plus

Query  1    CCTACGGGTGGCAGCAGTAGGGAATTTTCCGCAATGGGCGAAAGCCTGACGGAGCAATAC  60
            |||||||| |||||||||||||||||||||||||||||||||||||||||||||||||||
Sbjct  304  CCTACGGGAGGCAGCAGTAGGGAATTTTCCGCAATGGGCGAAAGCCTGACGGAGCAATAC  363

Query  61   CGCGTGAGGGATGACGGCCTGTGGGTTGTAAACCTCTTTTCTCAAGGAAGAAGTTCTGAC  120
            ||||||||||||||||||||||||||||||||||||||||||||||||||||||||||||
Sbjct  364  CGCGTGAGGGATGACGGCCTGTGGGTTGTAAACCTCTTTTCTCAAGGAAGAAGTTCTGAC  423

Query  121  GGTACTTGAGGAATAAGCATCGGCTAACTCTGTGCCAGCAGCCGCGGTAATACAGAGGAT  180
            ||||||||||||||||||||||||||||||||||||||||||||||||||||||||||||
Sbjct  424  GGTACTTGAGGAATAAGCATCGGCTAACTCTGTGCCAGCAGCCGCGGTAATACAGAGGAT  483

Query  181  GCAAGCGTTATCCGGAATCACTGGGCATAAAGCGTCTGTAGGTGGTTTGGTAAGTCTGCT  240
            ||||||||||||||||||||||||||||||||||||||||||||||||||||||||||||
Sbjct  484  GCAAGCGTTATCCGGAATCACTGGGCATAAAGCGTCTGTAGGTGGTTTGGTAAGTCTGCT  543

Query  241  GTTAAAGACTGGGGCTCAACCCCAGAAAAGCAGTGGAAACTGCCAGACTTGAGTGTGGTA  300
            ||||||||||||||||||||||||||||||||||||||||||| ||||||||||||||||
Sbjct  544  GTTAAAGACTGGGGCTCAACCCCAGAAAAGCAGTGGAAACTGCTAGACTTGAGTGTGGTA  603

Query  301  GAGGTAAAGGGAATTCCTAGTGTAGCGGTGAAATGCGTAGATATTAGGAAGAACACCAAT  360
            |||||| |||||||||||||||||||||||||||||||||||||||||||||||||||||
Sbjct  604  GAGGTAGAGGGAATTCCTAGTGTAGCGGTGAAATGCGTAGATATTAGGAAGAACACCAAT  663

Query  361  GGCGAAGGCACTTTACTGGGCCATAACTGACACTGAGAGACGACAGCTAGGGGAGCAAAT  420
            |||||||||||| |||||||||||||||||||||||||||||||||||||||||||||||
Sbjct  664  GGCGAAGGCACTCTACTGGGCCATAACTGACACTGAGAGACGACAGCTAGGGGAGCAAAT  723

Query  421  GGGATTAGATACCCCAGTAGTC  442
            ||||||||||||||||||||||
Sbjct  724  GGGATTAGATACCCCAGTAGTC  745


>HQ166830.1 Uncultured bacterium clone A23-21 16S ribosomal RNA gene, partial 
sequence
Length=1310

 Score = 795 bits (430),  Expect = 0.0
 Identities = 438/442 (99%), Gaps = 0/442 (0%)
 Strand=Plus/Plus

Query  1    CCTACGGGTGGCAGCAGTAGGGAATTTTCCGCAATGGGCGAAAGCCTGACGGAGCAATAC  60
            |||||||| |||||||||||||||||||||||||||||||||||||||||||||||||||
Sbjct  284  CCTACGGGAGGCAGCAGTAGGGAATTTTCCGCAATGGGCGAAAGCCTGACGGAGCAATAC  343

Query  61   CGCGTGAGGGATGACGGCCTGTGGGTTGTAAACCTCTTTTCTCAAGGAAGAAGTTCTGAC  120
            ||||||||||||||||||||||||||||||||||||||||||||||||||||||||||||
Sbjct  344  CGCGTGAGGGATGACGGCCTGTGGGTTGTAAACCTCTTTTCTCAAGGAAGAAGTTCTGAC  403

Query  121  GGTACTTGAGGAATAAGCATCGGCTAACTCTGTGCCAGCAGCCGCGGTAATACAGAGGAT  180
            ||||||||||||||||||||||||||||||||||||||||||||||||||||||||||||
Sbjct  404  GGTACTTGAGGAATAAGCATCGGCTAACTCTGTGCCAGCAGCCGCGGTAATACAGAGGAT  463

Query  181  GCAAGCGTTATCCGGAATCACTGGGCATAAAGCGTCTGTAGGTGGTTTGGTAAGTCTGCT  240
            ||||||||||||||||||||||||||||||||||||||||||||||||||||||||||||
Sbjct  464  GCAAGCGTTATCCGGAATCACTGGGCATAAAGCGTCTGTAGGTGGTTTGGTAAGTCTGCT  523

Query  241  GTTAAAGACTGGGGCTCAACCCCAGAAAAGCAGTGGAAACTGCCAGACTTGAGTGTGGTA  300
            ||||||||||||||||||||||||||||||||||||||||||| ||||||||||||||||
Sbjct  524  GTTAAAGACTGGGGCTCAACCCCAGAAAAGCAGTGGAAACTGCTAGACTTGAGTGTGGTA  583

Query  301  GAGGTAAAGGGAATTCCTAGTGTAGCGGTGAAATGCGTAGATATTAGGAAGAACACCAAT  360
            |||||| |||||||||||||||||||||||||||||||||||||||||||||||||||||
Sbjct  584  GAGGTAGAGGGAATTCCTAGTGTAGCGGTGAAATGCGTAGATATTAGGAAGAACACCAAT  643

Query  361  GGCGAAGGCACTTTACTGGGCCATAACTGACACTGAGAGACGACAGCTAGGGGAGCAAAT  420
            |||||||||||| |||||||||||||||||||||||||||||||||||||||||||||||
Sbjct  644  GGCGAAGGCACTCTACTGGGCCATAACTGACACTGAGAGACGACAGCTAGGGGAGCAAAT  703

Query  421  GGGATTAGATACCCCAGTAGTC  442
            ||||||||||||||||||||||
Sbjct  704  GGGATTAGATACCCCAGTAGTC  725


>AB471793.1 Teleaulax amphioxeia chloroplast gene for 16S rRNA, partial sequence
Length=801

 Score = 795 bits (430),  Expect = 0.0
 Identities = 438/442 (99%), Gaps = 0/442 (0%)
 Strand=Plus/Plus

Query  1    CCTACGGGTGGCAGCAGTAGGGAATTTTCCGCAATGGGCGAAAGCCTGACGGAGCAATAC  60
            |||||||| |||||||||||||||||||||||||||||||||||||||||||||||||||
Sbjct  108  CCTACGGGAGGCAGCAGTAGGGAATTTTCCGCAATGGGCGAAAGCCTGACGGAGCAATAC  167

Query  61   CGCGTGAGGGATGACGGCCTGTGGGTTGTAAACCTCTTTTCTCAAGGAAGAAGTTCTGAC  120
            ||||||||||||||||||||||||||||||||||||||||||||||||||||||||||||
Sbjct  168  CGCGTGAGGGATGACGGCCTGTGGGTTGTAAACCTCTTTTCTCAAGGAAGAAGTTCTGAC  227

Query  121  GGTACTTGAGGAATAAGCATCGGCTAACTCTGTGCCAGCAGCCGCGGTAATACAGAGGAT  180
            ||||||||||||||||||||||||||||||||||||||||||||||||||||||||||||
Sbjct  228  GGTACTTGAGGAATAAGCATCGGCTAACTCTGTGCCAGCAGCCGCGGTAATACAGAGGAT  287

Query  181  GCAAGCGTTATCCGGAATCACTGGGCATAAAGCGTCTGTAGGTGGTTTGGTAAGTCTGCT  240
            ||||||||||||||||||||||||||||||||||||||||||||||||||||||||||||
Sbjct  288  GCAAGCGTTATCCGGAATCACTGGGCATAAAGCGTCTGTAGGTGGTTTGGTAAGTCTGCT  347

Query  241  GTTAAAGACTGGGGCTCAACCCCAGAAAAGCAGTGGAAACTGCCAGACTTGAGTGTGGTA  300
            ||||||||||||||||||||||||||||||||||||||||||| ||||||||||||||||
Sbjct  348  GTTAAAGACTGGGGCTCAACCCCAGAAAAGCAGTGGAAACTGCTAGACTTGAGTGTGGTA  407

Query  301  GAGGTAAAGGGAATTCCTAGTGTAGCGGTGAAATGCGTAGATATTAGGAAGAACACCAAT  360
            |||||| |||||||||||||||||||||||||||||||||||||||||||||||||||||
Sbjct  408  GAGGTAGAGGGAATTCCTAGTGTAGCGGTGAAATGCGTAGATATTAGGAAGAACACCAAT  467

Query  361  GGCGAAGGCACTTTACTGGGCCATAACTGACACTGAGAGACGACAGCTAGGGGAGCAAAT  420
            |||||||||||| |||||||||||||||||||||||||||||||||||||||||||||||
Sbjct  468  GGCGAAGGCACTCTACTGGGCCATAACTGACACTGAGAGACGACAGCTAGGGGAGCAAAT  527

Query  421  GGGATTAGATACCCCAGTAGTC  442
            ||||||||||||||||||||||
Sbjct  528  GGGATTAGATACCCCAGTAGTC  549


>GQ346803.1 Uncultured cyanobacterium clone SGPW681 16S ribosomal RNA gene, 
partial sequence
Length=1328

 Score = 795 bits (430),  Expect = 0.0
 Identities = 438/442 (99%), Gaps = 0/442 (0%)
 Strand=Plus/Plus

Query  1    CCTACGGGTGGCAGCAGTAGGGAATTTTCCGCAATGGGCGAAAGCCTGACGGAGCAATAC  60
            |||||||| |||||||||||||||||||||||||||||||||||||||||||||||||||
Sbjct  283  CCTACGGGAGGCAGCAGTAGGGAATTTTCCGCAATGGGCGAAAGCCTGACGGAGCAATAC  342

Query  61   CGCGTGAGGGATGACGGCCTGTGGGTTGTAAACCTCTTTTCTCAAGGAAGAAGTTCTGAC  120
            ||||||||||||||||||||||||||||||||||||||||||||||||||||||||||||
Sbjct  343  CGCGTGAGGGATGACGGCCTGTGGGTTGTAAACCTCTTTTCTCAAGGAAGAAGTTCTGAC  402

Query  121  GGTACTTGAGGAATAAGCATCGGCTAACTCTGTGCCAGCAGCCGCGGTAATACAGAGGAT  180
            ||||||||||||||||||||||||||||||||||||||||||||||||||||||||||||
Sbjct  403  GGTACTTGAGGAATAAGCATCGGCTAACTCTGTGCCAGCAGCCGCGGTAATACAGAGGAT  462

Query  181  GCAAGCGTTATCCGGAATCACTGGGCATAAAGCGTCTGTAGGTGGTTTGGTAAGTCTGCT  240
            ||||||||||||||||||||||||||||||||||||||||||||||||||||||||||||
Sbjct  463  GCAAGCGTTATCCGGAATCACTGGGCATAAAGCGTCTGTAGGTGGTTTGGTAAGTCTGCT  522

Query  241  GTTAAAGACTGGGGCTCAACCCCAGAAAAGCAGTGGAAACTGCCAGACTTGAGTGTGGTA  300
            ||||||||||||||||||||||||||||||||||||||||||| ||||||||||||||||
Sbjct  523  GTTAAAGACTGGGGCTCAACCCCAGAAAAGCAGTGGAAACTGCTAGACTTGAGTGTGGTA  582

Query  301  GAGGTAAAGGGAATTCCTAGTGTAGCGGTGAAATGCGTAGATATTAGGAAGAACACCAAT  360
            |||||| |||||||||||||||||||||||||||||||||||||||||||||||||||||
Sbjct  583  GAGGTAGAGGGAATTCCTAGTGTAGCGGTGAAATGCGTAGATATTAGGAAGAACACCAAT  642

Query  361  GGCGAAGGCACTTTACTGGGCCATAACTGACACTGAGAGACGACAGCTAGGGGAGCAAAT  420
            |||||||||||| |||||||||||||||||||||||||||||||||||||||||||||||
Sbjct  643  GGCGAAGGCACTCTACTGGGCCATAACTGACACTGAGAGACGACAGCTAGGGGAGCAAAT  702

Query  421  GGGATTAGATACCCCAGTAGTC  442
            ||||||||||||||||||||||
Sbjct  703  GGGATTAGATACCCCAGTAGTC  724


>FJ825945.1 Uncultured phototrophic eukaryote clone BM1-4-67 16S ribosomal 
RNA gene, partial sequence; plastid
Length=1445

 Score = 795 bits (430),  Expect = 0.0
 Identities = 438/442 (99%), Gaps = 0/442 (0%)
 Strand=Plus/Plus

Query  1    CCTACGGGTGGCAGCAGTAGGGAATTTTCCGCAATGGGCGAAAGCCTGACGGAGCAATAC  60
            |||||||| |||||||||||||||||||||||||||||||||||||||||||||||||||
Sbjct  298  CCTACGGGAGGCAGCAGTAGGGAATTTTCCGCAATGGGCGAAAGCCTGACGGAGCAATAC  357

Query  61   CGCGTGAGGGATGACGGCCTGTGGGTTGTAAACCTCTTTTCTCAAGGAAGAAGTTCTGAC  120
            ||||||||||||||||||||||||||||||||||||||||||||||||||||||||||||
Sbjct  358  CGCGTGAGGGATGACGGCCTGTGGGTTGTAAACCTCTTTTCTCAAGGAAGAAGTTCTGAC  417

Query  121  GGTACTTGAGGAATAAGCATCGGCTAACTCTGTGCCAGCAGCCGCGGTAATACAGAGGAT  180
            ||||||||||||||||||||||||||||||||||||||||||||||||||||||||||||
Sbjct  418  GGTACTTGAGGAATAAGCATCGGCTAACTCTGTGCCAGCAGCCGCGGTAATACAGAGGAT  477

Query  181  GCAAGCGTTATCCGGAATCACTGGGCATAAAGCGTCTGTAGGTGGTTTGGTAAGTCTGCT  240
            ||||||||||||||||||||||||||||||||||||||||||||||||||||||||||||
Sbjct  478  GCAAGCGTTATCCGGAATCACTGGGCATAAAGCGTCTGTAGGTGGTTTGGTAAGTCTGCT  537

Query  241  GTTAAAGACTGGGGCTCAACCCCAGAAAAGCAGTGGAAACTGCCAGACTTGAGTGTGGTA  300
            ||||||||||||||||||||||||||||||||||||||||||| ||||||||||||||||
Sbjct  538  GTTAAAGACTGGGGCTCAACCCCAGAAAAGCAGTGGAAACTGCTAGACTTGAGTGTGGTA  597

Query  301  GAGGTAAAGGGAATTCCTAGTGTAGCGGTGAAATGCGTAGATATTAGGAAGAACACCAAT  360
            |||||| |||||||||||||||||||||||||||||||||||||||||||||||||||||
Sbjct  598  GAGGTAGAGGGAATTCCTAGTGTAGCGGTGAAATGCGTAGATATTAGGAAGAACACCAAT  657

Query  361  GGCGAAGGCACTTTACTGGGCCATAACTGACACTGAGAGACGACAGCTAGGGGAGCAAAT  420
            |||||||||||| |||||||||||||||||||||||||||||||||||||||||||||||
Sbjct  658  GGCGAAGGCACTCTACTGGGCCATAACTGACACTGAGAGACGACAGCTAGGGGAGCAAAT  717

Query  421  GGGATTAGATACCCCAGTAGTC  442
            ||||||||||||||||||||||
Sbjct  718  GGGATTAGATACCCCAGTAGTC  739


>FJ825909.1 Uncultured phototrophic eukaryote clone BM1-4-31 16S ribosomal 
RNA gene, partial sequence; plastid
 FJ826177.1 Uncultured phototrophic eukaryote clone BM1-F-79 16S ribosomal 
RNA gene, partial sequence; plastid
Length=1445

 Score = 795 bits (430),  Expect = 0.0
 Identities = 438/442 (99%), Gaps = 0/442 (0%)
 Strand=Plus/Plus

Query  1    CCTACGGGTGGCAGCAGTAGGGAATTTTCCGCAATGGGCGAAAGCCTGACGGAGCAATAC  60
            |||||||| |||||||||||||||||||||||||||||||||||||||||||||||||||
Sbjct  298  CCTACGGGAGGCAGCAGTAGGGAATTTTCCGCAATGGGCGAAAGCCTGACGGAGCAATAC  357

Query  61   CGCGTGAGGGATGACGGCCTGTGGGTTGTAAACCTCTTTTCTCAAGGAAGAAGTTCTGAC  120
            ||||||||||||||||||||||||||||||||||||||||||||||||||||||||||||
Sbjct  358  CGCGTGAGGGATGACGGCCTGTGGGTTGTAAACCTCTTTTCTCAAGGAAGAAGTTCTGAC  417

Query  121  GGTACTTGAGGAATAAGCATCGGCTAACTCTGTGCCAGCAGCCGCGGTAATACAGAGGAT  180
            ||||||||||||||||||||||||||||||||||||||||||||||||||||||||||||
Sbjct  418  GGTACTTGAGGAATAAGCATCGGCTAACTCTGTGCCAGCAGCCGCGGTAATACAGAGGAT  477

Query  181  GCAAGCGTTATCCGGAATCACTGGGCATAAAGCGTCTGTAGGTGGTTTGGTAAGTCTGCT  240
            ||||||||||||||||||||||||||||||||||||||||||||||||||||||||||||
Sbjct  478  GCAAGCGTTATCCGGAATCACTGGGCATAAAGCGTCTGTAGGTGGTTTGGTAAGTCTGCT  537

Query  241  GTTAAAGACTGGGGCTCAACCCCAGAAAAGCAGTGGAAACTGCCAGACTTGAGTGTGGTA  300
            ||||||||||||||||||||||||||||||||||||||||||| ||||||||||||||||
Sbjct  538  GTTAAAGACTGGGGCTCAACCCCAGAAAAGCAGTGGAAACTGCTAGACTTGAGTGTGGTA  597

Query  301  GAGGTAAAGGGAATTCCTAGTGTAGCGGTGAAATGCGTAGATATTAGGAAGAACACCAAT  360
            |||||| |||||||||||||||||||||||||||||||||||||||||||||||||||||
Sbjct  598  GAGGTAGAGGGAATTCCTAGTGTAGCGGTGAAATGCGTAGATATTAGGAAGAACACCAAT  657

Query  361  GGCGAAGGCACTTTACTGGGCCATAACTGACACTGAGAGACGACAGCTAGGGGAGCAAAT  420
            |||||||||||| |||||||||||||||||||||||||||||||||||||||||||||||
Sbjct  658  GGCGAAGGCACTCTACTGGGCCATAACTGACACTGAGAGACGACAGCTAGGGGAGCAAAT  717

Query  421  GGGATTAGATACCCCAGTAGTC  442
            ||||||||||||||||||||||
Sbjct  718  GGGATTAGATACCCCAGTAGTC  739


>EU641986.1 Uncultured cyanobacterium clone GC6m-4-5 16S ribosomal RNA gene, 
partial sequence
Length=875

 Score = 795 bits (430),  Expect = 0.0
 Identities = 438/442 (99%), Gaps = 0/442 (0%)
 Strand=Plus/Plus

Query  1    CCTACGGGTGGCAGCAGTAGGGAATTTTCCGCAATGGGCGAAAGCCTGACGGAGCAATAC  60
            |||||||| |||||||||||||||||||||||||||||||||||||||||||||||||||
Sbjct  264  CCTACGGGAGGCAGCAGTAGGGAATTTTCCGCAATGGGCGAAAGCCTGACGGAGCAATAC  323

Query  61   CGCGTGAGGGATGACGGCCTGTGGGTTGTAAACCTCTTTTCTCAAGGAAGAAGTTCTGAC  120
            ||||||||||||||||||||||||||||||||||||||||||||||||||||||||||||
Sbjct  324  CGCGTGAGGGATGACGGCCTGTGGGTTGTAAACCTCTTTTCTCAAGGAAGAAGTTCTGAC  383

Query  121  GGTACTTGAGGAATAAGCATCGGCTAACTCTGTGCCAGCAGCCGCGGTAATACAGAGGAT  180
            ||||||||||||||||||||||||||||||||||||||||||||||||||||||||||||
Sbjct  384  GGTACTTGAGGAATAAGCATCGGCTAACTCTGTGCCAGCAGCCGCGGTAATACAGAGGAT  443

Query  181  GCAAGCGTTATCCGGAATCACTGGGCATAAAGCGTCTGTAGGTGGTTTGGTAAGTCTGCT  240
            ||||||||||||||||||||||||||||||||||||||||||||||||||||||||||||
Sbjct  444  GCAAGCGTTATCCGGAATCACTGGGCATAAAGCGTCTGTAGGTGGTTTGGTAAGTCTGCT  503

Query  241  GTTAAAGACTGGGGCTCAACCCCAGAAAAGCAGTGGAAACTGCCAGACTTGAGTGTGGTA  300
            ||||||||||||||||||||||||||||||||||||||||||||||||||||||||||||
Sbjct  504  GTTAAAGACTGGGGCTCAACCCCAGAAAAGCAGTGGAAACTGCCAGACTTGAGTGTGGTA  563

Query  301  GAGGTAAAGGGAATTCCTAGTGTAGCGGTGAAATGCGTAGATATTAGGAAGAACACCAAT  360
            |||||| |||||||||||||||||||||||||||||||||||||||||||||||||||||
Sbjct  564  GAGGTAGAGGGAATTCCTAGTGTAGCGGTGAAATGCGTAGATATTAGGAAGAACACCAAT  623

Query  361  GGCGAAGGCACTTTACTGGGCCATAACTGACACTGAGAGACGACAGCTAGGGGAGCAAAT  420
            |||||||||||| |||||| ||||||||||||||||||||||||||||||||||||||||
Sbjct  624  GGCGAAGGCACTCTACTGGACCATAACTGACACTGAGAGACGACAGCTAGGGGAGCAAAT  683

Query  421  GGGATTAGATACCCCAGTAGTC  442
            ||||||||||||||||||||||
Sbjct  684  GGGATTAGATACCCCAGTAGTC  705


>EU641586.1 Uncultured cyanobacterium clone LW9m-3-88 16S ribosomal RNA gene, 
partial sequence
Length=994

 Score = 795 bits (430),  Expect = 0.0
 Identities = 438/442 (99%), Gaps = 0/442 (0%)
 Strand=Plus/Plus

Query  1    CCTACGGGTGGCAGCAGTAGGGAATTTTCCGCAATGGGCGAAAGCCTGACGGAGCAATAC  60
            |||||||| |||||||||||||||||||||||||||||||||||||||||||||||||||
Sbjct  264  CCTACGGGAGGCAGCAGTAGGGAATTTTCCGCAATGGGCGAAAGCCTGACGGAGCAATAC  323

Query  61   CGCGTGAGGGATGACGGCCTGTGGGTTGTAAACCTCTTTTCTCAAGGAAGAAGTTCTGAC  120
            ||||||||||||||||||||||||||||||||||||||||||||||||||||||||||||
Sbjct  324  CGCGTGAGGGATGACGGCCTGTGGGTTGTAAACCTCTTTTCTCAAGGAAGAAGTTCTGAC  383

Query  121  GGTACTTGAGGAATAAGCATCGGCTAACTCTGTGCCAGCAGCCGCGGTAATACAGAGGAT  180
            ||||||||||||||||||||||||||||||||||||||||||||||||||||||||||||
Sbjct  384  GGTACTTGAGGAATAAGCATCGGCTAACTCTGTGCCAGCAGCCGCGGTAATACAGAGGAT  443

Query  181  GCAAGCGTTATCCGGAATCACTGGGCATAAAGCGTCTGTAGGTGGTTTGGTAAGTCTGCT  240
            ||||||||||||||||||||||||||||||||||||||||||||||||||||||||||||
Sbjct  444  GCAAGCGTTATCCGGAATCACTGGGCATAAAGCGTCTGTAGGTGGTTTGGTAAGTCTGCT  503

Query  241  GTTAAAGACTGGGGCTCAACCCCAGAAAAGCAGTGGAAACTGCCAGACTTGAGTGTGGTA  300
            ||||||||||||||||||||||||||||||||||||||||||||||||||||||||||||
Sbjct  504  GTTAAAGACTGGGGCTCAACCCCAGAAAAGCAGTGGAAACTGCCAGACTTGAGTGTGGTA  563

Query  301  GAGGTAAAGGGAATTCCTAGTGTAGCGGTGAAATGCGTAGATATTAGGAAGAACACCAAT  360
            |||||| |||||||||||||||||||||||||||||||||||||||||||||||||||||
Sbjct  564  GAGGTAGAGGGAATTCCTAGTGTAGCGGTGAAATGCGTAGATATTAGGAAGAACACCAAT  623

Query  361  GGCGAAGGCACTTTACTGGGCCATAACTGACACTGAGAGACGACAGCTAGGGGAGCAAAT  420
            |||||||||||| |||||| ||||||||||||||||||||||||||||||||||||||||
Sbjct  624  GGCGAAGGCACTCTACTGGACCATAACTGACACTGAGAGACGACAGCTAGGGGAGCAAAT  683

Query  421  GGGATTAGATACCCCAGTAGTC  442
            ||||||||||||||||||||||
Sbjct  684  GGGATTAGATACCCCAGTAGTC  705


>EU641449.1 Uncultured cyanobacterium clone LW9m-1-45 16S ribosomal RNA gene, 
partial sequence
Length=979

 Score = 795 bits (430),  Expect = 0.0
 Identities = 438/442 (99%), Gaps = 0/442 (0%)
 Strand=Plus/Plus

Query  1    CCTACGGGTGGCAGCAGTAGGGAATTTTCCGCAATGGGCGAAAGCCTGACGGAGCAATAC  60
            |||||||| |||||||||||||||||||||||||||||||||||||||||||||||||||
Sbjct  264  CCTACGGGAGGCAGCAGTAGGGAATTTTCCGCAATGGGCGAAAGCCTGACGGAGCAATAC  323

Query  61   CGCGTGAGGGATGACGGCCTGTGGGTTGTAAACCTCTTTTCTCAAGGAAGAAGTTCTGAC  120
            ||||||||||||||||||||||||||||||||||||||||||||||||||||||||||||
Sbjct  324  CGCGTGAGGGATGACGGCCTGTGGGTTGTAAACCTCTTTTCTCAAGGAAGAAGTTCTGAC  383

Query  121  GGTACTTGAGGAATAAGCATCGGCTAACTCTGTGCCAGCAGCCGCGGTAATACAGAGGAT  180
            ||||||||||||||||||||||||||||||||||||||||||||||||||||||||||||
Sbjct  384  GGTACTTGAGGAATAAGCATCGGCTAACTCTGTGCCAGCAGCCGCGGTAATACAGAGGAT  443

Query  181  GCAAGCGTTATCCGGAATCACTGGGCATAAAGCGTCTGTAGGTGGTTTGGTAAGTCTGCT  240
            ||||||||||||||||||||||||||||||||||||||||||||||||||||||||||||
Sbjct  444  GCAAGCGTTATCCGGAATCACTGGGCATAAAGCGTCTGTAGGTGGTTTGGTAAGTCTGCT  503

Query  241  GTTAAAGACTGGGGCTCAACCCCAGAAAAGCAGTGGAAACTGCCAGACTTGAGTGTGGTA  300
            ||||||||||||||||||||||||||||||||||||||||||||||||||||||||||||
Sbjct  504  GTTAAAGACTGGGGCTCAACCCCAGAAAAGCAGTGGAAACTGCCAGACTTGAGTGTGGTA  563

Query  301  GAGGTAAAGGGAATTCCTAGTGTAGCGGTGAAATGCGTAGATATTAGGAAGAACACCAAT  360
            |||||| |||||||||||||||||||||||||||||||||||||||||||||||||||||
Sbjct  564  GAGGTAGAGGGAATTCCTAGTGTAGCGGTGAAATGCGTAGATATTAGGAAGAACACCAAT  623

Query  361  GGCGAAGGCACTTTACTGGGCCATAACTGACACTGAGAGACGACAGCTAGGGGAGCAAAT  420
            |||||||||||| |||||| ||||||||||||||||||||||||||||||||||||||||
Sbjct  624  GGCGAAGGCACTCTACTGGACCATAACTGACACTGAGAGACGACAGCTAGGGGAGCAAAT  683

Query  421  GGGATTAGATACCCCAGTAGTC  442
            ||||||||||||||||||||||
Sbjct  684  GGGATTAGATACCCCAGTAGTC  705


>EU641407.1 Uncultured cyanobacterium clone LW9m-1-3 16S ribosomal RNA gene, 
partial sequence
Length=929

 Score = 795 bits (430),  Expect = 0.0
 Identities = 438/442 (99%), Gaps = 0/442 (0%)
 Strand=Plus/Plus

Query  1    CCTACGGGTGGCAGCAGTAGGGAATTTTCCGCAATGGGCGAAAGCCTGACGGAGCAATAC  60
            |||||||| |||||||||||||||||||||||||||||||||||||||||||||||||||
Sbjct  263  CCTACGGGAGGCAGCAGTAGGGAATTTTCCGCAATGGGCGAAAGCCTGACGGAGCAATAC  322

Query  61   CGCGTGAGGGATGACGGCCTGTGGGTTGTAAACCTCTTTTCTCAAGGAAGAAGTTCTGAC  120
            ||||||||||||||||||||||||||||||||||||||||||||||||||||||||||||
Sbjct  323  CGCGTGAGGGATGACGGCCTGTGGGTTGTAAACCTCTTTTCTCAAGGAAGAAGTTCTGAC  382

Query  121  GGTACTTGAGGAATAAGCATCGGCTAACTCTGTGCCAGCAGCCGCGGTAATACAGAGGAT  180
            ||||||||||||||||||||||||||||||||||||||||||||||||||||||||||||
Sbjct  383  GGTACTTGAGGAATAAGCATCGGCTAACTCTGTGCCAGCAGCCGCGGTAATACAGAGGAT  442

Query  181  GCAAGCGTTATCCGGAATCACTGGGCATAAAGCGTCTGTAGGTGGTTTGGTAAGTCTGCT  240
            ||||||||||||||||||||||||||||||||||||||||||||||||||||||||||||
Sbjct  443  GCAAGCGTTATCCGGAATCACTGGGCATAAAGCGTCTGTAGGTGGTTTGGTAAGTCTGCT  502

Query  241  GTTAAAGACTGGGGCTCAACCCCAGAAAAGCAGTGGAAACTGCCAGACTTGAGTGTGGTA  300
            ||||||||||||||||||||||||||||||||||||||||||||||||||||||||||||
Sbjct  503  GTTAAAGACTGGGGCTCAACCCCAGAAAAGCAGTGGAAACTGCCAGACTTGAGTGTGGTA  562

Query  301  GAGGTAAAGGGAATTCCTAGTGTAGCGGTGAAATGCGTAGATATTAGGAAGAACACCAAT  360
            |||||| |||||||||||||||||||||||||||||||||||||||||||||||||||||
Sbjct  563  GAGGTAGAGGGAATTCCTAGTGTAGCGGTGAAATGCGTAGATATTAGGAAGAACACCAAT  622

Query  361  GGCGAAGGCACTTTACTGGGCCATAACTGACACTGAGAGACGACAGCTAGGGGAGCAAAT  420
            |||||||||||| |||||| ||||||||||||||||||||||||||||||||||||||||
Sbjct  623  GGCGAAGGCACTCTACTGGACCATAACTGACACTGAGAGACGACAGCTAGGGGAGCAAAT  682

Query  421  GGGATTAGATACCCCAGTAGTC  442
            ||||||||||||||||||||||
Sbjct  683  GGGATTAGATACCCCAGTAGTC  704


>EU640352.1 Uncultured cyanobacterium clone LW9m-5-13 16S ribosomal RNA gene, 
partial sequence
Length=962

 Score = 795 bits (430),  Expect = 0.0
 Identities = 438/442 (99%), Gaps = 0/442 (0%)
 Strand=Plus/Plus

Query  1    CCTACGGGTGGCAGCAGTAGGGAATTTTCCGCAATGGGCGAAAGCCTGACGGAGCAATAC  60
            |||||||| |||||||||||||||||||||||||||||||||||||||||||||||||||
Sbjct  263  CCTACGGGAGGCAGCAGTAGGGAATTTTCCGCAATGGGCGAAAGCCTGACGGAGCAATAC  322

Query  61   CGCGTGAGGGATGACGGCCTGTGGGTTGTAAACCTCTTTTCTCAAGGAAGAAGTTCTGAC  120
            ||||||||||||||||||||||||||||||||||||||||||||||||||||||||||||
Sbjct  323  CGCGTGAGGGATGACGGCCTGTGGGTTGTAAACCTCTTTTCTCAAGGAAGAAGTTCTGAC  382

Query  121  GGTACTTGAGGAATAAGCATCGGCTAACTCTGTGCCAGCAGCCGCGGTAATACAGAGGAT  180
            ||||||||||||||||||||||||||||||||||||||||||||||||||||||||||||
Sbjct  383  GGTACTTGAGGAATAAGCATCGGCTAACTCTGTGCCAGCAGCCGCGGTAATACAGAGGAT  442

Query  181  GCAAGCGTTATCCGGAATCACTGGGCATAAAGCGTCTGTAGGTGGTTTGGTAAGTCTGCT  240
            ||||||||||||||||||||||||||||||||||||||||||||||||||||||||||||
Sbjct  443  GCAAGCGTTATCCGGAATCACTGGGCATAAAGCGTCTGTAGGTGGTTTGGTAAGTCTGCT  502

Query  241  GTTAAAGACTGGGGCTCAACCCCAGAAAAGCAGTGGAAACTGCCAGACTTGAGTGTGGTA  300
            ||||||||||||||||||||||||||||||||||||||||||||||||||||||||||||
Sbjct  503  GTTAAAGACTGGGGCTCAACCCCAGAAAAGCAGTGGAAACTGCCAGACTTGAGTGTGGTA  562

Query  301  GAGGTAAAGGGAATTCCTAGTGTAGCGGTGAAATGCGTAGATATTAGGAAGAACACCAAT  360
            |||||| |||||||||||||||||||||||||||||||||||||||||||||||||||||
Sbjct  563  GAGGTAGAGGGAATTCCTAGTGTAGCGGTGAAATGCGTAGATATTAGGAAGAACACCAAT  622

Query  361  GGCGAAGGCACTTTACTGGGCCATAACTGACACTGAGAGACGACAGCTAGGGGAGCAAAT  420
            |||||||||||| |||||| ||||||||||||||||||||||||||||||||||||||||
Sbjct  623  GGCGAAGGCACTCTACTGGACCATAACTGACACTGAGAGACGACAGCTAGGGGAGCAAAT  682

Query  421  GGGATTAGATACCCCAGTAGTC  442
            ||||||||||||||||||||||
Sbjct  683  GGGATTAGATACCCCAGTAGTC  704


>EU640229.1 Uncultured cyanobacterium clone LW18m-3-58 16S ribosomal RNA 
gene, partial sequence
Length=868

 Score = 795 bits (430),  Expect = 0.0
 Identities = 438/442 (99%), Gaps = 0/442 (0%)
 Strand=Plus/Plus

Query  1    CCTACGGGTGGCAGCAGTAGGGAATTTTCCGCAATGGGCGAAAGCCTGACGGAGCAATAC  60
            |||||||| |||||||||||||||||||||||||||||||||||||||||||||||||||
Sbjct  264  CCTACGGGAGGCAGCAGTAGGGAATTTTCCGCAATGGGCGAAAGCCTGACGGAGCAATAC  323

Query  61   CGCGTGAGGGATGACGGCCTGTGGGTTGTAAACCTCTTTTCTCAAGGAAGAAGTTCTGAC  120
            ||||||||||||||||||||||||||||||||||||||||||||||||||||||||||||
Sbjct  324  CGCGTGAGGGATGACGGCCTGTGGGTTGTAAACCTCTTTTCTCAAGGAAGAAGTTCTGAC  383

Query  121  GGTACTTGAGGAATAAGCATCGGCTAACTCTGTGCCAGCAGCCGCGGTAATACAGAGGAT  180
            ||||||||||||||||||||||||||||||||||||||||||||||||||||||||||||
Sbjct  384  GGTACTTGAGGAATAAGCATCGGCTAACTCTGTGCCAGCAGCCGCGGTAATACAGAGGAT  443

Query  181  GCAAGCGTTATCCGGAATCACTGGGCATAAAGCGTCTGTAGGTGGTTTGGTAAGTCTGCT  240
            ||||||||||||||||||||||||||||||||||||||||||||||||||||||||||||
Sbjct  444  GCAAGCGTTATCCGGAATCACTGGGCATAAAGCGTCTGTAGGTGGTTTGGTAAGTCTGCT  503

Query  241  GTTAAAGACTGGGGCTCAACCCCAGAAAAGCAGTGGAAACTGCCAGACTTGAGTGTGGTA  300
            ||||||||||||||||||||||||||||||||||||||||||||||||||||||||||||
Sbjct  504  GTTAAAGACTGGGGCTCAACCCCAGAAAAGCAGTGGAAACTGCCAGACTTGAGTGTGGTA  563

Query  301  GAGGTAAAGGGAATTCCTAGTGTAGCGGTGAAATGCGTAGATATTAGGAAGAACACCAAT  360
            |||||| |||||||||||||||||||||||||||||||||||||||||||||||||||||
Sbjct  564  GAGGTAGAGGGAATTCCTAGTGTAGCGGTGAAATGCGTAGATATTAGGAAGAACACCAAT  623

Query  361  GGCGAAGGCACTTTACTGGGCCATAACTGACACTGAGAGACGACAGCTAGGGGAGCAAAT  420
            |||||||||||| |||||| ||||||||||||||||||||||||||||||||||||||||
Sbjct  624  GGCGAAGGCACTCTACTGGACCATAACTGACACTGAGAGACGACAGCTAGGGGAGCAAAT  683

Query  421  GGGATTAGATACCCCAGTAGTC  442
            ||||||||||||||||||||||
Sbjct  684  GGGATTAGATACCCCAGTAGTC  705


>EU640227.1 Uncultured cyanobacterium clone LW18m-3-70 16S ribosomal RNA 
gene, partial sequence
Length=944

 Score = 795 bits (430),  Expect = 0.0
 Identities = 438/442 (99%), Gaps = 0/442 (0%)
 Strand=Plus/Plus

Query  1    CCTACGGGTGGCAGCAGTAGGGAATTTTCCGCAATGGGCGAAAGCCTGACGGAGCAATAC  60
            |||||||| |||||||||||||||||||||||||||||||||||||||||||||||||||
Sbjct  263  CCTACGGGAGGCAGCAGTAGGGAATTTTCCGCAATGGGCGAAAGCCTGACGGAGCAATAC  322

Query  61   CGCGTGAGGGATGACGGCCTGTGGGTTGTAAACCTCTTTTCTCAAGGAAGAAGTTCTGAC  120
            ||||||||||||||||||||||||||||||||||||||||||||||||||||||||||||
Sbjct  323  CGCGTGAGGGATGACGGCCTGTGGGTTGTAAACCTCTTTTCTCAAGGAAGAAGTTCTGAC  382

Query  121  GGTACTTGAGGAATAAGCATCGGCTAACTCTGTGCCAGCAGCCGCGGTAATACAGAGGAT  180
            ||||||||||||||||||||||||||||||||||||||||||||||||||||||||||||
Sbjct  383  GGTACTTGAGGAATAAGCATCGGCTAACTCTGTGCCAGCAGCCGCGGTAATACAGAGGAT  442

Query  181  GCAAGCGTTATCCGGAATCACTGGGCATAAAGCGTCTGTAGGTGGTTTGGTAAGTCTGCT  240
            ||||||||||||||||||||||||||||||||||||||||||||||||||||||||||||
Sbjct  443  GCAAGCGTTATCCGGAATCACTGGGCATAAAGCGTCTGTAGGTGGTTTGGTAAGTCTGCT  502

Query  241  GTTAAAGACTGGGGCTCAACCCCAGAAAAGCAGTGGAAACTGCCAGACTTGAGTGTGGTA  300
            ||||||||||||||||||||||||||||||||||||||||||||||||||||||||||||
Sbjct  503  GTTAAAGACTGGGGCTCAACCCCAGAAAAGCAGTGGAAACTGCCAGACTTGAGTGTGGTA  562

Query  301  GAGGTAAAGGGAATTCCTAGTGTAGCGGTGAAATGCGTAGATATTAGGAAGAACACCAAT  360
            |||||| |||||||||||||||||||||||||||||||||||||||||||||||||||||
Sbjct  563  GAGGTAGAGGGAATTCCTAGTGTAGCGGTGAAATGCGTAGATATTAGGAAGAACACCAAT  622

Query  361  GGCGAAGGCACTTTACTGGGCCATAACTGACACTGAGAGACGACAGCTAGGGGAGCAAAT  420
            |||||||||||| |||||| ||||||||||||||||||||||||||||||||||||||||
Sbjct  623  GGCGAAGGCACTCTACTGGACCATAACTGACACTGAGAGACGACAGCTAGGGGAGCAAAT  682

Query  421  GGGATTAGATACCCCAGTAGTC  442
            ||||||||||||||||||||||
Sbjct  683  GGGATTAGATACCCCAGTAGTC  704


>EU394564.1 Uncultured cryptophyte clone PEACE2006/38_P3 16S ribosomal RNA 
gene, partial sequence; chloroplast
Length=1453

 Score = 795 bits (430),  Expect = 0.0
 Identities = 438/442 (99%), Gaps = 0/442 (0%)
 Strand=Plus/Plus

Query  1    CCTACGGGTGGCAGCAGTAGGGAATTTTCCGCAATGGGCGAAAGCCTGACGGAGCAATAC  60
            |||||||| |||||||||||||||||||||||||||||||||||||||||||||||||||
Sbjct  307  CCTACGGGAGGCAGCAGTAGGGAATTTTCCGCAATGGGCGAAAGCCTGACGGAGCAATAC  366

Query  61   CGCGTGAGGGATGACGGCCTGTGGGTTGTAAACCTCTTTTCTCAAGGAAGAAGTTCTGAC  120
            ||||||||||||||||||||||||||||||||||||||||||||||||||||||||||||
Sbjct  367  CGCGTGAGGGATGACGGCCTGTGGGTTGTAAACCTCTTTTCTCAAGGAAGAAGTTCTGAC  426

Query  121  GGTACTTGAGGAATAAGCATCGGCTAACTCTGTGCCAGCAGCCGCGGTAATACAGAGGAT  180
            ||||||||||||||||||||||||||||||||||||||||||||||||||||||||||||
Sbjct  427  GGTACTTGAGGAATAAGCATCGGCTAACTCTGTGCCAGCAGCCGCGGTAATACAGAGGAT  486

Query  181  GCAAGCGTTATCCGGAATCACTGGGCATAAAGCGTCTGTAGGTGGTTTGGTAAGTCTGCT  240
            ||||||||||||||||||||||||||||||||||||||||||||||||||||||||||||
Sbjct  487  GCAAGCGTTATCCGGAATCACTGGGCATAAAGCGTCTGTAGGTGGTTTGGTAAGTCTGCT  546

Query  241  GTTAAAGACTGGGGCTCAACCCCAGAAAAGCAGTGGAAACTGCCAGACTTGAGTGTGGTA  300
            ||||||||||||||||||||||||||||||||||||||||||| ||||||||||||||||
Sbjct  547  GTTAAAGACTGGGGCTCAACCCCAGAAAAGCAGTGGAAACTGCTAGACTTGAGTGTGGTA  606

Query  301  GAGGTAAAGGGAATTCCTAGTGTAGCGGTGAAATGCGTAGATATTAGGAAGAACACCAAT  360
            |||||| |||||||||||||||||||||||||||||||||||||||||||||||||||||
Sbjct  607  GAGGTAGAGGGAATTCCTAGTGTAGCGGTGAAATGCGTAGATATTAGGAAGAACACCAAT  666

Query  361  GGCGAAGGCACTTTACTGGGCCATAACTGACACTGAGAGACGACAGCTAGGGGAGCAAAT  420
            |||||||||||| |||||||||||||||||||||||||||||||||||||||||||||||
Sbjct  667  GGCGAAGGCACTCTACTGGGCCATAACTGACACTGAGAGACGACAGCTAGGGGAGCAAAT  726

Query  421  GGGATTAGATACCCCAGTAGTC  442
            ||||||||||||||||||||||
Sbjct  727  GGGATTAGATACCCCAGTAGTC  748


>EU394561.1 Uncultured cryptophyte clone PEACE2006/4_P3 16S ribosomal RNA 
gene, partial sequence; chloroplast
Length=1454

 Score = 795 bits (430),  Expect = 0.0
 Identities = 438/442 (99%), Gaps = 0/442 (0%)
 Strand=Plus/Plus

Query  1    CCTACGGGTGGCAGCAGTAGGGAATTTTCCGCAATGGGCGAAAGCCTGACGGAGCAATAC  60
            |||||||| |||||||||||||||||||||||||||||||||||||||||||||||||||
Sbjct  308  CCTACGGGAGGCAGCAGTAGGGAATTTTCCGCAATGGGCGAAAGCCTGACGGAGCAATAC  367

Query  61   CGCGTGAGGGATGACGGCCTGTGGGTTGTAAACCTCTTTTCTCAAGGAAGAAGTTCTGAC  120
            ||||||||||||||||||||||||||||||||||||||||||||||||||||||||||||
Sbjct  368  CGCGTGAGGGATGACGGCCTGTGGGTTGTAAACCTCTTTTCTCAAGGAAGAAGTTCTGAC  427

Query  121  GGTACTTGAGGAATAAGCATCGGCTAACTCTGTGCCAGCAGCCGCGGTAATACAGAGGAT  180
            ||||||||||||||||||||||||||||||||||||||||||||||||||||||||||||
Sbjct  428  GGTACTTGAGGAATAAGCATCGGCTAACTCTGTGCCAGCAGCCGCGGTAATACAGAGGAT  487

Query  181  GCAAGCGTTATCCGGAATCACTGGGCATAAAGCGTCTGTAGGTGGTTTGGTAAGTCTGCT  240
            ||||||||||||||||||||||||||||||||||||||||||||||||||||||||||||
Sbjct  488  GCAAGCGTTATCCGGAATCACTGGGCATAAAGCGTCTGTAGGTGGTTTGGTAAGTCTGCT  547

Query  241  GTTAAAGACTGGGGCTCAACCCCAGAAAAGCAGTGGAAACTGCCAGACTTGAGTGTGGTA  300
            ||||||||||||||||||||||||||||||||||||||||||| ||||||||||||||||
Sbjct  548  GTTAAAGACTGGGGCTCAACCCCAGAAAAGCAGTGGAAACTGCTAGACTTGAGTGTGGTA  607

Query  301  GAGGTAAAGGGAATTCCTAGTGTAGCGGTGAAATGCGTAGATATTAGGAAGAACACCAAT  360
            |||||| |||||||||||||||||||||||||||||||||||||||||||||||||||||
Sbjct  608  GAGGTAGAGGGAATTCCTAGTGTAGCGGTGAAATGCGTAGATATTAGGAAGAACACCAAT  667

Query  361  GGCGAAGGCACTTTACTGGGCCATAACTGACACTGAGAGACGACAGCTAGGGGAGCAAAT  420
            |||||||||||| |||||||||||||||||||||||||||||||||||||||||||||||
Sbjct  668  GGCGAAGGCACTCTACTGGGCCATAACTGACACTGAGAGACGACAGCTAGGGGAGCAAAT  727

Query  421  GGGATTAGATACCCCAGTAGTC  442
            ||||||||||||||||||||||
Sbjct  728  GGGATTAGATACCCCAGTAGTC  749


>EU123324.1 Dinophysis caudata strain DC-LOHABE01 16S ribosomal RNA gene, 
partial sequence; chloroplast
Length=1258

 Score = 795 bits (430),  Expect = 0.0
 Identities = 438/442 (99%), Gaps = 0/442 (0%)
 Strand=Plus/Plus

Query  1    CCTACGGGTGGCAGCAGTAGGGAATTTTCCGCAATGGGCGAAAGCCTGACGGAGCAATAC  60
            |||||||| |||||||||||||||||||||||||||||||||||||||||||||||||||
Sbjct  115  CCTACGGGAGGCAGCAGTAGGGAATTTTCCGCAATGGGCGAAAGCCTGACGGAGCAATAC  174

Query  61   CGCGTGAGGGATGACGGCCTGTGGGTTGTAAACCTCTTTTCTCAAGGAAGAAGTTCTGAC  120
            ||||||||||||||||||||||||||||||||||||||||||||||||||||||||||||
Sbjct  175  CGCGTGAGGGATGACGGCCTGTGGGTTGTAAACCTCTTTTCTCAAGGAAGAAGTTCTGAC  234

Query  121  GGTACTTGAGGAATAAGCATCGGCTAACTCTGTGCCAGCAGCCGCGGTAATACAGAGGAT  180
            ||||||||||||||||||||||||||||||||||||||||||||||||||||||||||||
Sbjct  235  GGTACTTGAGGAATAAGCATCGGCTAACTCTGTGCCAGCAGCCGCGGTAATACAGAGGAT  294

Query  181  GCAAGCGTTATCCGGAATCACTGGGCATAAAGCGTCTGTAGGTGGTTTGGTAAGTCTGCT  240
            ||||||||||||||||||||||||||||||||||||||||||||||||||||||||||||
Sbjct  295  GCAAGCGTTATCCGGAATCACTGGGCATAAAGCGTCTGTAGGTGGTTTGGTAAGTCTGCT  354

Query  241  GTTAAAGACTGGGGCTCAACCCCAGAAAAGCAGTGGAAACTGCCAGACTTGAGTGTGGTA  300
            ||||||||||||||||||||||||||||||||||||||||||| ||||||||||||||||
Sbjct  355  GTTAAAGACTGGGGCTCAACCCCAGAAAAGCAGTGGAAACTGCTAGACTTGAGTGTGGTA  414

Query  301  GAGGTAAAGGGAATTCCTAGTGTAGCGGTGAAATGCGTAGATATTAGGAAGAACACCAAT  360
            |||||| |||||||||||||||||||||||||||||||||||||||||||||||||||||
Sbjct  415  GAGGTAGAGGGAATTCCTAGTGTAGCGGTGAAATGCGTAGATATTAGGAAGAACACCAAT  474

Query  361  GGCGAAGGCACTTTACTGGGCCATAACTGACACTGAGAGACGACAGCTAGGGGAGCAAAT  420
            |||||||||||| |||||||||||||||||||||||||||||||||||||||||||||||
Sbjct  475  GGCGAAGGCACTCTACTGGGCCATAACTGACACTGAGAGACGACAGCTAGGGGAGCAAAT  534

Query  421  GGGATTAGATACCCCAGTAGTC  442
            ||||||||||||||||||||||
Sbjct  535  GGGATTAGATACCCCAGTAGTC  556


>EU123322.1 Myrionecta rubra strain MR-MAL01 16S ribosomal RNA gene, partial 
sequence; chloroplast
 EU123323.1 Cryptophyta sp. CR-MAL01 16S ribosomal RNA gene, partial sequence; 
chloroplast
Length=1258

 Score = 795 bits (430),  Expect = 0.0
 Identities = 438/442 (99%), Gaps = 0/442 (0%)
 Strand=Plus/Plus

Query  1    CCTACGGGTGGCAGCAGTAGGGAATTTTCCGCAATGGGCGAAAGCCTGACGGAGCAATAC  60
            |||||||| |||||||||||||||||||||||||||||||||||||||||||||||||||
Sbjct  115  CCTACGGGAGGCAGCAGTAGGGAATTTTCCGCAATGGGCGAAAGCCTGACGGAGCAATAC  174

Query  61   CGCGTGAGGGATGACGGCCTGTGGGTTGTAAACCTCTTTTCTCAAGGAAGAAGTTCTGAC  120
            ||||||||||||||||||||||||||||||||||||||||||||||||||||||||||||
Sbjct  175  CGCGTGAGGGATGACGGCCTGTGGGTTGTAAACCTCTTTTCTCAAGGAAGAAGTTCTGAC  234

Query  121  GGTACTTGAGGAATAAGCATCGGCTAACTCTGTGCCAGCAGCCGCGGTAATACAGAGGAT  180
            ||||||||||||||||||||||||||||||||||||||||||||||||||||||||||||
Sbjct  235  GGTACTTGAGGAATAAGCATCGGCTAACTCTGTGCCAGCAGCCGCGGTAATACAGAGGAT  294

Query  181  GCAAGCGTTATCCGGAATCACTGGGCATAAAGCGTCTGTAGGTGGTTTGGTAAGTCTGCT  240
            ||||||||||||||||||||||||||||||||||||||||||||||||||||||||||||
Sbjct  295  GCAAGCGTTATCCGGAATCACTGGGCATAAAGCGTCTGTAGGTGGTTTGGTAAGTCTGCT  354

Query  241  GTTAAAGACTGGGGCTCAACCCCAGAAAAGCAGTGGAAACTGCCAGACTTGAGTGTGGTA  300
            ||||||||||||||||||||||||||||||||||||||||||| ||||||||||||||||
Sbjct  355  GTTAAAGACTGGGGCTCAACCCCAGAAAAGCAGTGGAAACTGCTAGACTTGAGTGTGGTA  414

Query  301  GAGGTAAAGGGAATTCCTAGTGTAGCGGTGAAATGCGTAGATATTAGGAAGAACACCAAT  360
            |||||| |||||||||||||||||||||||||||||||||||||||||||||||||||||
Sbjct  415  GAGGTAGAGGGAATTCCTAGTGTAGCGGTGAAATGCGTAGATATTAGGAAGAACACCAAT  474

Query  361  GGCGAAGGCACTTTACTGGGCCATAACTGACACTGAGAGACGACAGCTAGGGGAGCAAAT  420
            |||||||||||| |||||||||||||||||||||||||||||||||||||||||||||||
Sbjct  475  GGCGAAGGCACTCTACTGGGCCATAACTGACACTGAGAGACGACAGCTAGGGGAGCAAAT  534

Query  421  GGGATTAGATACCCCAGTAGTC  442
            ||||||||||||||||||||||
Sbjct  535  GGGATTAGATACCCCAGTAGTC  556


>EU001671.1 Uncultured bacterium clone L4_A07 16S ribosomal RNA gene, partial 
sequence
Length=808

 Score = 795 bits (430),  Expect = 0.0
 Identities = 438/442 (99%), Gaps = 0/442 (0%)
 Strand=Plus/Plus

Query  1    CCTACGGGTGGCAGCAGTAGGGAATTTTCCGCAATGGGCGAAAGCCTGACGGAGCAATAC  60
            |||||||| |||||||||||||||||||||||||||||||||||||||||||||||||||
Sbjct  200  CCTACGGGAGGCAGCAGTAGGGAATTTTCCGCAATGGGCGAAAGCCTGACGGAGCAATAC  259

Query  61   CGCGTGAGGGATGACGGCCTGTGGGTTGTAAACCTCTTTTCTCAAGGAAGAAGTTCTGAC  120
            ||||||||||||||||||||||||||||||||||||||||||||||||||||||||||||
Sbjct  260  CGCGTGAGGGATGACGGCCTGTGGGTTGTAAACCTCTTTTCTCAAGGAAGAAGTTCTGAC  319

Query  121  GGTACTTGAGGAATAAGCATCGGCTAACTCTGTGCCAGCAGCCGCGGTAATACAGAGGAT  180
            ||||||||||||||||||||||||||||||||||||||||||||||||||||||||||||
Sbjct  320  GGTACTTGAGGAATAAGCATCGGCTAACTCTGTGCCAGCAGCCGCGGTAATACAGAGGAT  379

Query  181  GCAAGCGTTATCCGGAATCACTGGGCATAAAGCGTCTGTAGGTGGTTTGGTAAGTCTGCT  240
            ||||||||||||||||||||||||||||||||||||||||||||||||||||||||||||
Sbjct  380  GCAAGCGTTATCCGGAATCACTGGGCATAAAGCGTCTGTAGGTGGTTTGGTAAGTCTGCT  439

Query  241  GTTAAAGACTGGGGCTCAACCCCAGAAAAGCAGTGGAAACTGCCAGACTTGAGTGTGGTA  300
            ||||||||||||||||||||||||||||||||||||||||||| ||||||||||||||||
Sbjct  440  GTTAAAGACTGGGGCTCAACCCCAGAAAAGCAGTGGAAACTGCTAGACTTGAGTGTGGTA  499

Query  301  GAGGTAAAGGGAATTCCTAGTGTAGCGGTGAAATGCGTAGATATTAGGAAGAACACCAAT  360
            |||||| |||||||||||||||||||||||||||||||||||||||||||||||||||||
Sbjct  500  GAGGTAGAGGGAATTCCTAGTGTAGCGGTGAAATGCGTAGATATTAGGAAGAACACCAAT  559

Query  361  GGCGAAGGCACTTTACTGGGCCATAACTGACACTGAGAGACGACAGCTAGGGGAGCAAAT  420
            |||||||||||| |||||||||||||||||||||||||||||||||||||||||||||||
Sbjct  560  GGCGAAGGCACTCTACTGGGCCATAACTGACACTGAGAGACGACAGCTAGGGGAGCAAAT  619

Query  421  GGGATTAGATACCCCAGTAGTC  442
            ||||||||||||||||||||||
Sbjct  620  GGGATTAGATACCCCAGTAGTC  641


>AY453067.1 Teleaulax amphioxeia 16S ribosomal RNA gene, partial sequence; 
plastid
Length=1221

 Score = 795 bits (430),  Expect = 0.0
 Identities = 438/442 (99%), Gaps = 0/442 (0%)
 Strand=Plus/Plus

Query  1    CCTACGGGTGGCAGCAGTAGGGAATTTTCCGCAATGGGCGAAAGCCTGACGGAGCAATAC  60
            |||||||| |||||||||||||||||||||||||||||||||||||||||||||||||||
Sbjct  96   CCTACGGGAGGCAGCAGTAGGGAATTTTCCGCAATGGGCGAAAGCCTGACGGAGCAATAC  155

Query  61   CGCGTGAGGGATGACGGCCTGTGGGTTGTAAACCTCTTTTCTCAAGGAAGAAGTTCTGAC  120
            ||||||||||||||||||||||||||||||||||||||||||||||||||||||||||||
Sbjct  156  CGCGTGAGGGATGACGGCCTGTGGGTTGTAAACCTCTTTTCTCAAGGAAGAAGTTCTGAC  215

Query  121  GGTACTTGAGGAATAAGCATCGGCTAACTCTGTGCCAGCAGCCGCGGTAATACAGAGGAT  180
            ||||||||||||||||||||||||||||||||||||||||||||||||||||||||||||
Sbjct  216  GGTACTTGAGGAATAAGCATCGGCTAACTCTGTGCCAGCAGCCGCGGTAATACAGAGGAT  275

Query  181  GCAAGCGTTATCCGGAATCACTGGGCATAAAGCGTCTGTAGGTGGTTTGGTAAGTCTGCT  240
            ||||||||||||||||||||||||||||||||||||||||||||||||||||||||||||
Sbjct  276  GCAAGCGTTATCCGGAATCACTGGGCATAAAGCGTCTGTAGGTGGTTTGGTAAGTCTGCT  335

Query  241  GTTAAAGACTGGGGCTCAACCCCAGAAAAGCAGTGGAAACTGCCAGACTTGAGTGTGGTA  300
            ||||||||||||||||||||||||||||||||||||||||||| ||||||||||||||||
Sbjct  336  GTTAAAGACTGGGGCTCAACCCCAGAAAAGCAGTGGAAACTGCTAGACTTGAGTGTGGTA  395

Query  301  GAGGTAAAGGGAATTCCTAGTGTAGCGGTGAAATGCGTAGATATTAGGAAGAACACCAAT  360
            |||||| |||||||||||||||||||||||||||||||||||||||||||||||||||||
Sbjct  396  GAGGTAGAGGGAATTCCTAGTGTAGCGGTGAAATGCGTAGATATTAGGAAGAACACCAAT  455

Query  361  GGCGAAGGCACTTTACTGGGCCATAACTGACACTGAGAGACGACAGCTAGGGGAGCAAAT  420
            |||||||||||| |||||||||||||||||||||||||||||||||||||||||||||||
Sbjct  456  GGCGAAGGCACTCTACTGGGCCATAACTGACACTGAGAGACGACAGCTAGGGGAGCAAAT  515

Query  421  GGGATTAGATACCCCAGTAGTC  442
            ||||||||||||||||||||||
Sbjct  516  GGGATTAGATACCCCAGTAGTC  537


>AY580407.1 Uncultured cyanobacterium clone PI_4a10a 16S ribosomal RNA gene 
gene, partial sequence
 LN879979.1 Uncultured cyanobacterium partial 16S rRNA gene, clone HL2SH17
Length=918

 Score = 795 bits (430),  Expect = 0.0
 Identities = 438/442 (99%), Gaps = 0/442 (0%)
 Strand=Plus/Plus

Query  1    CCTACGGGTGGCAGCAGTAGGGAATTTTCCGCAATGGGCGAAAGCCTGACGGAGCAATAC  60
            |||||||| |||||||||||||||||||||||||||||||||||||||||||||||||||
Sbjct  265  CCTACGGGAGGCAGCAGTAGGGAATTTTCCGCAATGGGCGAAAGCCTGACGGAGCAATAC  324

Query  61   CGCGTGAGGGATGACGGCCTGTGGGTTGTAAACCTCTTTTCTCAAGGAAGAAGTTCTGAC  120
            ||||||||||||||||||||||||||||||||||||||||||||||||||||||||||||
Sbjct  325  CGCGTGAGGGATGACGGCCTGTGGGTTGTAAACCTCTTTTCTCAAGGAAGAAGTTCTGAC  384

Query  121  GGTACTTGAGGAATAAGCATCGGCTAACTCTGTGCCAGCAGCCGCGGTAATACAGAGGAT  180
            ||||||||||||||||||||||||||||||||||||||||||||||||||||||||||||
Sbjct  385  GGTACTTGAGGAATAAGCATCGGCTAACTCTGTGCCAGCAGCCGCGGTAATACAGAGGAT  444

Query  181  GCAAGCGTTATCCGGAATCACTGGGCATAAAGCGTCTGTAGGTGGTTTGGTAAGTCTGCT  240
            ||||||||||||||||||||||||||||||||||||||||||||||||||||||||||||
Sbjct  445  GCAAGCGTTATCCGGAATCACTGGGCATAAAGCGTCTGTAGGTGGTTTGGTAAGTCTGCT  504

Query  241  GTTAAAGACTGGGGCTCAACCCCAGAAAAGCAGTGGAAACTGCCAGACTTGAGTGTGGTA  300
            ||||||||||||||||||||||||||||||||||||||||||| ||||||||||||||||
Sbjct  505  GTTAAAGACTGGGGCTCAACCCCAGAAAAGCAGTGGAAACTGCTAGACTTGAGTGTGGTA  564

Query  301  GAGGTAAAGGGAATTCCTAGTGTAGCGGTGAAATGCGTAGATATTAGGAAGAACACCAAT  360
            |||||| |||||||||||||||||||||||||||||||||||||||||||||||||||||
Sbjct  565  GAGGTAGAGGGAATTCCTAGTGTAGCGGTGAAATGCGTAGATATTAGGAAGAACACCAAT  624

Query  361  GGCGAAGGCACTTTACTGGGCCATAACTGACACTGAGAGACGACAGCTAGGGGAGCAAAT  420
            |||||||||||| |||||||||||||||||||||||||||||||||||||||||||||||
Sbjct  625  GGCGAAGGCACTCTACTGGGCCATAACTGACACTGAGAGACGACAGCTAGGGGAGCAAAT  684

Query  421  GGGATTAGATACCCCAGTAGTC  442
            ||||||||||||||||||||||
Sbjct  685  GGGATTAGATACCCCAGTAGTC  706


>AB073114.1 Dinophysis acuminata plastid gene for 16S rRNA, partial sequence
 AB073115.1 Dinophysis fortii plastid gene for 16S rRNA, partial sequence
 AB073116.1 Dinophysis norvegica plastid gene for 16S rRNA, partial sequence
 AB164405.1 Dinophysis tripos chloroplast gene for 16S rRNA, partial sequence
 AB375870.1 Amylax buxus chloroplast gene for 16S rRNA, partial sequence
 AB375871.1 Amylax triacantha chloroplast gene for 16S rRNA, partial sequence
Length=1225

 Score = 795 bits (430),  Expect = 0.0
 Identities = 438/442 (99%), Gaps = 0/442 (0%)
 Strand=Plus/Plus

Query  1    CCTACGGGTGGCAGCAGTAGGGAATTTTCCGCAATGGGCGAAAGCCTGACGGAGCAATAC  60
            |||||||| |||||||||||||||||||||||||||||||||||||||||||||||||||
Sbjct  92   CCTACGGGAGGCAGCAGTAGGGAATTTTCCGCAATGGGCGAAAGCCTGACGGAGCAATAC  151

Query  61   CGCGTGAGGGATGACGGCCTGTGGGTTGTAAACCTCTTTTCTCAAGGAAGAAGTTCTGAC  120
            ||||||||||||||||||||||||||||||||||||||||||||||||||||||||||||
Sbjct  152  CGCGTGAGGGATGACGGCCTGTGGGTTGTAAACCTCTTTTCTCAAGGAAGAAGTTCTGAC  211

Query  121  GGTACTTGAGGAATAAGCATCGGCTAACTCTGTGCCAGCAGCCGCGGTAATACAGAGGAT  180
            ||||||||||||||||||||||||||||||||||||||||||||||||||||||||||||
Sbjct  212  GGTACTTGAGGAATAAGCATCGGCTAACTCTGTGCCAGCAGCCGCGGTAATACAGAGGAT  271

Query  181  GCAAGCGTTATCCGGAATCACTGGGCATAAAGCGTCTGTAGGTGGTTTGGTAAGTCTGCT  240
            ||||||||||||||||||||||||||||||||||||||||||||||||||||||||||||
Sbjct  272  GCAAGCGTTATCCGGAATCACTGGGCATAAAGCGTCTGTAGGTGGTTTGGTAAGTCTGCT  331

Query  241  GTTAAAGACTGGGGCTCAACCCCAGAAAAGCAGTGGAAACTGCCAGACTTGAGTGTGGTA  300
            ||||||||||||||||||||||||||||||||||||||||||| ||||||||||||||||
Sbjct  332  GTTAAAGACTGGGGCTCAACCCCAGAAAAGCAGTGGAAACTGCTAGACTTGAGTGTGGTA  391

Query  301  GAGGTAAAGGGAATTCCTAGTGTAGCGGTGAAATGCGTAGATATTAGGAAGAACACCAAT  360
            |||||| |||||||||||||||||||||||||||||||||||||||||||||||||||||
Sbjct  392  GAGGTAGAGGGAATTCCTAGTGTAGCGGTGAAATGCGTAGATATTAGGAAGAACACCAAT  451

Query  361  GGCGAAGGCACTTTACTGGGCCATAACTGACACTGAGAGACGACAGCTAGGGGAGCAAAT  420
            |||||||||||| |||||||||||||||||||||||||||||||||||||||||||||||
Sbjct  452  GGCGAAGGCACTCTACTGGGCCATAACTGACACTGAGAGACGACAGCTAGGGGAGCAAAT  511

Query  421  GGGATTAGATACCCCAGTAGTC  442
            ||||||||||||||||||||||
Sbjct  512  GGGATTAGATACCCCAGTAGTC  533


>KX937690.1 Uncultured marine eukaryote clone 70S3Ac3nx 16S ribosomal RNA 
gene, partial sequence; plastid
Length=1450

 Score = 789 bits (427),  Expect = 0.0
 Identities = 437/442 (99%), Gaps = 0/442 (0%)
 Strand=Plus/Plus

Query  1    CCTACGGGTGGCAGCAGTAGGGAATTTTCCGCAATGGGCGAAAGCCTGACGGAGCAATAC  60
            |||||||| |||||||||||||||||| ||||||||||||||||||||||||||||||||
Sbjct  303  CCTACGGGAGGCAGCAGTAGGGAATTTACCGCAATGGGCGAAAGCCTGACGGAGCAATAC  362

Query  61   CGCGTGAGGGATGACGGCCTGTGGGTTGTAAACCTCTTTTCTCAAGGAAGAAGTTCTGAC  120
            ||||||||||||||||||||||||||||||||||||||||||||||||||||||||||||
Sbjct  363  CGCGTGAGGGATGACGGCCTGTGGGTTGTAAACCTCTTTTCTCAAGGAAGAAGTTCTGAC  422

Query  121  GGTACTTGAGGAATAAGCATCGGCTAACTCTGTGCCAGCAGCCGCGGTAATACAGAGGAT  180
            ||||||||||||||||||||||||||||||||||||||||||||||||||||||||||||
Sbjct  423  GGTACTTGAGGAATAAGCATCGGCTAACTCTGTGCCAGCAGCCGCGGTAATACAGAGGAT  482

Query  181  GCAAGCGTTATCCGGAATCACTGGGCATAAAGCGTCTGTAGGTGGTTTGGTAAGTCTGCT  240
            ||||||||||||||||||||||||||||||||||||||||||||||||||||||||||||
Sbjct  483  GCAAGCGTTATCCGGAATCACTGGGCATAAAGCGTCTGTAGGTGGTTTGGTAAGTCTGCT  542

Query  241  GTTAAAGACTGGGGCTCAACCCCAGAAAAGCAGTGGAAACTGCCAGACTTGAGTGTGGTA  300
            ||||||||||||||||||||||||||||||||||||||||||| ||||||||||||||||
Sbjct  543  GTTAAAGACTGGGGCTCAACCCCAGAAAAGCAGTGGAAACTGCTAGACTTGAGTGTGGTA  602

Query  301  GAGGTAAAGGGAATTCCTAGTGTAGCGGTGAAATGCGTAGATATTAGGAAGAACACCAAT  360
            |||||| |||||||||||||||||||||||||||||||||||||||||||||||||||||
Sbjct  603  GAGGTAGAGGGAATTCCTAGTGTAGCGGTGAAATGCGTAGATATTAGGAAGAACACCAAT  662

Query  361  GGCGAAGGCACTTTACTGGGCCATAACTGACACTGAGAGACGACAGCTAGGGGAGCAAAT  420
            |||||||||||| |||||||||||||||||||||||||||||||||||||||||||||||
Sbjct  663  GGCGAAGGCACTCTACTGGGCCATAACTGACACTGAGAGACGACAGCTAGGGGAGCAAAT  722

Query  421  GGGATTAGATACCCCAGTAGTC  442
            ||||||||||||||||||||||
Sbjct  723  GGGATTAGATACCCCAGTAGTC  744


>LC130593.1 Uncultured phototrophic eukaryote chloroplast gene for 16S ribosomal 
RNA, partial sequence, clone: wr_euk_18
Length=613

 Score = 789 bits (427),  Expect = 0.0
 Identities = 437/442 (99%), Gaps = 0/442 (0%)
 Strand=Plus/Plus

Query  1    CCTACGGGTGGCAGCAGTAGGGAATTTTCCGCAATGGGCGAAAGCCTGACGGAGCAATAC  60
            |||||||| |||||||||||||||||||||||||||||||||||||||||||||||||||
Sbjct  172  CCTACGGGAGGCAGCAGTAGGGAATTTTCCGCAATGGGCGAAAGCCTGACGGAGCAATAC  231

Query  61   CGCGTGAGGGATGACGGCCTGTGGGTTGTAAACCTCTTTTCTCAAGGAAGAAGTTCTGAC  120
            ||||||||||||||||||||||||||||||||||||||||||||||||||||||||||||
Sbjct  232  CGCGTGAGGGATGACGGCCTGTGGGTTGTAAACCTCTTTTCTCAAGGAAGAAGTTCTGAC  291

Query  121  GGTACTTGAGGAATAAGCATCGGCTAACTCTGTGCCAGCAGCCGCGGTAATACAGAGGAT  180
            ||||||||||||||||||||||||||||||||||||||||||||||||||||||||||||
Sbjct  292  GGTACTTGAGGAATAAGCATCGGCTAACTCTGTGCCAGCAGCCGCGGTAATACAGAGGAT  351

Query  181  GCAAGCGTTATCCGGAATCACTGGGCATAAAGCGTCTGTAGGTGGTTTGGTAAGTCTGCT  240
            ||||||||||||||||||||||||||||||||||||||||||||||||||||||||||||
Sbjct  352  GCAAGCGTTATCCGGAATCACTGGGCATAAAGCGTCTGTAGGTGGTTTGGTAAGTCTGCT  411

Query  241  GTTAAAGACTGGGGCTCAACCCCAGAAAAGCAGTGGAAACTGCCAGACTTGAGTGTGGTA  300
            ||||||||||||||||||||||||||||||||||||||||||| ||||||||||||||||
Sbjct  412  GTTAAAGACTGGGGCTCAACCCCAGAAAAGCAGTGGAAACTGCTAGACTTGAGTGTGGTA  471

Query  301  GAGGTAAAGGGAATTCCTAGTGTAGCGGTGAAATGCGTAGATATTAGGAAGAACACCAAT  360
            |||||| |||||||||||||||||||||||||||||||||||||||||||||||||||||
Sbjct  472  GAGGTAGAGGGAATTCCTAGTGTAGCGGTGAAATGCGTAGATATTAGGAAGAACACCAAT  531

Query  361  GGCGAAGGCACTTTACTGGGCCATAACTGACACTGAGAGACGACAGCTAGGGGAGCAAAT  420
            |||||||||||| |||||| ||||||||||||||||||||||||||||||||||||||||
Sbjct  532  GGCGAAGGCACTCTACTGGACCATAACTGACACTGAGAGACGACAGCTAGGGGAGCAAAT  591

Query  421  GGGATTAGATACCCCAGTAGTC  442
            ||||||||||||||||||||||
Sbjct  592  GGGATTAGATACCCCAGTAGTC  613


>LM652210.1 Uncultured protist partial 16S rRNA gene, clone EE5-002_G01
Length=932

 Score = 789 bits (427),  Expect = 0.0
 Identities = 437/442 (99%), Gaps = 0/442 (0%)
 Strand=Plus/Plus

Query  1    CCTACGGGTGGCAGCAGTAGGGAATTTTCCGCAATGGGCGAAAGCCTGACGGAGCAATAC  60
            |||||||| |||||||||||||||||||||||||||||||||||||||||||||||||||
Sbjct  284  CCTACGGGAGGCAGCAGTAGGGAATTTTCCGCAATGGGCGAAAGCCTGACGGAGCAATAC  343

Query  61   CGCGTGAGGGATGACGGCCTGTGGGTTGTAAACCTCTTTTCTCAAGGAAGAAGTTCTGAC  120
            ||||||||||||||||||||||||||||||||||||||||||||||||||||||||||||
Sbjct  344  CGCGTGAGGGATGACGGCCTGTGGGTTGTAAACCTCTTTTCTCAAGGAAGAAGTTCTGAC  403

Query  121  GGTACTTGAGGAATAAGCATCGGCTAACTCTGTGCCAGCAGCCGCGGTAATACAGAGGAT  180
            ||||||||||||||||||||||||||||||||||||||||||||||||||||||||||||
Sbjct  404  GGTACTTGAGGAATAAGCATCGGCTAACTCTGTGCCAGCAGCCGCGGTAATACAGAGGAT  463

Query  181  GCAAGCGTTATCCGGAATCACTGGGCATAAAGCGTCTGTAGGTGGTTTGGTAAGTCTGCT  240
            ||||||||||||||||||||||||||||||||||||||||||| ||||||||||||||||
Sbjct  464  GCAAGCGTTATCCGGAATCACTGGGCATAAAGCGTCTGTAGGTTGTTTGGTAAGTCTGCT  523

Query  241  GTTAAAGACTGGGGCTCAACCCCAGAAAAGCAGTGGAAACTGCCAGACTTGAGTGTGGTA  300
            |||||||||||||||||||||||||||||||||||||||||||| |||||||||||||||
Sbjct  524  GTTAAAGACTGGGGCTCAACCCCAGAAAAGCAGTGGAAACTGCCGGACTTGAGTGTGGTA  583

Query  301  GAGGTAAAGGGAATTCCTAGTGTAGCGGTGAAATGCGTAGATATTAGGAAGAACACCAAT  360
            |||||| |||||||||||||||||||||||||||||||||||||||||||||||||||||
Sbjct  584  GAGGTAGAGGGAATTCCTAGTGTAGCGGTGAAATGCGTAGATATTAGGAAGAACACCAAT  643

Query  361  GGCGAAGGCACTTTACTGGGCCATAACTGACACTGAGAGACGACAGCTAGGGGAGCAAAT  420
            |||||||||||| |||||||||||||||||||||||||||||||||||||||||||||||
Sbjct  644  GGCGAAGGCACTCTACTGGGCCATAACTGACACTGAGAGACGACAGCTAGGGGAGCAAAT  703

Query  421  GGGATTAGATACCCCAGTAGTC  442
            ||||||||||||||||||||||
Sbjct  704  GGGATTAGATACCCCAGTAGTC  725


>LM652189.1 Uncultured protist partial 16S rRNA gene, clone EE5-002_D11
Length=932

 Score = 789 bits (427),  Expect = 0.0
 Identities = 437/442 (99%), Gaps = 0/442 (0%)
 Strand=Plus/Plus

Query  1    CCTACGGGTGGCAGCAGTAGGGAATTTTCCGCAATGGGCGAAAGCCTGACGGAGCAATAC  60
            |||||||| |||||||||||||||||||||||||||||||||||||||||||||||||||
Sbjct  284  CCTACGGGAGGCAGCAGTAGGGAATTTTCCGCAATGGGCGAAAGCCTGACGGAGCAATAC  343

Query  61   CGCGTGAGGGATGACGGCCTGTGGGTTGTAAACCTCTTTTCTCAAGGAAGAAGTTCTGAC  120
            ||||||||||||||||||||||||||||||||||||||||||||||||||||||||||||
Sbjct  344  CGCGTGAGGGATGACGGCCTGTGGGTTGTAAACCTCTTTTCTCAAGGAAGAAGTTCTGAC  403

Query  121  GGTACTTGAGGAATAAGCATCGGCTAACTCTGTGCCAGCAGCCGCGGTAATACAGAGGAT  180
            ||||||||||||||||||||||||||||||||||||||||||||||||||||||||||||
Sbjct  404  GGTACTTGAGGAATAAGCATCGGCTAACTCTGTGCCAGCAGCCGCGGTAATACAGAGGAT  463

Query  181  GCAAGCGTTATCCGGAATCACTGGGCATAAAGCGTCTGTAGGTGGTTTGGTAAGTCTGCT  240
            ||||||||||||||||||||||||||||||||||||||||||| ||||||||||||||||
Sbjct  464  GCAAGCGTTATCCGGAATCACTGGGCATAAAGCGTCTGTAGGTTGTTTGGTAAGTCTGCT  523

Query  241  GTTAAAGACTGGGGCTCAACCCCAGAAAAGCAGTGGAAACTGCCAGACTTGAGTGTGGTA  300
            |||||||||||||||||||||||||||||||||||||||||||| |||||||||||||||
Sbjct  524  GTTAAAGACTGGGGCTCAACCCCAGAAAAGCAGTGGAAACTGCCGGACTTGAGTGTGGTA  583

Query  301  GAGGTAAAGGGAATTCCTAGTGTAGCGGTGAAATGCGTAGATATTAGGAAGAACACCAAT  360
            |||||| |||||||||||||||||||||||||||||||||||||||||||||||||||||
Sbjct  584  GAGGTAGAGGGAATTCCTAGTGTAGCGGTGAAATGCGTAGATATTAGGAAGAACACCAAT  643

Query  361  GGCGAAGGCACTTTACTGGGCCATAACTGACACTGAGAGACGACAGCTAGGGGAGCAAAT  420
            |||||||||||| |||||||||||||||||||||||||||||||||||||||||||||||
Sbjct  644  GGCGAAGGCACTCTACTGGGCCATAACTGACACTGAGAGACGACAGCTAGGGGAGCAAAT  703

Query  421  GGGATTAGATACCCCAGTAGTC  442
            ||||||||||||||||||||||
Sbjct  704  GGGATTAGATACCCCAGTAGTC  725


>LM652170.1 Uncultured protist partial 16S rRNA gene, clone EE5-002_B12
Length=932

 Score = 789 bits (427),  Expect = 0.0
 Identities = 437/442 (99%), Gaps = 0/442 (0%)
 Strand=Plus/Plus

Query  1    CCTACGGGTGGCAGCAGTAGGGAATTTTCCGCAATGGGCGAAAGCCTGACGGAGCAATAC  60
            |||||||| |||||||||||||||||||||||||||||||||||||||||||||||||||
Sbjct  284  CCTACGGGAGGCAGCAGTAGGGAATTTTCCGCAATGGGCGAAAGCCTGACGGAGCAATAC  343

Query  61   CGCGTGAGGGATGACGGCCTGTGGGTTGTAAACCTCTTTTCTCAAGGAAGAAGTTCTGAC  120
            ||||||||||||||||||||||||||||||||||||||||||||||||||||||||||||
Sbjct  344  CGCGTGAGGGATGACGGCCTGTGGGTTGTAAACCTCTTTTCTCAAGGAAGAAGTTCTGAC  403

Query  121  GGTACTTGAGGAATAAGCATCGGCTAACTCTGTGCCAGCAGCCGCGGTAATACAGAGGAT  180
            ||||||||||||||||||||||||||||||||||||||||||||||||||||||||||||
Sbjct  404  GGTACTTGAGGAATAAGCATCGGCTAACTCTGTGCCAGCAGCCGCGGTAATACAGAGGAT  463

Query  181  GCAAGCGTTATCCGGAATCACTGGGCATAAAGCGTCTGTAGGTGGTTTGGTAAGTCTGCT  240
            ||||||||||||||||||||||||||||||||||||||||||| ||||||||||||||||
Sbjct  464  GCAAGCGTTATCCGGAATCACTGGGCATAAAGCGTCTGTAGGTTGTTTGGTAAGTCTGCT  523

Query  241  GTTAAAGACTGGGGCTCAACCCCAGAAAAGCAGTGGAAACTGCCAGACTTGAGTGTGGTA  300
            |||||||||||||||||||||||||||||||||||||||||||| |||||||||||||||
Sbjct  524  GTTAAAGACTGGGGCTCAACCCCAGAAAAGCAGTGGAAACTGCCGGACTTGAGTGTGGTA  583

Query  301  GAGGTAAAGGGAATTCCTAGTGTAGCGGTGAAATGCGTAGATATTAGGAAGAACACCAAT  360
            |||||| |||||||||||||||||||||||||||||||||||||||||||||||||||||
Sbjct  584  GAGGTAGAGGGAATTCCTAGTGTAGCGGTGAAATGCGTAGATATTAGGAAGAACACCAAT  643

Query  361  GGCGAAGGCACTTTACTGGGCCATAACTGACACTGAGAGACGACAGCTAGGGGAGCAAAT  420
            |||||||||||| |||||||||||||||||||||||||||||||||||||||||||||||
Sbjct  644  GGCGAAGGCACTCTACTGGGCCATAACTGACACTGAGAGACGACAGCTAGGGGAGCAAAT  703

Query  421  GGGATTAGATACCCCAGTAGTC  442
            ||||||||||||||||||||||
Sbjct  704  GGGATTAGATACCCCAGTAGTC  725


>LM652020.1 Uncultured protist partial 16S rRNA gene, clone EE2-2_A02
Length=974

 Score = 789 bits (427),  Expect = 0.0
 Identities = 437/442 (99%), Gaps = 0/442 (0%)
 Strand=Plus/Plus

Query  1    CCTACGGGTGGCAGCAGTAGGGAATTTTCCGCAATGGGCGAAAGCCTGACGGAGCAATAC  60
            |||||||| |||||||||||||||||||||||||||||||||||||||||||||||||||
Sbjct  311  CCTACGGGAGGCAGCAGTAGGGAATTTTCCGCAATGGGCGAAAGCCTGACGGAGCAATAC  370

Query  61   CGCGTGAGGGATGACGGCCTGTGGGTTGTAAACCTCTTTTCTCAAGGAAGAAGTTCTGAC  120
            ||||||||||||||||||||||||||||||||||||||||||||||||||||||||||||
Sbjct  371  CGCGTGAGGGATGACGGCCTGTGGGTTGTAAACCTCTTTTCTCAAGGAAGAAGTTCTGAC  430

Query  121  GGTACTTGAGGAATAAGCATCGGCTAACTCTGTGCCAGCAGCCGCGGTAATACAGAGGAT  180
            ||||||||||||||||||||||||||||||||||||||||||||||||||||||||||||
Sbjct  431  GGTACTTGAGGAATAAGCATCGGCTAACTCTGTGCCAGCAGCCGCGGTAATACAGAGGAT  490

Query  181  GCAAGCGTTATCCGGAATCACTGGGCATAAAGCGTCTGTAGGTGGTTTGGTAAGTCTGCT  240
            ||||||||||||||||||||||||||||||||||||||||||| ||||||||||||||||
Sbjct  491  GCAAGCGTTATCCGGAATCACTGGGCATAAAGCGTCTGTAGGTTGTTTGGTAAGTCTGCT  550

Query  241  GTTAAAGACTGGGGCTCAACCCCAGAAAAGCAGTGGAAACTGCCAGACTTGAGTGTGGTA  300
            |||||||||||||||||||||||||||||||||||||||||||| |||||||||||||||
Sbjct  551  GTTAAAGACTGGGGCTCAACCCCAGAAAAGCAGTGGAAACTGCCGGACTTGAGTGTGGTA  610

Query  301  GAGGTAAAGGGAATTCCTAGTGTAGCGGTGAAATGCGTAGATATTAGGAAGAACACCAAT  360
            |||||| |||||||||||||||||||||||||||||||||||||||||||||||||||||
Sbjct  611  GAGGTAGAGGGAATTCCTAGTGTAGCGGTGAAATGCGTAGATATTAGGAAGAACACCAAT  670

Query  361  GGCGAAGGCACTTTACTGGGCCATAACTGACACTGAGAGACGACAGCTAGGGGAGCAAAT  420
            |||||||||||| |||||||||||||||||||||||||||||||||||||||||||||||
Sbjct  671  GGCGAAGGCACTCTACTGGGCCATAACTGACACTGAGAGACGACAGCTAGGGGAGCAAAT  730

Query  421  GGGATTAGATACCCCAGTAGTC  442
            ||||||||||||||||||||||
Sbjct  731  GGGATTAGATACCCCAGTAGTC  752


>LN879982.1 Uncultured bacterium partial 16S rRNA gene, clone HL2SH20
Length=783

 Score = 789 bits (427),  Expect = 0.0
 Identities = 437/442 (99%), Gaps = 0/442 (0%)
 Strand=Plus/Plus

Query  1    CCTACGGGTGGCAGCAGTAGGGAATTTTCCGCAATGGGCGAAAGCCTGACGGAGCAATAC  60
            |||||||| |||||||||||||||||||||||||||||||||||||||||||||||||||
Sbjct  303  CCTACGGGAGGCAGCAGTAGGGAATTTTCCGCAATGGGCGAAAGCCTGACGGAGCAATAC  362

Query  61   CGCGTGAGGGATGACGGCCTGTGGGTTGTAAACCTCTTTTCTCAAGGAAGAAGTTCTGAC  120
            ||||||||||||||||||||||||||||||||||||||||||||||||||||||||||||
Sbjct  363  CGCGTGAGGGATGACGGCCTGTGGGTTGTAAACCTCTTTTCTCAAGGAAGAAGTTCTGAC  422

Query  121  GGTACTTGAGGAATAAGCATCGGCTAACTCTGTGCCAGCAGCCGCGGTAATACAGAGGAT  180
            ||||||||||||||||||||||||||||||||||||||||||||||||||||||||||||
Sbjct  423  GGTACTTGAGGAATAAGCATCGGCTAACTCTGTGCCAGCAGCCGCGGTAATACAGAGGAT  482

Query  181  GCAAGCGTTATCCGGAATCACTGGGCATAAAGCGTCTGTAGGTGGTTTGGTAAGTCTGCT  240
            ||||||||||||||||||||||||||||||||||||||||||| ||||||||||||||||
Sbjct  483  GCAAGCGTTATCCGGAATCACTGGGCATAAAGCGTCTGTAGGTTGTTTGGTAAGTCTGCT  542

Query  241  GTTAAAGACTGGGGCTCAACCCCAGAAAAGCAGTGGAAACTGCCAGACTTGAGTGTGGTA  300
            ||||||||||||||||||||||||||||||||||||||||||| ||||||||||||||||
Sbjct  543  GTTAAAGACTGGGGCTCAACCCCAGAAAAGCAGTGGAAACTGCTAGACTTGAGTGTGGTA  602

Query  301  GAGGTAAAGGGAATTCCTAGTGTAGCGGTGAAATGCGTAGATATTAGGAAGAACACCAAT  360
            |||||| |||||||||||||||||||||||||||||||||||||||||||||||||||||
Sbjct  603  GAGGTAGAGGGAATTCCTAGTGTAGCGGTGAAATGCGTAGATATTAGGAAGAACACCAAT  662

Query  361  GGCGAAGGCACTTTACTGGGCCATAACTGACACTGAGAGACGACAGCTAGGGGAGCAAAT  420
            |||||||||||| |||||||||||||||||||||||||||||||||||||||||||||||
Sbjct  663  GGCGAAGGCACTCTACTGGGCCATAACTGACACTGAGAGACGACAGCTAGGGGAGCAAAT  722

Query  421  GGGATTAGATACCCCAGTAGTC  442
            ||||||||||||||||||||||
Sbjct  723  GGGATTAGATACCCCAGTAGTC  744


>AB930780.1 Uncultured bacterium gene for 16S ribosomal RNA, partial sequence, 
clone: Fei_13Dec10m_56
Length=1409

 Score = 789 bits (427),  Expect = 0.0
 Identities = 437/442 (99%), Gaps = 0/442 (0%)
 Strand=Plus/Plus

Query  1    CCTACGGGTGGCAGCAGTAGGGAATTTTCCGCAATGGGCGAAAGCCTGACGGAGCAATAC  60
            |||||||| |||||||||||||||||||||||||||||||||||||||||||||||||||
Sbjct  281  CCTACGGGAGGCAGCAGTAGGGAATTTTCCGCAATGGGCGAAAGCCTGACGGAGCAATAC  340

Query  61   CGCGTGAGGGATGACGGCCTGTGGGTTGTAAACCTCTTTTCTCAAGGAAGAAGTTCTGAC  120
            ||||||||||||||||||||||||||||||||||||||||||||||||||||||||||||
Sbjct  341  CGCGTGAGGGATGACGGCCTGTGGGTTGTAAACCTCTTTTCTCAAGGAAGAAGTTCTGAC  400

Query  121  GGTACTTGAGGAATAAGCATCGGCTAACTCTGTGCCAGCAGCCGCGGTAATACAGAGGAT  180
            ||||||||||||||||||||||||||||||||||||||||||||||||||||||||||||
Sbjct  401  GGTACTTGAGGAATAAGCATCGGCTAACTCTGTGCCAGCAGCCGCGGTAATACAGAGGAT  460

Query  181  GCAAGCGTTATCCGGAATCACTGGGCATAAAGCGTCTGTAGGTGGTTTGGTAAGTCTGCT  240
            ||||||||||||||||||||||||||||||||||||||||||||||||||||||||||||
Sbjct  461  GCAAGCGTTATCCGGAATCACTGGGCATAAAGCGTCTGTAGGTGGTTTGGTAAGTCTGCT  520

Query  241  GTTAAAGACTGGGGCTCAACCCCAGAAAAGCAGTGGAAACTGCCAGACTTGAGTGTGGTA  300
            ||||||||||||||||||||||||||||||||||||||||||| ||||||||||||||||
Sbjct  521  GTTAAAGACTGGGGCTCAACCCCAGAAAAGCAGTGGAAACTGCTAGACTTGAGTGTGGTA  580

Query  301  GAGGTAAAGGGAATTCCTAGTGTAGCGGTGAAATGCGTAGATATTAGGAAGAACACCAAT  360
            |||||| |||||||||||||||||||||||||||||||||||||||||||||||||||||
Sbjct  581  GAGGTAGAGGGAATTCCTAGTGTAGCGGTGAAATGCGTAGATATTAGGAAGAACACCAAT  640

Query  361  GGCGAAGGCACTTTACTGGGCCATAACTGACACTGAGAGACGACAGCTAGGGGAGCAAAT  420
            |||||||||||| |||||| ||||||||||||||||||||||||||||||||||||||||
Sbjct  641  GGCGAAGGCACTCTACTGGACCATAACTGACACTGAGAGACGACAGCTAGGGGAGCAAAT  700

Query  421  GGGATTAGATACCCCAGTAGTC  442
            ||||||||||||||||||||||
Sbjct  701  GGGATTAGATACCCCAGTAGTC  722


>JQ198006.1 Uncultured bacterium clone SeaWat_71026 16S ribosomal RNA gene, 
partial sequence
Length=1311

 Score = 789 bits (427),  Expect = 0.0
 Identities = 437/442 (99%), Gaps = 0/442 (0%)
 Strand=Plus/Plus

Query  1    CCTACGGGTGGCAGCAGTAGGGAATTTTCCGCAATGGGCGAAAGCCTGACGGAGCAATAC  60
            |||||||| |||||||||||||||||||||||||||||||||||||||||||||||||||
Sbjct  284  CCTACGGGAGGCAGCAGTAGGGAATTTTCCGCAATGGGCGAAAGCCTGACGGAGCAATAC  343

Query  61   CGCGTGAGGGATGACGGCCTGTGGGTTGTAAACCTCTTTTCTCAAGGAAGAAGTTCTGAC  120
            ||||||||||||||||||||||||||||||||||||||||||||||||||||| ||||||
Sbjct  344  CGCGTGAGGGATGACGGCCTGTGGGTTGTAAACCTCTTTTCTCAAGGAAGAAGCTCTGAC  403

Query  121  GGTACTTGAGGAATAAGCATCGGCTAACTCTGTGCCAGCAGCCGCGGTAATACAGAGGAT  180
            ||||||||||||||||||||||||||||||||||||||||||||||||||||||||||||
Sbjct  404  GGTACTTGAGGAATAAGCATCGGCTAACTCTGTGCCAGCAGCCGCGGTAATACAGAGGAT  463

Query  181  GCAAGCGTTATCCGGAATCACTGGGCATAAAGCGTCTGTAGGTGGTTTGGTAAGTCTGCT  240
            ||||||||||||||||||||||||||||||||||||||||||||||||||||||||||||
Sbjct  464  GCAAGCGTTATCCGGAATCACTGGGCATAAAGCGTCTGTAGGTGGTTTGGTAAGTCTGCT  523

Query  241  GTTAAAGACTGGGGCTCAACCCCAGAAAAGCAGTGGAAACTGCCAGACTTGAGTGTGGTA  300
            ||||||||||||||||||||||||||||||||||||||||||| ||||||||||||||||
Sbjct  524  GTTAAAGACTGGGGCTCAACCCCAGAAAAGCAGTGGAAACTGCTAGACTTGAGTGTGGTA  583

Query  301  GAGGTAAAGGGAATTCCTAGTGTAGCGGTGAAATGCGTAGATATTAGGAAGAACACCAAT  360
            |||||| |||||||||||||||||||||||||||||||||||||||||||||||||||||
Sbjct  584  GAGGTAGAGGGAATTCCTAGTGTAGCGGTGAAATGCGTAGATATTAGGAAGAACACCAAT  643

Query  361  GGCGAAGGCACTTTACTGGGCCATAACTGACACTGAGAGACGACAGCTAGGGGAGCAAAT  420
            |||||||||||| |||||||||||||||||||||||||||||||||||||||||||||||
Sbjct  644  GGCGAAGGCACTCTACTGGGCCATAACTGACACTGAGAGACGACAGCTAGGGGAGCAAAT  703

Query  421  GGGATTAGATACCCCAGTAGTC  442
            ||||||||||||||||||||||
Sbjct  704  GGGATTAGATACCCCAGTAGTC  725


>JQ194838.1 Uncultured bacterium clone SeaWat_15190 16S ribosomal RNA gene, 
partial sequence
Length=1311

 Score = 789 bits (427),  Expect = 0.0
 Identities = 437/442 (99%), Gaps = 0/442 (0%)
 Strand=Plus/Plus

Query  1    CCTACGGGTGGCAGCAGTAGGGAATTTTCCGCAATGGGCGAAAGCCTGACGGAGCAATAC  60
            |||||||| |||||||||||||||||||||||||||||||||||||||||||||||||||
Sbjct  284  CCTACGGGAGGCAGCAGTAGGGAATTTTCCGCAATGGGCGAAAGCCTGACGGAGCAATAC  343

Query  61   CGCGTGAGGGATGACGGCCTGTGGGTTGTAAACCTCTTTTCTCAAGGAAGAAGTTCTGAC  120
            ||||||||||||||||||||||||||||||||||||||||||||||||||||||||||||
Sbjct  344  CGCGTGAGGGATGACGGCCTGTGGGTTGTAAACCTCTTTTCTCAAGGAAGAAGTTCTGAC  403

Query  121  GGTACTTGAGGAATAAGCATCGGCTAACTCTGTGCCAGCAGCCGCGGTAATACAGAGGAT  180
            ||||||||||||||||||||||||||||||||||||||||||||||||||||||||||||
Sbjct  404  GGTACTTGAGGAATAAGCATCGGCTAACTCTGTGCCAGCAGCCGCGGTAATACAGAGGAT  463

Query  181  GCAAGCGTTATCCGGAATCACTGGGCATAAAGCGTCTGTAGGTGGTTTGGTAAGTCTGCT  240
            ||||||||||||||||||||||||||||||||||||||||||||||||||||||||||||
Sbjct  464  GCAAGCGTTATCCGGAATCACTGGGCATAAAGCGTCTGTAGGTGGTTTGGTAAGTCTGCT  523

Query  241  GTTAAAGACTGGGGCTCAACCCCAGAAAAGCAGTGGAAACTGCCAGACTTGAGTGTGGTA  300
            ||||||||||||||||||||||||||||||||||||||||||| ||||||||||||||||
Sbjct  524  GTTAAAGACTGGGGCTCAACCCCAGAAAAGCAGTGGAAACTGCTAGACTTGAGTGTGGTA  583

Query  301  GAGGTAAAGGGAATTCCTAGTGTAGCGGTGAAATGCGTAGATATTAGGAAGAACACCAAT  360
            |||||| ||||||||||||||||||||||||||||||||||||| |||||||||||||||
Sbjct  584  GAGGTAGAGGGAATTCCTAGTGTAGCGGTGAAATGCGTAGATATCAGGAAGAACACCAAT  643

Query  361  GGCGAAGGCACTTTACTGGGCCATAACTGACACTGAGAGACGACAGCTAGGGGAGCAAAT  420
            |||||||||||| |||||||||||||||||||||||||||||||||||||||||||||||
Sbjct  644  GGCGAAGGCACTCTACTGGGCCATAACTGACACTGAGAGACGACAGCTAGGGGAGCAAAT  703

Query  421  GGGATTAGATACCCCAGTAGTC  442
            ||||||||||||||||||||||
Sbjct  704  GGGATTAGATACCCCAGTAGTC  725


>KF443423.1 Uncultured bacterium clone A12 16S ribosomal RNA gene, partial 
sequence
Length=800

 Score = 789 bits (427),  Expect = 0.0
 Identities = 437/442 (99%), Gaps = 0/442 (0%)
 Strand=Plus/Plus

Query  1    CCTACGGGTGGCAGCAGTAGGGAATTTTCCGCAATGGGCGAAAGCCTGACGGAGCAATAC  60
            |||||||| |||||||||||||||||||||||||||||||||||||||||||||||||||
Sbjct  304  CCTACGGGAGGCAGCAGTAGGGAATTTTCCGCAATGGGCGAAAGCCTGACGGAGCAATAC  363

Query  61   CGCGTGAGGGATGACGGCCTGTGGGTTGTAAACCTCTTTTCTCAAGGAAGAAGTTCTGAC  120
            ||||||||||||||||||||||||||||||||||||||||||||||||||||||||||||
Sbjct  364  CGCGTGAGGGATGACGGCCTGTGGGTTGTAAACCTCTTTTCTCAAGGAAGAAGTTCTGAC  423

Query  121  GGTACTTGAGGAATAAGCATCGGCTAACTCTGTGCCAGCAGCCGCGGTAATACAGAGGAT  180
            ||||||||||||||||||||||||||||||||||||||||||||||||||||||||||||
Sbjct  424  GGTACTTGAGGAATAAGCATCGGCTAACTCTGTGCCAGCAGCCGCGGTAATACAGAGGAT  483

Query  181  GCAAGCGTTATCCGGAATCACTGGGCATAAAGCGTCTGTAGGTGGTTTGGTAAGTCTGCT  240
            ||||||||||||||||||||||||||||||||||||||||||||||||||||||||||||
Sbjct  484  GCAAGCGTTATCCGGAATCACTGGGCATAAAGCGTCTGTAGGTGGTTTGGTAAGTCTGCT  543

Query  241  GTTAAAGACTGGGGCTCAACCCCAGAAAAGCAGTGGAAACTGCCAGACTTGAGTGTGGTA  300
            ||||||||||||||||||||||||||||||||||||||||||||||||||||||||||||
Sbjct  544  GTTAAAGACTGGGGCTCAACCCCAGAAAAGCAGTGGAAACTGCCAGACTTGAGTGTGGTA  603

Query  301  GAGGTAAAGGGAATTCCTAGTGTAGCGGTGAAATGCGTAGATATTAGGAAGAACACCAAT  360
            |||||| |||||||||||||||||||||||||||||||||||||||||||||||||||||
Sbjct  604  GAGGTAGAGGGAATTCCTAGTGTAGCGGTGAAATGCGTAGATATTAGGAAGAACACCAAT  663

Query  361  GGCGAAGGCACTTTACTGGGCCATAACTGACACTGAGAGACGACAGCTAGGGGAGCAAAT  420
            |||||||||||| |||||| ||||||||||||||| ||||||||||||||||||||||||
Sbjct  664  GGCGAAGGCACTCTACTGGACCATAACTGACACTGGGAGACGACAGCTAGGGGAGCAAAT  723

Query  421  GGGATTAGATACCCCAGTAGTC  442
            ||||||||||||||||||||||
Sbjct  724  GGGATTAGATACCCCAGTAGTC  745


>KC687152.1 Uncultured cyanobacterium clone cyE-6v 16S ribosomal RNA gene, 
partial sequence
Length=664

 Score = 789 bits (427),  Expect = 0.0
 Identities = 437/442 (99%), Gaps = 0/442 (0%)
 Strand=Plus/Plus

Query  1    CCTACGGGTGGCAGCAGTAGGGAATTTTCCGCAATGGGCGAAAGCCTGACGGAGCAATAC  60
            |||||||| |||||||||||||||||||||||||||||||||||||||||||||||||||
Sbjct  223  CCTACGGGAGGCAGCAGTAGGGAATTTTCCGCAATGGGCGAAAGCCTGACGGAGCAATAC  282

Query  61   CGCGTGAGGGATGACGGCCTGTGGGTTGTAAACCTCTTTTCTCAAGGAAGAAGTTCTGAC  120
            ||||||||||||||||||||||||||||||||||||||||||||||||||||||||||||
Sbjct  283  CGCGTGAGGGATGACGGCCTGTGGGTTGTAAACCTCTTTTCTCAAGGAAGAAGTTCTGAC  342

Query  121  GGTACTTGAGGAATAAGCATCGGCTAACTCTGTGCCAGCAGCCGCGGTAATACAGAGGAT  180
            ||||||||||||||||||||||||||||||||||||||||||||||||||||||||||||
Sbjct  343  GGTACTTGAGGAATAAGCATCGGCTAACTCTGTGCCAGCAGCCGCGGTAATACAGAGGAT  402

Query  181  GCAAGCGTTATCCGGAATCACTGGGCATAAAGCGTCTGTAGGTGGTTTGGTAAGTCTGCT  240
            ||||||||||||||||||||||||||||||||||||||||||| ||||||||||||||||
Sbjct  403  GCAAGCGTTATCCGGAATCACTGGGCATAAAGCGTCTGTAGGTTGTTTGGTAAGTCTGCT  462

Query  241  GTTAAAGACTGGGGCTCAACCCCAGAAAAGCAGTGGAAACTGCCAGACTTGAGTGTGGTA  300
            |||||||||||||||||||||||||||||||||||||||||||| |||||||||||||||
Sbjct  463  GTTAAAGACTGGGGCTCAACCCCAGAAAAGCAGTGGAAACTGCCGGACTTGAGTGTGGTA  522

Query  301  GAGGTAAAGGGAATTCCTAGTGTAGCGGTGAAATGCGTAGATATTAGGAAGAACACCAAT  360
            |||||| |||||||||||||||||||||||||||||||||||||||||||||||||||||
Sbjct  523  GAGGTAGAGGGAATTCCTAGTGTAGCGGTGAAATGCGTAGATATTAGGAAGAACACCAAT  582

Query  361  GGCGAAGGCACTTTACTGGGCCATAACTGACACTGAGAGACGACAGCTAGGGGAGCAAAT  420
            |||||||||||| |||||||||||||||||||||||||||||||||||||||||||||||
Sbjct  583  GGCGAAGGCACTCTACTGGGCCATAACTGACACTGAGAGACGACAGCTAGGGGAGCAAAT  642

Query  421  GGGATTAGATACCCCAGTAGTC  442
            ||||||||||||||||||||||
Sbjct  643  GGGATTAGATACCCCAGTAGTC  664


>JX016923.1 Uncultured bacterium clone HglFeb5E1 16S ribosomal RNA gene, 
partial sequence
Length=1447

 Score = 789 bits (427),  Expect = 0.0
 Identities = 437/442 (99%), Gaps = 0/442 (0%)
 Strand=Plus/Plus

Query  1    CCTACGGGTGGCAGCAGTAGGGAATTTTCCGCAATGGGCGAAAGCCTGACGGAGCAATAC  60
            |||||||| |||||||||||||||||||||||||||||||||||||||||||||||||||
Sbjct  304  CCTACGGGAGGCAGCAGTAGGGAATTTTCCGCAATGGGCGAAAGCCTGACGGAGCAATAC  363

Query  61   CGCGTGAGGGATGACGGCCTGTGGGTTGTAAACCTCTTTTCTCAAGGAAGAAGTTCTGAC  120
            ||||||||||||||||||||||||||||||||||||||||||||||||||||| ||||||
Sbjct  364  CGCGTGAGGGATGACGGCCTGTGGGTTGTAAACCTCTTTTCTCAAGGAAGAAGCTCTGAC  423

Query  121  GGTACTTGAGGAATAAGCATCGGCTAACTCTGTGCCAGCAGCCGCGGTAATACAGAGGAT  180
            ||||||||||||||||||||||||||||||||||||||||||||||||||||||||||||
Sbjct  424  GGTACTTGAGGAATAAGCATCGGCTAACTCTGTGCCAGCAGCCGCGGTAATACAGAGGAT  483

Query  181  GCAAGCGTTATCCGGAATCACTGGGCATAAAGCGTCTGTAGGTGGTTTGGTAAGTCTGCT  240
            ||||||||||||||||||||||||||||||||||||||||||||||||||||||||||||
Sbjct  484  GCAAGCGTTATCCGGAATCACTGGGCATAAAGCGTCTGTAGGTGGTTTGGTAAGTCTGCT  543

Query  241  GTTAAAGACTGGGGCTCAACCCCAGAAAAGCAGTGGAAACTGCCAGACTTGAGTGTGGTA  300
            ||||||||||||||||||||||||||||||||||||||||||||||||||||||||||||
Sbjct  544  GTTAAAGACTGGGGCTCAACCCCAGAAAAGCAGTGGAAACTGCCAGACTTGAGTGTGGTA  603

Query  301  GAGGTAAAGGGAATTCCTAGTGTAGCGGTGAAATGCGTAGATATTAGGAAGAACACCAAT  360
            |||||| |||||||||||||||||||||||||||||||||||||||||||||||||||||
Sbjct  604  GAGGTAGAGGGAATTCCTAGTGTAGCGGTGAAATGCGTAGATATTAGGAAGAACACCAAT  663

Query  361  GGCGAAGGCACTTTACTGGGCCATAACTGACACTGAGAGACGACAGCTAGGGGAGCAAAT  420
            |||||||||||| ||||||||||| |||||||||||||||||||||||||||||||||||
Sbjct  664  GGCGAAGGCACTCTACTGGGCCATCACTGACACTGAGAGACGACAGCTAGGGGAGCAAAT  723

Query  421  GGGATTAGATACCCCAGTAGTC  442
            ||||||||||||||||||||||
Sbjct  724  GGGATTAGATACCCCAGTAGTC  745


>JX016417.1 Uncultured bacterium clone HglFeb0215 16S ribosomal RNA gene, 
partial sequence
Length=1448

 Score = 789 bits (427),  Expect = 0.0
 Identities = 437/442 (99%), Gaps = 0/442 (0%)
 Strand=Plus/Plus

Query  1    CCTACGGGTGGCAGCAGTAGGGAATTTTCCGCAATGGGCGAAAGCCTGACGGAGCAATAC  60
            |||||||| |||||||||||||||||||||||||||||||||||||||||||||||||||
Sbjct  304  CCTACGGGAGGCAGCAGTAGGGAATTTTCCGCAATGGGCGAAAGCCTGACGGAGCAATAC  363

Query  61   CGCGTGAGGGATGACGGCCTGTGGGTTGTAAACCTCTTTTCTCAAGGAAGAAGTTCTGAC  120
            ||||||||||||||||||||||||||||||||||||||||||||||||||||| ||||||
Sbjct  364  CGCGTGAGGGATGACGGCCTGTGGGTTGTAAACCTCTTTTCTCAAGGAAGAAGCTCTGAC  423

Query  121  GGTACTTGAGGAATAAGCATCGGCTAACTCTGTGCCAGCAGCCGCGGTAATACAGAGGAT  180
            ||||||||||||||||||||||||||||||||||||||||||||||||||||||||||||
Sbjct  424  GGTACTTGAGGAATAAGCATCGGCTAACTCTGTGCCAGCAGCCGCGGTAATACAGAGGAT  483

Query  181  GCAAGCGTTATCCGGAATCACTGGGCATAAAGCGTCTGTAGGTGGTTTGGTAAGTCTGCT  240
            |||||||||||||||||||||||||||||||||| |||||||||||||||||||||||||
Sbjct  484  GCAAGCGTTATCCGGAATCACTGGGCATAAAGCGGCTGTAGGTGGTTTGGTAAGTCTGCT  543

Query  241  GTTAAAGACTGGGGCTCAACCCCAGAAAAGCAGTGGAAACTGCCAGACTTGAGTGTGGTA  300
            ||||||||||||||||||||||||||||||||||||||||||||||||||||||||||||
Sbjct  544  GTTAAAGACTGGGGCTCAACCCCAGAAAAGCAGTGGAAACTGCCAGACTTGAGTGTGGTA  603

Query  301  GAGGTAAAGGGAATTCCTAGTGTAGCGGTGAAATGCGTAGATATTAGGAAGAACACCAAT  360
            |||||| |||||||||||||||||||||||||||||||||||||||||||||||||||||
Sbjct  604  GAGGTAGAGGGAATTCCTAGTGTAGCGGTGAAATGCGTAGATATTAGGAAGAACACCAAT  663

Query  361  GGCGAAGGCACTTTACTGGGCCATAACTGACACTGAGAGACGACAGCTAGGGGAGCAAAT  420
            |||||||||||||||||||||||| |||||||||||||||||||||||||||||||||||
Sbjct  664  GGCGAAGGCACTTTACTGGGCCATCACTGACACTGAGAGACGACAGCTAGGGGAGCAAAT  723

Query  421  GGGATTAGATACCCCAGTAGTC  442
            ||||||||||||||||||||||
Sbjct  724  GGGATTAGATACCCCAGTAGTC  745


>JN117213.1 Uncultured bacterium clone PU6-10-91 16S ribosomal RNA gene, 
partial sequence
Length=811

 Score = 789 bits (427),  Expect = 0.0
 Identities = 437/442 (99%), Gaps = 0/442 (0%)
 Strand=Plus/Plus

Query  1    CCTACGGGTGGCAGCAGTAGGGAATTTTCCGCAATGGGCGAAAGCCTGACGGAGCAATAC  60
            |||||||| ||||||||| |||||||||||||||||||||||||||||||||||||||||
Sbjct  225  CCTACGGGAGGCAGCAGTGGGGAATTTTCCGCAATGGGCGAAAGCCTGACGGAGCAATAC  284

Query  61   CGCGTGAGGGATGACGGCCTGTGGGTTGTAAACCTCTTTTCTCAAGGAAGAAGTTCTGAC  120
            ||||||||||||||||||||||||||||||||||||||||||||||||||||||||||||
Sbjct  285  CGCGTGAGGGATGACGGCCTGTGGGTTGTAAACCTCTTTTCTCAAGGAAGAAGTTCTGAC  344

Query  121  GGTACTTGAGGAATAAGCATCGGCTAACTCTGTGCCAGCAGCCGCGGTAATACAGAGGAT  180
            ||||||||||||||||||||||||||||||||||||||||||||||||||||||||||||
Sbjct  345  GGTACTTGAGGAATAAGCATCGGCTAACTCTGTGCCAGCAGCCGCGGTAATACAGAGGAT  404

Query  181  GCAAGCGTTATCCGGAATCACTGGGCATAAAGCGTCTGTAGGTGGTTTGGTAAGTCTGCT  240
            ||||||||||||||||||||||||||||||||||||||||||||||||||||||||||||
Sbjct  405  GCAAGCGTTATCCGGAATCACTGGGCATAAAGCGTCTGTAGGTGGTTTGGTAAGTCTGCT  464

Query  241  GTTAAAGACTGGGGCTCAACCCCAGAAAAGCAGTGGAAACTGCCAGACTTGAGTGTGGTA  300
            ||||||||||||||||||||||||||||||||||||||||||||||||||||||||||||
Sbjct  465  GTTAAAGACTGGGGCTCAACCCCAGAAAAGCAGTGGAAACTGCCAGACTTGAGTGTGGTA  524

Query  301  GAGGTAAAGGGAATTCCTAGTGTAGCGGTGAAATGCGTAGATATTAGGAAGAACACCAAT  360
            |||||| |||||||||||||||||||||||||||||||||||||||||||||||||||||
Sbjct  525  GAGGTAGAGGGAATTCCTAGTGTAGCGGTGAAATGCGTAGATATTAGGAAGAACACCAAT  584

Query  361  GGCGAAGGCACTTTACTGGGCCATAACTGACACTGAGAGACGACAGCTAGGGGAGCAAAT  420
            |||||||||||| |||||| ||||||||||||||||||||||||||||||||||||||||
Sbjct  585  GGCGAAGGCACTCTACTGGACCATAACTGACACTGAGAGACGACAGCTAGGGGAGCAAAT  644

Query  421  GGGATTAGATACCCCAGTAGTC  442
            ||||||||||||||||||||||
Sbjct  645  GGGATTAGATACCCCAGTAGTC  666


>AB471792.1 Dinophysis acuminata chloroplast gene for 16S rRNA, partial sequence
Length=801

 Score = 789 bits (427),  Expect = 0.0
 Identities = 437/442 (99%), Gaps = 0/442 (0%)
 Strand=Plus/Plus

Query  1    CCTACGGGTGGCAGCAGTAGGGAATTTTCCGCAATGGGCGAAAGCCTGACGGAGCAATAC  60
            |||||||| |||||||||||||||||||||||||||||||||||||||||||||||||||
Sbjct  108  CCTACGGGAGGCAGCAGTAGGGAATTTTCCGCAATGGGCGAAAGCCTGACGGAGCAATAC  167

Query  61   CGCGTGAGGGATGACGGCCTGTGGGTTGTAAACCTCTTTTCTCAAGGAAGAAGTTCTGAC  120
            ||||||||||||||||||||||||||||||||||||||||||||||||||||||||||||
Sbjct  168  CGCGTGAGGGATGACGGCCTGTGGGTTGTAAACCTCTTTTCTCAAGGAAGAAGTTCTGAC  227

Query  121  GGTACTTGAGGAATAAGCATCGGCTAACTCTGTGCCAGCAGCCGCGGTAATACAGAGGAT  180
            ||||||||||||||||||||||||||||||||||||||||||||||||||||||||||||
Sbjct  228  GGTACTTGAGGAATAAGCATCGGCTAACTCTGTGCCAGCAGCCGCGGTAATACAGAGGAT  287

Query  181  GCAAGCGTTATCCGGAATCACTGGGCATAAAGCGTCTGTAGGTGGTTTGGTAAGTCTGCT  240
            ||||||||||||||||||||||||||||||||||||||||||| ||||||||||||||||
Sbjct  288  GCAAGCGTTATCCGGAATCACTGGGCATAAAGCGTCTGTAGGTTGTTTGGTAAGTCTGCT  347

Query  241  GTTAAAGACTGGGGCTCAACCCCAGAAAAGCAGTGGAAACTGCCAGACTTGAGTGTGGTA  300
            |||||||||||||||||||||||||||||||||||||||||||| |||||||||||||||
Sbjct  348  GTTAAAGACTGGGGCTCAACCCCAGAAAAGCAGTGGAAACTGCCGGACTTGAGTGTGGTA  407

Query  301  GAGGTAAAGGGAATTCCTAGTGTAGCGGTGAAATGCGTAGATATTAGGAAGAACACCAAT  360
            |||||| |||||||||||||||||||||||||||||||||||||||||||||||||||||
Sbjct  408  GAGGTAGAGGGAATTCCTAGTGTAGCGGTGAAATGCGTAGATATTAGGAAGAACACCAAT  467

Query  361  GGCGAAGGCACTTTACTGGGCCATAACTGACACTGAGAGACGACAGCTAGGGGAGCAAAT  420
            |||||||||||| |||||||||||||||||||||||||||||||||||||||||||||||
Sbjct  468  GGCGAAGGCACTCTACTGGGCCATAACTGACACTGAGAGACGACAGCTAGGGGAGCAAAT  527

Query  421  GGGATTAGATACCCCAGTAGTC  442
            ||||||||||||||||||||||
Sbjct  528  GGGATTAGATACCCCAGTAGTC  549


>FJ612433.1 Uncultured bacterium clone DP10.5.11 16S ribosomal RNA gene, 
partial sequence
Length=1395

 Score = 789 bits (427),  Expect = 0.0
 Identities = 437/442 (99%), Gaps = 0/442 (0%)
 Strand=Plus/Plus

Query  1    CCTACGGGTGGCAGCAGTAGGGAATTTTCCGCAATGGGCGAAAGCCTGACGGAGCAATAC  60
            |||||||| |||||||||||||||||||||||||||||||||||||||||||||||||||
Sbjct  279  CCTACGGGAGGCAGCAGTAGGGAATTTTCCGCAATGGGCGAAAGCCTGACGGAGCAATAC  338

Query  61   CGCGTGAGGGATGACGGCCTGTGGGTTGTAAACCTCTTTTCTCAAGGAAGAAGTTCTGAC  120
            ||||||||||||||||||||||||||||||||||||||||||||||||||||||||||||
Sbjct  339  CGCGTGAGGGATGACGGCCTGTGGGTTGTAAACCTCTTTTCTCAAGGAAGAAGTTCTGAC  398

Query  121  GGTACTTGAGGAATAAGCATCGGCTAACTCTGTGCCAGCAGCCGCGGTAATACAGAGGAT  180
            ||||||||||||||||||||||||||||||||||||||||||||||||||||||||||||
Sbjct  399  GGTACTTGAGGAATAAGCATCGGCTAACTCTGTGCCAGCAGCCGCGGTAATACAGAGGAT  458

Query  181  GCAAGCGTTATCCGGAATCACTGGGCATAAAGCGTCTGTAGGTGGTTTGGTAAGTCTGCT  240
            ||||||||||||||||||||||||||||||||||||||||||||||||||||||||||||
Sbjct  459  GCAAGCGTTATCCGGAATCACTGGGCATAAAGCGTCTGTAGGTGGTTTGGTAAGTCTGCT  518

Query  241  GTTAAAGACTGGGGCTCAACCCCAGAAAAGCAGTGGAAACTGCCAGACTTGAGTGTGGTA  300
            ||||||||||||||||||||||||||||||||||||||||||||||||||||||||||||
Sbjct  519  GTTAAAGACTGGGGCTCAACCCCAGAAAAGCAGTGGAAACTGCCAGACTTGAGTGTGGTA  578

Query  301  GAGGTAAAGGGAATTCCTAGTGTAGCGGTGAAATGCGTAGATATTAGGAAGAACACCAAT  360
            |||||| |||||||||||||||||||||||||||||||||||||||||||||||||||||
Sbjct  579  GAGGTAGAGGGAATTCCTAGTGTAGCGGTGAAATGCGTAGATATTAGGAAGAACACCAAT  638

Query  361  GGCGAAGGCACTTTACTGGGCCATAACTGACACTGAGAGACGACAGCTAGGGGAGCAAAT  420
            |||||||||||| | |||| ||||||||||||||||||||||||||||||||||||||||
Sbjct  639  GGCGAAGGCACTCTGCTGGACCATAACTGACACTGAGAGACGACAGCTAGGGGAGCAAAT  698

Query  421  GGGATTAGATACCCCAGTAGTC  442
            ||||||||||||||||||||||
Sbjct  699  GGGATTAGATACCCCAGTAGTC  720


>FJ825883.1 Uncultured phototrophic eukaryote clone BM1-4-5 16S ribosomal 
RNA gene, partial sequence; plastid
 FJ826109.1 Uncultured phototrophic eukaryote clone BM1-F-11 16S ribosomal 
RNA gene, partial sequence; plastid
Length=1445

 Score = 789 bits (427),  Expect = 0.0
 Identities = 437/442 (99%), Gaps = 0/442 (0%)
 Strand=Plus/Plus

Query  1    CCTACGGGTGGCAGCAGTAGGGAATTTTCCGCAATGGGCGAAAGCCTGACGGAGCAATAC  60
            |||||||| |||||||||||||||||||||||||||||||||||||||||||||||||||
Sbjct  298  CCTACGGGAGGCAGCAGTAGGGAATTTTCCGCAATGGGCGAAAGCCTGACGGAGCAATAC  357

Query  61   CGCGTGAGGGATGACGGCCTGTGGGTTGTAAACCTCTTTTCTCAAGGAAGAAGTTCTGAC  120
            ||||||||||||||||||||||||||||||||||||||||||||||||||||||||||||
Sbjct  358  CGCGTGAGGGATGACGGCCTGTGGGTTGTAAACCTCTTTTCTCAAGGAAGAAGTTCTGAC  417

Query  121  GGTACTTGAGGAATAAGCATCGGCTAACTCTGTGCCAGCAGCCGCGGTAATACAGAGGAT  180
            ||||||||||||||||||||||||||||||||||||||||||||||||||||||||||||
Sbjct  418  GGTACTTGAGGAATAAGCATCGGCTAACTCTGTGCCAGCAGCCGCGGTAATACAGAGGAT  477

Query  181  GCAAGCGTTATCCGGAATCACTGGGCATAAAGCGTCTGTAGGTGGTTTGGTAAGTCTGCT  240
            ||| ||||||||||||||||||||||||||||||||||||||||||||||||||||||||
Sbjct  478  GCAGGCGTTATCCGGAATCACTGGGCATAAAGCGTCTGTAGGTGGTTTGGTAAGTCTGCT  537

Query  241  GTTAAAGACTGGGGCTCAACCCCAGAAAAGCAGTGGAAACTGCCAGACTTGAGTGTGGTA  300
            ||||||||||||||||||||||||||||||||||||||||||| ||||||||||||||||
Sbjct  538  GTTAAAGACTGGGGCTCAACCCCAGAAAAGCAGTGGAAACTGCTAGACTTGAGTGTGGTA  597

Query  301  GAGGTAAAGGGAATTCCTAGTGTAGCGGTGAAATGCGTAGATATTAGGAAGAACACCAAT  360
            |||||| |||||||||||||||||||||||||||||||||||||||||||||||||||||
Sbjct  598  GAGGTAGAGGGAATTCCTAGTGTAGCGGTGAAATGCGTAGATATTAGGAAGAACACCAAT  657

Query  361  GGCGAAGGCACTTTACTGGGCCATAACTGACACTGAGAGACGACAGCTAGGGGAGCAAAT  420
            |||||||||||| |||||||||||||||||||||||||||||||||||||||||||||||
Sbjct  658  GGCGAAGGCACTCTACTGGGCCATAACTGACACTGAGAGACGACAGCTAGGGGAGCAAAT  717

Query  421  GGGATTAGATACCCCAGTAGTC  442
            ||||||||||||||||||||||
Sbjct  718  GGGATTAGATACCCCAGTAGTC  739


>FJ825790.1 Uncultured phototrophic eukaryote clone BM1-1-22 16S ribosomal 
RNA gene, partial sequence; plastid
Length=1445

 Score = 789 bits (427),  Expect = 0.0
 Identities = 437/442 (99%), Gaps = 0/442 (0%)
 Strand=Plus/Plus

Query  1    CCTACGGGTGGCAGCAGTAGGGAATTTTCCGCAATGGGCGAAAGCCTGACGGAGCAATAC  60
            |||||||| |||||||||||||||||||||||||||||||||||||||||||||||||||
Sbjct  298  CCTACGGGAGGCAGCAGTAGGGAATTTTCCGCAATGGGCGAAAGCCTGACGGAGCAATAC  357

Query  61   CGCGTGAGGGATGACGGCCTGTGGGTTGTAAACCTCTTTTCTCAAGGAAGAAGTTCTGAC  120
            ||||||||||||||||||||||||||||||||||||||||||||||||||||||||||||
Sbjct  358  CGCGTGAGGGATGACGGCCTGTGGGTTGTAAACCTCTTTTCTCAAGGAAGAAGTTCTGAC  417

Query  121  GGTACTTGAGGAATAAGCATCGGCTAACTCTGTGCCAGCAGCCGCGGTAATACAGAGGAT  180
            ||||||||||||||||||||||||||||||||||||||| ||||||||||||||||||||
Sbjct  418  GGTACTTGAGGAATAAGCATCGGCTAACTCTGTGCCAGCCGCCGCGGTAATACAGAGGAT  477

Query  181  GCAAGCGTTATCCGGAATCACTGGGCATAAAGCGTCTGTAGGTGGTTTGGTAAGTCTGCT  240
            ||||||||||||||||||||||||||||||||||||||||||||||||||||||||||||
Sbjct  478  GCAAGCGTTATCCGGAATCACTGGGCATAAAGCGTCTGTAGGTGGTTTGGTAAGTCTGCT  537

Query  241  GTTAAAGACTGGGGCTCAACCCCAGAAAAGCAGTGGAAACTGCCAGACTTGAGTGTGGTA  300
            ||||||||||||||||||||||||||||||||||||||||||| ||||||||||||||||
Sbjct  538  GTTAAAGACTGGGGCTCAACCCCAGAAAAGCAGTGGAAACTGCTAGACTTGAGTGTGGTA  597

Query  301  GAGGTAAAGGGAATTCCTAGTGTAGCGGTGAAATGCGTAGATATTAGGAAGAACACCAAT  360
            |||||| |||||||||||||||||||||||||||||||||||||||||||||||||||||
Sbjct  598  GAGGTAGAGGGAATTCCTAGTGTAGCGGTGAAATGCGTAGATATTAGGAAGAACACCAAT  657

Query  361  GGCGAAGGCACTTTACTGGGCCATAACTGACACTGAGAGACGACAGCTAGGGGAGCAAAT  420
            |||||||||||| |||||||||||||||||||||||||||||||||||||||||||||||
Sbjct  658  GGCGAAGGCACTCTACTGGGCCATAACTGACACTGAGAGACGACAGCTAGGGGAGCAAAT  717

Query  421  GGGATTAGATACCCCAGTAGTC  442
            ||||||||||||||||||||||
Sbjct  718  GGGATTAGATACCCCAGTAGTC  739


>EU641464.1 Uncultured cyanobacterium clone LW9m-1-60 16S ribosomal RNA gene, 
partial sequence
Length=903

 Score = 789 bits (427),  Expect = 0.0
 Identities = 437/442 (99%), Gaps = 0/442 (0%)
 Strand=Plus/Plus

Query  1    CCTACGGGTGGCAGCAGTAGGGAATTTTCCGCAATGGGCGAAAGCCTGACGGAGCAATAC  60
            |||||||| |||||||||||||||||||||||||||||||||||||||||||||||||||
Sbjct  265  CCTACGGGAGGCAGCAGTAGGGAATTTTCCGCAATGGGCGAAAGCCTGACGGAGCAATAC  324

Query  61   CGCGTGAGGGATGACGGCCTGTGGGTTGTAAACCTCTTTTCTCAAGGAAGAAGTTCTGAC  120
            ||||||||||||||||||||||||||||||||||||||||||||||||||||||||||||
Sbjct  325  CGCGTGAGGGATGACGGCCTGTGGGTTGTAAACCTCTTTTCTCAAGGAAGAAGTTCTGAC  384

Query  121  GGTACTTGAGGAATAAGCATCGGCTAACTCTGTGCCAGCAGCCGCGGTAATACAGAGGAT  180
            ||||||||||||||||||||||||||||||||||||||||||||||||||||||||||||
Sbjct  385  GGTACTTGAGGAATAAGCATCGGCTAACTCTGTGCCAGCAGCCGCGGTAATACAGAGGAT  444

Query  181  GCAAGCGTTATCCGGAATCACTGGGCATAAAGCGTCTGTAGGTGGTTTGGTAAGTCTGCT  240
            ||||||||||||||||| ||||||||||||||||||||||||||||||||||||||||||
Sbjct  445  GCAAGCGTTATCCGGAACCACTGGGCATAAAGCGTCTGTAGGTGGTTTGGTAAGTCTGCT  504

Query  241  GTTAAAGACTGGGGCTCAACCCCAGAAAAGCAGTGGAAACTGCCAGACTTGAGTGTGGTA  300
            ||||||||||||||||||||||||||||||||||||||||||||||||||||||||||||
Sbjct  505  GTTAAAGACTGGGGCTCAACCCCAGAAAAGCAGTGGAAACTGCCAGACTTGAGTGTGGTA  564

Query  301  GAGGTAAAGGGAATTCCTAGTGTAGCGGTGAAATGCGTAGATATTAGGAAGAACACCAAT  360
            |||||| |||||||||||||||||||||||||||||||||||||||||||||||||||||
Sbjct  565  GAGGTAGAGGGAATTCCTAGTGTAGCGGTGAAATGCGTAGATATTAGGAAGAACACCAAT  624

Query  361  GGCGAAGGCACTTTACTGGGCCATAACTGACACTGAGAGACGACAGCTAGGGGAGCAAAT  420
            |||||||||||| |||||| ||||||||||||||||||||||||||||||||||||||||
Sbjct  625  GGCGAAGGCACTCTACTGGACCATAACTGACACTGAGAGACGACAGCTAGGGGAGCAAAT  684

Query  421  GGGATTAGATACCCCAGTAGTC  442
            ||||||||||||||||||||||
Sbjct  685  GGGATTAGATACCCCAGTAGTC  706


>EU641421.1 Uncultured cyanobacterium clone LW9m-1-17 16S ribosomal RNA gene, 
partial sequence
Length=912

 Score = 789 bits (427),  Expect = 0.0
 Identities = 437/442 (99%), Gaps = 0/442 (0%)
 Strand=Plus/Plus

Query  1    CCTACGGGTGGCAGCAGTAGGGAATTTTCCGCAATGGGCGAAAGCCTGACGGAGCAATAC  60
            |||||||| |||||||||||||||||||||||||||||||||||||||||||||||||||
Sbjct  262  CCTACGGGAGGCAGCAGTAGGGAATTTTCCGCAATGGGCGAAAGCCTGACGGAGCAATAC  321

Query  61   CGCGTGAGGGATGACGGCCTGTGGGTTGTAAACCTCTTTTCTCAAGGAAGAAGTTCTGAC  120
            ||||||||||||||||||||||||||||||||||||||||||||||||||||||||||||
Sbjct  322  CGCGTGAGGGATGACGGCCTGTGGGTTGTAAACCTCTTTTCTCAAGGAAGAAGTTCTGAC  381

Query  121  GGTACTTGAGGAATAAGCATCGGCTAACTCTGTGCCAGCAGCCGCGGTAATACAGAGGAT  180
            ||||||||||||||||||||||||||||||||||||||||||||||||||||||||||||
Sbjct  382  GGTACTTGAGGAATAAGCATCGGCTAACTCTGTGCCAGCAGCCGCGGTAATACAGAGGAT  441

Query  181  GCAAGCGTTATCCGGAATCACTGGGCATAAAGCGTCTGTAGGTGGTTTGGTAAGTCTGCT  240
            ||||||||||||||||||||||||||||||||||||||||||||||||||||||||||||
Sbjct  442  GCAAGCGTTATCCGGAATCACTGGGCATAAAGCGTCTGTAGGTGGTTTGGTAAGTCTGCT  501

Query  241  GTTAAAGACTGGGGCTCAACCCCAGAAAAGCAGTGGAAACTGCCAGACTTGAGTGTGGTA  300
            ||||||||||||||||||||||||||||||||||||||||||||||||||||||||||||
Sbjct  502  GTTAAAGACTGGGGCTCAACCCCAGAAAAGCAGTGGAAACTGCCAGACTTGAGTGTGGTA  561

Query  301  GAGGTAAAGGGAATTCCTAGTGTAGCGGTGAAATGCGTAGATATTAGGAAGAACACCAAT  360
            |||||| |||||||||||||||||||||||||||||||||||||||||||||||||||||
Sbjct  562  GAGGTAGAGGGAATTCCTAGTGTAGCGGTGAAATGCGTAGATATTAGGAAGAACACCAAT  621

Query  361  GGCGAAGGCACTTTACTGGGCCATAACTGACACTGAGAGACGACAGCTAGGGGAGCAAAT  420
            |||||||||||| |||||| ||||| ||||||||||||||||||||||||||||||||||
Sbjct  622  GGCGAAGGCACTCTACTGGACCATAGCTGACACTGAGAGACGACAGCTAGGGGAGCAAAT  681

Query  421  GGGATTAGATACCCCAGTAGTC  442
            ||||||||||||||||||||||
Sbjct  682  GGGATTAGATACCCCAGTAGTC  703


>EU641377.1 Uncultured cyanobacterium clone LW9m-1-85 16S ribosomal RNA gene, 
partial sequence
Length=831

 Score = 789 bits (427),  Expect = 0.0
 Identities = 438/443 (99%), Gaps = 1/443 (0%)
 Strand=Plus/Plus

Query  1    CCTACGGGTGGCAGCAGTAGGGAATTTTCCGCAATGGGCGAAAGCCTGACGGAGCAATAC  60
            |||||||| |||||||||||||||||||||||||||||||||||||||||||||||||||
Sbjct  262  CCTACGGGAGGCAGCAGTAGGGAATTTTCCGCAATGGGCGAAAGCCTGACGGAGCAATAC  321

Query  61   CGCGTGAGGGATGACGGCCTGTGGGTTGTAAACCTCTTTTCTCAAGGAAGAAGTTCTGAC  120
            ||||||||||||||||||||||||||||||||||||||||||||||||||||||||||||
Sbjct  322  CGCGTGAGGGATGACGGCCTGTGGGTTGTAAACCTCTTTTCTCAAGGAAGAAGTTCTGAC  381

Query  121  GGTACTTGAGGAATAAGCATCGGCTAACTCTGTGCCAGCAGCCGCGGTAATACAGAGGAT  180
            ||||||||||||||||||||||||||||||||||||||||||||||||||||||||||||
Sbjct  382  GGTACTTGAGGAATAAGCATCGGCTAACTCTGTGCCAGCAGCCGCGGTAATACAGAGGAT  441

Query  181  GCAAGCGTTATCCGGAATCACTGGGCATAAAGCGTCTGTAGGTGGTTTGGTAAGTCTGCT  240
            ||||||||||||||||||||||||||||||||||||||||||||||||||||||||||||
Sbjct  442  GCAAGCGTTATCCGGAATCACTGGGCATAAAGCGTCTGTAGGTGGTTTGGTAAGTCTGCT  501

Query  241  GTTAAAGACTGGGGCTCAACCCCAGAAAAGCAGTGGAAACTGCCAGACTTGAGTGTGGTA  300
            ||||||||||||||||||||||||||||||||||||||||||||||||||||||||||||
Sbjct  502  GTTAAAGACTGGGGCTCAACCCCAGAAAAGCAGTGGAAACTGCCAGACTTGAGTGTGGTA  561

Query  301  GAGGTAAAGGGAATTCCTAGTGTAGCGGTGAAATGCGTAGATATTAGG-AAGAACACCAA  359
            |||||| ||||||||||||||||||||||||||||||||||||||||| |||||||||||
Sbjct  562  GAGGTAGAGGGAATTCCTAGTGTAGCGGTGAAATGCGTAGATATTAGGAAAGAACACCAA  621

Query  360  TGGCGAAGGCACTTTACTGGGCCATAACTGACACTGAGAGACGACAGCTAGGGGAGCAAA  419
            ||||||||||||| |||||| |||||||||||||||||||||||||||||||||||||||
Sbjct  622  TGGCGAAGGCACTCTACTGGACCATAACTGACACTGAGAGACGACAGCTAGGGGAGCAAA  681

Query  420  TGGGATTAGATACCCCAGTAGTC  442
            |||||||||||||||||||||||
Sbjct  682  TGGGATTAGATACCCCAGTAGTC  704


>EU640262.1 Uncultured cyanobacterium clone LW1m-4-13 16S ribosomal RNA gene, 
partial sequence
Length=914

 Score = 789 bits (427),  Expect = 0.0
 Identities = 437/442 (99%), Gaps = 0/442 (0%)
 Strand=Plus/Plus

Query  1    CCTACGGGTGGCAGCAGTAGGGAATTTTCCGCAATGGGCGAAAGCCTGACGGAGCAATAC  60
            |||||||| |||||||||||||||||||||||||||||||||||||||||||||||||||
Sbjct  263  CCTACGGGAGGCAGCAGTAGGGAATTTTCCGCAATGGGCGAAAGCCTGACGGAGCAATAC  322

Query  61   CGCGTGAGGGATGACGGCCTGTGGGTTGTAAACCTCTTTTCTCAAGGAAGAAGTTCTGAC  120
            ||||||||||||||||||||||||||||||||||||||||||||||||||||||||||||
Sbjct  323  CGCGTGAGGGATGACGGCCTGTGGGTTGTAAACCTCTTTTCTCAAGGAAGAAGTTCTGAC  382

Query  121  GGTACTTGAGGAATAAGCATCGGCTAACTCTGTGCCAGCAGCCGCGGTAATACAGAGGAT  180
            ||||||||||||| ||||||||||||||||||||||||||||||||||||||||||||||
Sbjct  383  GGTACTTGAGGAACAAGCATCGGCTAACTCTGTGCCAGCAGCCGCGGTAATACAGAGGAT  442

Query  181  GCAAGCGTTATCCGGAATCACTGGGCATAAAGCGTCTGTAGGTGGTTTGGTAAGTCTGCT  240
            ||||||||||||||||||||||||||||||||||||||||||||||||||||||||||||
Sbjct  443  GCAAGCGTTATCCGGAATCACTGGGCATAAAGCGTCTGTAGGTGGTTTGGTAAGTCTGCT  502

Query  241  GTTAAAGACTGGGGCTCAACCCCAGAAAAGCAGTGGAAACTGCCAGACTTGAGTGTGGTA  300
            ||||||||||||||||||||||||||||||||||||||||||||||||||||||||||||
Sbjct  503  GTTAAAGACTGGGGCTCAACCCCAGAAAAGCAGTGGAAACTGCCAGACTTGAGTGTGGTA  562

Query  301  GAGGTAAAGGGAATTCCTAGTGTAGCGGTGAAATGCGTAGATATTAGGAAGAACACCAAT  360
            |||||| |||||||||||||||||||||||||||||||||||||||||||||||||||||
Sbjct  563  GAGGTAGAGGGAATTCCTAGTGTAGCGGTGAAATGCGTAGATATTAGGAAGAACACCAAT  622

Query  361  GGCGAAGGCACTTTACTGGGCCATAACTGACACTGAGAGACGACAGCTAGGGGAGCAAAT  420
            |||||||||||| |||||| ||||||||||||||||||||||||||||||||||||||||
Sbjct  623  GGCGAAGGCACTCTACTGGACCATAACTGACACTGAGAGACGACAGCTAGGGGAGCAAAT  682

Query  421  GGGATTAGATACCCCAGTAGTC  442
            ||||||||||||||||||||||
Sbjct  683  GGGATTAGATACCCCAGTAGTC  704


>EU640080.1 Uncultured cyanobacterium clone LW1m-3-87 16S ribosomal RNA gene, 
partial sequence
Length=995

 Score = 789 bits (427),  Expect = 0.0
 Identities = 437/442 (99%), Gaps = 0/442 (0%)
 Strand=Plus/Plus

Query  1    CCTACGGGTGGCAGCAGTAGGGAATTTTCCGCAATGGGCGAAAGCCTGACGGAGCAATAC  60
            |||||||| |||||||||||||||||||||||||||||||||||||||||||||||||||
Sbjct  269  CCTACGGGAGGCAGCAGTAGGGAATTTTCCGCAATGGGCGAAAGCCTGACGGAGCAATAC  328

Query  61   CGCGTGAGGGATGACGGCCTGTGGGTTGTAAACCTCTTTTCTCAAGGAAGAAGTTCTGAC  120
            ||||||||||||||||||||||||||||||||||||||||||||||||||||||||||||
Sbjct  329  CGCGTGAGGGATGACGGCCTGTGGGTTGTAAACCTCTTTTCTCAAGGAAGAAGTTCTGAC  388

Query  121  GGTACTTGAGGAATAAGCATCGGCTAACTCTGTGCCAGCAGCCGCGGTAATACAGAGGAT  180
            ||||||||||||||||||||||||||||||||||||||||||||||||||||||||||||
Sbjct  389  GGTACTTGAGGAATAAGCATCGGCTAACTCTGTGCCAGCAGCCGCGGTAATACAGAGGAT  448

Query  181  GCAAGCGTTATCCGGAATCACTGGGCATAAAGCGTCTGTAGGTGGTTTGGTAAGTCTGCT  240
            ||||||||||||||||||||||||||||||||||||||||||||||||||||||||||||
Sbjct  449  GCAAGCGTTATCCGGAATCACTGGGCATAAAGCGTCTGTAGGTGGTTTGGTAAGTCTGCT  508

Query  241  GTTAAAGACTGGGGCTCAACCCCAGAAAAGCAGTGGAAACTGCCAGACTTGAGTGTGGTA  300
            ||||||||||||||||||||||||||||||||||||||||||||||||||||||||||||
Sbjct  509  GTTAAAGACTGGGGCTCAACCCCAGAAAAGCAGTGGAAACTGCCAGACTTGAGTGTGGTA  568

Query  301  GAGGTAAAGGGAATTCCTAGTGTAGCGGTGAAATGCGTAGATATTAGGAAGAACACCAAT  360
            |||||| |||||||||||||||||||||||||||||||||||||||||||||||||||||
Sbjct  569  GAGGTAGAGGGAATTCCTAGTGTAGCGGTGAAATGCGTAGATATTAGGAAGAACACCAAT  628

Query  361  GGCGAAGGCACTTTACTGGGCCATAACTGACACTGAGAGACGACAGCTAGGGGAGCAAAT  420
            |||||||||||| |||||| ||||||| ||||||||||||||||||||||||||||||||
Sbjct  629  GGCGAAGGCACTCTACTGGACCATAACCGACACTGAGAGACGACAGCTAGGGGAGCAAAT  688

Query  421  GGGATTAGATACCCCAGTAGTC  442
            ||||||||||||||||||||||
Sbjct  689  GGGATTAGATACCCCAGTAGTC  710


>EU980195.1 Uncultured cyanobacterium clone TH_f49 16S ribosomal RNA gene, 
partial sequence
Length=731

 Score = 789 bits (427),  Expect = 0.0
 Identities = 437/442 (99%), Gaps = 0/442 (0%)
 Strand=Plus/Plus

Query  1    CCTACGGGTGGCAGCAGTAGGGAATTTTCCGCAATGGGCGAAAGCCTGACGGAGCAATAC  60
            |||||||| |||||||||||||||||||||||||||||||||||||||||||||||||||
Sbjct  256  CCTACGGGAGGCAGCAGTAGGGAATTTTCCGCAATGGGCGAAAGCCTGACGGAGCAATAC  315

Query  61   CGCGTGAGGGATGACGGCCTGTGGGTTGTAAACCTCTTTTCTCAAGGAAGAAGTTCTGAC  120
            ||||||||||||||||||||||||||||||||||||||||||||||||||||||||||||
Sbjct  316  CGCGTGAGGGATGACGGCCTGTGGGTTGTAAACCTCTTTTCTCAAGGAAGAAGTTCTGAC  375

Query  121  GGTACTTGAGGAATAAGCATCGGCTAACTCTGTGCCAGCAGCCGCGGTAATACAGAGGAT  180
            ||||||||||||||||||||||||||||||||||||||||||||||||||||||||||||
Sbjct  376  GGTACTTGAGGAATAAGCATCGGCTAACTCTGTGCCAGCAGCCGCGGTAATACAGAGGAT  435

Query  181  GCAAGCGTTATCCGGAATCACTGGGCATAAAGCGTCTGTAGGTGGTTTGGTAAGTCTGCT  240
            ||||||||||||||||||||||||||||||||||||||||||||||||||||||||||||
Sbjct  436  GCAAGCGTTATCCGGAATCACTGGGCATAAAGCGTCTGTAGGTGGTTTGGTAAGTCTGCT  495

Query  241  GTTAAAGACTGGGGCTCAACCCCAGAAAAGCAGTGGAAACTGCCAGACTTGAGTGTGGTA  300
            ||||||||||||||||||||||||||||||||||||||||||||||||||||||||||||
Sbjct  496  GTTAAAGACTGGGGCTCAACCCCAGAAAAGCAGTGGAAACTGCCAGACTTGAGTGTGGTA  555

Query  301  GAGGTAAAGGGAATTCCTAGTGTAGCGGTGAAATGCGTAGATATTAGGAAGAACACCAAT  360
            ||||||||||||||||||||||||||||||||||||||||||||||||||||||||||||
Sbjct  556  GAGGTAAAGGGAATTCCTAGTGTAGCGGTGAAATGCGTAGATATTAGGAAGAACACCAAT  615

Query  361  GGCGAAGGCACTTTACTGGGCCATAACTGACACTGAGAGACGACAGCTAGGGGAGCAAAT  420
            |||||||||||||||||||||||||||||||||||||||||||||||||| ||||| | |
Sbjct  616  GGCGAAGGCACTTTACTGGGCCATAACTGACACTGAGAGACGACAGCTAGTGGAGCTATT  675

Query  421  GGGATTAGATACCCCAGTAGTC  442
            |||||||||||| |||||||||
Sbjct  676  GGGATTAGATACTCCAGTAGTC  697


>EU919855.1 Uncultured bacterium clone s116 16S ribosomal RNA gene, partial 
sequence
Length=1450

 Score = 789 bits (427),  Expect = 0.0
 Identities = 437/442 (99%), Gaps = 0/442 (0%)
 Strand=Plus/Plus

Query  1    CCTACGGGTGGCAGCAGTAGGGAATTTTCCGCAATGGGCGAAAGCCTGACGGAGCAATAC  60
            |||||||| |||||||||||||||||||||||||||||||||||||||||||||||||||
Sbjct  303  CCTACGGGAGGCAGCAGTAGGGAATTTTCCGCAATGGGCGAAAGCCTGACGGAGCAATAC  362

Query  61   CGCGTGAGGGATGACGGCCTGTGGGTTGTAAACCTCTTTTCTCAAGGAAGAAGTTCTGAC  120
            ||||||||||||||||||||||||||||||||||||||||||||||||||||||||||||
Sbjct  363  CGCGTGAGGGATGACGGCCTGTGGGTTGTAAACCTCTTTTCTCAAGGAAGAAGTTCTGAC  422

Query  121  GGTACTTGAGGAATAAGCATCGGCTAACTCTGTGCCAGCAGCCGCGGTAATACAGAGGAT  180
            ||||||||||||||||||||||||||||||||||||||||||||||||||||||||||||
Sbjct  423  GGTACTTGAGGAATAAGCATCGGCTAACTCTGTGCCAGCAGCCGCGGTAATACAGAGGAT  482

Query  181  GCAAGCGTTATCCGGAATCACTGGGCATAAAGCGTCTGTAGGTGGTTTGGTAAGTCTGCT  240
            ||||||||||||||||||||||||||||||||||||||||||| ||||||||||||||||
Sbjct  483  GCAAGCGTTATCCGGAATCACTGGGCATAAAGCGTCTGTAGGTTGTTTGGTAAGTCTGCT  542

Query  241  GTTAAAGACTGGGGCTCAACCCCAGAAAAGCAGTGGAAACTGCCAGACTTGAGTGTGGTA  300
            |||||||||||||||||||||||||||||||||||||||||||| |||||||||||||||
Sbjct  543  GTTAAAGACTGGGGCTCAACCCCAGAAAAGCAGTGGAAACTGCCGGACTTGAGTGTGGTA  602

Query  301  GAGGTAAAGGGAATTCCTAGTGTAGCGGTGAAATGCGTAGATATTAGGAAGAACACCAAT  360
            |||||| |||||||||||||||||||||||||||||||||||||||||||||||||||||
Sbjct  603  GAGGTAGAGGGAATTCCTAGTGTAGCGGTGAAATGCGTAGATATTAGGAAGAACACCAAT  662

Query  361  GGCGAAGGCACTTTACTGGGCCATAACTGACACTGAGAGACGACAGCTAGGGGAGCAAAT  420
            |||||||||||| |||||||||||||||||||||||||||||||||||||||||||||||
Sbjct  663  GGCGAAGGCACTCTACTGGGCCATAACTGACACTGAGAGACGACAGCTAGGGGAGCAAAT  722

Query  421  GGGATTAGATACCCCAGTAGTC  442
            ||||||||||||||||||||||
Sbjct  723  GGGATTAGATACCCCAGTAGTC  744


>AM921439.1 Uncultured bacterium partial 16S rRNA gene, clone SG_117
Length=824

 Score = 789 bits (427),  Expect = 0.0
 Identities = 437/442 (99%), Gaps = 0/442 (0%)
 Strand=Plus/Minus

Query  1    CCTACGGGTGGCAGCAGTAGGGAATTTTCCGCAATGGGCGAAAGCCTGACGGAGCAATAC  60
            |||||||| |||||||||||||||||||||||||||||||||||||||||||||||||||
Sbjct  521  CCTACGGGAGGCAGCAGTAGGGAATTTTCCGCAATGGGCGAAAGCCTGACGGAGCAATAC  462

Query  61   CGCGTGAGGGATGACGGCCTGTGGGTTGTAAACCTCTTTTCTCAAGGAAGAAGTTCTGAC  120
            ||||||||||||||||||||||||||||||||||||||||||||||||||||||||||||
Sbjct  461  CGCGTGAGGGATGACGGCCTGTGGGTTGTAAACCTCTTTTCTCAAGGAAGAAGTTCTGAC  402

Query  121  GGTACTTGAGGAATAAGCATCGGCTAACTCTGTGCCAGCAGCCGCGGTAATACAGAGGAT  180
            ||||||||||||||||||||||||||||||||||||||||||||||||||||||||||||
Sbjct  401  GGTACTTGAGGAATAAGCATCGGCTAACTCTGTGCCAGCAGCCGCGGTAATACAGAGGAT  342

Query  181  GCAAGCGTTATCCGGAATCACTGGGCATAAAGCGTCTGTAGGTGGTTTGGTAAGTCTGCT  240
            ||||||||||||||||||||||||||||||||||||||||||| ||||||||||||||||
Sbjct  341  GCAAGCGTTATCCGGAATCACTGGGCATAAAGCGTCTGTAGGTTGTTTGGTAAGTCTGCT  282

Query  241  GTTAAAGACTGGGGCTCAACCCCAGAAAAGCAGTGGAAACTGCCAGACTTGAGTGTGGTA  300
            ||||||||||||||||||||||||||||||||||||||||||| ||||||||||||||||
Sbjct  281  GTTAAAGACTGGGGCTCAACCCCAGAAAAGCAGTGGAAACTGCTAGACTTGAGTGTGGTA  222

Query  301  GAGGTAAAGGGAATTCCTAGTGTAGCGGTGAAATGCGTAGATATTAGGAAGAACACCAAT  360
            |||||| |||||||||||||||||||||||||||||||||||||||||||||||||||||
Sbjct  221  GAGGTAGAGGGAATTCCTAGTGTAGCGGTGAAATGCGTAGATATTAGGAAGAACACCAAT  162

Query  361  GGCGAAGGCACTTTACTGGGCCATAACTGACACTGAGAGACGACAGCTAGGGGAGCAAAT  420
            |||||||||||| |||||||||||||||||||||||||||||||||||||||||||||||
Sbjct  161  GGCGAAGGCACTCTACTGGGCCATAACTGACACTGAGAGACGACAGCTAGGGGAGCAAAT  102

Query  421  GGGATTAGATACCCCAGTAGTC  442
            ||||||||||||||||||||||
Sbjct  101  GGGATTAGATACCCCAGTAGTC  80


>AM921108.1 Uncultured bacterium partial 16S rRNA gene, clone EI_79
 LN880032.1 Uncultured bacterium partial 16S rRNA gene, clone HL4SH11
Length=784

 Score = 789 bits (427),  Expect = 0.0
 Identities = 437/442 (99%), Gaps = 0/442 (0%)
 Strand=Plus/Minus

Query  1    CCTACGGGTGGCAGCAGTAGGGAATTTTCCGCAATGGGCGAAAGCCTGACGGAGCAATAC  60
            |||||||| |||||||||||||||||||||||||||||||||||||||||||||||||||
Sbjct  481  CCTACGGGAGGCAGCAGTAGGGAATTTTCCGCAATGGGCGAAAGCCTGACGGAGCAATAC  422

Query  61   CGCGTGAGGGATGACGGCCTGTGGGTTGTAAACCTCTTTTCTCAAGGAAGAAGTTCTGAC  120
            ||||||||||||||||||||||||||||||||||||||||||||||||||||||||||||
Sbjct  421  CGCGTGAGGGATGACGGCCTGTGGGTTGTAAACCTCTTTTCTCAAGGAAGAAGTTCTGAC  362

Query  121  GGTACTTGAGGAATAAGCATCGGCTAACTCTGTGCCAGCAGCCGCGGTAATACAGAGGAT  180
            ||||||||||||||||||||||||||||||||||||||||||||||||||||||||||||
Sbjct  361  GGTACTTGAGGAATAAGCATCGGCTAACTCTGTGCCAGCAGCCGCGGTAATACAGAGGAT  302

Query  181  GCAAGCGTTATCCGGAATCACTGGGCATAAAGCGTCTGTAGGTGGTTTGGTAAGTCTGCT  240
            ||||||||||||||||||||||||||||||||||||||||||| ||||||||||||||||
Sbjct  301  GCAAGCGTTATCCGGAATCACTGGGCATAAAGCGTCTGTAGGTTGTTTGGTAAGTCTGCT  242

Query  241  GTTAAAGACTGGGGCTCAACCCCAGAAAAGCAGTGGAAACTGCCAGACTTGAGTGTGGTA  300
            ||||||||||||||||||||||||||||||||||||||||||| ||||||||||||||||
Sbjct  241  GTTAAAGACTGGGGCTCAACCCCAGAAAAGCAGTGGAAACTGCTAGACTTGAGTGTGGTA  182

Query  301  GAGGTAAAGGGAATTCCTAGTGTAGCGGTGAAATGCGTAGATATTAGGAAGAACACCAAT  360
            |||||| |||||||||||||||||||||||||||||||||||||||||||||||||||||
Sbjct  181  GAGGTAGAGGGAATTCCTAGTGTAGCGGTGAAATGCGTAGATATTAGGAAGAACACCAAT  122

Query  361  GGCGAAGGCACTTTACTGGGCCATAACTGACACTGAGAGACGACAGCTAGGGGAGCAAAT  420
            |||||||||||| |||||||||||||||||||||||||||||||||||||||||||||||
Sbjct  121  GGCGAAGGCACTCTACTGGGCCATAACTGACACTGAGAGACGACAGCTAGGGGAGCAAAT  62

Query  421  GGGATTAGATACCCCAGTAGTC  442
            ||||||||||||||||||||||
Sbjct  61   GGGATTAGATACCCCAGTAGTC  40


>EU375434.1 Uncultured bacterium clone P4O-58 16S ribosomal RNA gene, partial 
sequence
Length=807

 Score = 789 bits (427),  Expect = 0.0
 Identities = 437/442 (99%), Gaps = 0/442 (0%)
 Strand=Plus/Plus

Query  1    CCTACGGGTGGCAGCAGTAGGGAATTTTCCGCAATGGGCGAAAGCCTGACGGAGCAATAC  60
            |||||||| |||||||||||||||||||||||||||||||||||||||||||||||||||
Sbjct  227  CCTACGGGAGGCAGCAGTAGGGAATTTTCCGCAATGGGCGAAAGCCTGACGGAGCAATAC  286

Query  61   CGCGTGAGGGATGACGGCCTGTGGGTTGTAAACCTCTTTTCTCAAGGAAGAAGTTCTGAC  120
            ||||||||||||||||||||||||||||||||||||||||||||||||||||||||||||
Sbjct  287  CGCGTGAGGGATGACGGCCTGTGGGTTGTAAACCTCTTTTCTCAAGGAAGAAGTTCTGAC  346

Query  121  GGTACTTGAGGAATAAGCATCGGCTAACTCTGTGCCAGCAGCCGCGGTAATACAGAGGAT  180
            ||||||||||||||||||||||||||||||||||||||||||||||||||||||||||||
Sbjct  347  GGTACTTGAGGAATAAGCATCGGCTAACTCTGTGCCAGCAGCCGCGGTAATACAGAGGAT  406

Query  181  GCAAGCGTTATCCGGAATCACTGGGCATAAAGCGTCTGTAGGTGGTTTGGTAAGTCTGCT  240
            ||||||||||||||||||||||||||||||||||||||||||||||||||||||||||||
Sbjct  407  GCAAGCGTTATCCGGAATCACTGGGCATAAAGCGTCTGTAGGTGGTTTGGTAAGTCTGCT  466

Query  241  GTTAAAGACTGGGGCTCAACCCCAGAAAAGCAGTGGAAACTGCCAGACTTGAGTGTGGTA  300
            ||||||||||||||||||||||||||||||||||||||||||||||||||||||||||||
Sbjct  467  GTTAAAGACTGGGGCTCAACCCCAGAAAAGCAGTGGAAACTGCCAGACTTGAGTGTGGTA  526

Query  301  GAGGTAAAGGGAATTCCTAGTGTAGCGGTGAAATGCGTAGATATTAGGAAGAACACCAAT  360
            |||||| |||||||||||||||||||||||||||||||||||||||||||||||||||||
Sbjct  527  GAGGTAGAGGGAATTCCTAGTGTAGCGGTGAAATGCGTAGATATTAGGAAGAACACCAAT  586

Query  361  GGCGAAGGCACTTTACTGGGCCATAACTGACACTGAGAGACGACAGCTAGGGGAGCAAAT  420
            |||||||||||| | |||| ||||||||||||||||||||||||||||||||||||||||
Sbjct  587  GGCGAAGGCACTCTGCTGGACCATAACTGACACTGAGAGACGACAGCTAGGGGAGCAAAT  646

Query  421  GGGATTAGATACCCCAGTAGTC  442
            ||||||||||||||||||||||
Sbjct  647  GGGATTAGATACCCCAGTAGTC  668


>EU273081.1 Uncultured bacterium clone TH_c163 16S ribosomal RNA gene, partial 
sequence
 EU273090.1 Uncultured bacterium clone TH_d324 16S ribosomal RNA gene, partial 
sequence
Length=700

 Score = 789 bits (427),  Expect = 0.0
 Identities = 437/442 (99%), Gaps = 0/442 (0%)
 Strand=Plus/Plus

Query  1    CCTACGGGTGGCAGCAGTAGGGAATTTTCCGCAATGGGCGAAAGCCTGACGGAGCAATAC  60
            |||||||| |||||||||||||||||||||||||||||||||||||||||||||||||||
Sbjct  256  CCTACGGGAGGCAGCAGTAGGGAATTTTCCGCAATGGGCGAAAGCCTGACGGAGCAATAC  315

Query  61   CGCGTGAGGGATGACGGCCTGTGGGTTGTAAACCTCTTTTCTCAAGGAAGAAGTTCTGAC  120
            ||||||||||||||||||||||||||||||||||||||||||||||||||||||||||||
Sbjct  316  CGCGTGAGGGATGACGGCCTGTGGGTTGTAAACCTCTTTTCTCAAGGAAGAAGTTCTGAC  375

Query  121  GGTACTTGAGGAATAAGCATCGGCTAACTCTGTGCCAGCAGCCGCGGTAATACAGAGGAT  180
            ||||||||||||||||||||||||||||||||||||||||||||||||||||||||||||
Sbjct  376  GGTACTTGAGGAATAAGCATCGGCTAACTCTGTGCCAGCAGCCGCGGTAATACAGAGGAT  435

Query  181  GCAAGCGTTATCCGGAATCACTGGGCATAAAGCGTCTGTAGGTGGTTTGGTAAGTCTGCT  240
            ||||||||||||||||||||||||||||||||||||||||||||||||||||||||||||
Sbjct  436  GCAAGCGTTATCCGGAATCACTGGGCATAAAGCGTCTGTAGGTGGTTTGGTAAGTCTGCT  495

Query  241  GTTAAAGACTGGGGCTCAACCCCAGAAAAGCAGTGGAAACTGCCAGACTTGAGTGTGGTA  300
            ||||||||||||||||||||||||||||||||||||||||||| ||||||||||||||||
Sbjct  496  GTTAAAGACTGGGGCTCAACCCCAGAAAAGCAGTGGAAACTGCTAGACTTGAGTGTGGTA  555

Query  301  GAGGTAAAGGGAATTCCTAGTGTAGCGGTGAAATGCGTAGATATTAGGAAGAACACCAAT  360
            |||||| |||||||||||||||||||||||||||||||||||||||||||||||||||||
Sbjct  556  GAGGTAGAGGGAATTCCTAGTGTAGCGGTGAAATGCGTAGATATTAGGAAGAACACCAAT  615

Query  361  GGCGAAGGCACTTTACTGGGCCATAACTGACACTGAGAGACGACAGCTAGGGGAGCAAAT  420
            |||||||||||| |||||| ||||||||||||||||||||||||||||||||||||||||
Sbjct  616  GGCGAAGGCACTCTACTGGACCATAACTGACACTGAGAGACGACAGCTAGGGGAGCAAAT  675

Query  421  GGGATTAGATACCCCAGTAGTC  442
            ||||||||||||||||||||||
Sbjct  676  GGGATTAGATACCCCAGTAGTC  697


>EF395741.1 Uncultured phototrophic eukaryote clone CBM02E11 16S ribosomal 
RNA gene, partial sequence; chloroplast
Length=827

 Score = 789 bits (427),  Expect = 0.0
 Identities = 437/442 (99%), Gaps = 0/442 (0%)
 Strand=Plus/Plus

Query  1    CCTACGGGTGGCAGCAGTAGGGAATTTTCCGCAATGGGCGAAAGCCTGACGGAGCAATAC  60
            |||||||| |||||||||||||||||||||||||||||||||||||||||||||||||||
Sbjct  284  CCTACGGGAGGCAGCAGTAGGGAATTTTCCGCAATGGGCGAAAGCCTGACGGAGCAATAC  343

Query  61   CGCGTGAGGGATGACGGCCTGTGGGTTGTAAACCTCTTTTCTCAAGGAAGAAGTTCTGAC  120
            ||||||||||||||||||||||||||||||||||||||||||||||||||||||||||||
Sbjct  344  CGCGTGAGGGATGACGGCCTGTGGGTTGTAAACCTCTTTTCTCAAGGAAGAAGTTCTGAC  403

Query  121  GGTACTTGAGGAATAAGCATCGGCTAACTCTGTGCCAGCAGCCGCGGTAATACAGAGGAT  180
            ||||||||||||||||||||||||||||||||||||||||||||||||||||||||||||
Sbjct  404  GGTACTTGAGGAATAAGCATCGGCTAACTCTGTGCCAGCAGCCGCGGTAATACAGAGGAT  463

Query  181  GCAAGCGTTATCCGGAATCACTGGGCATAAAGCGTCTGTAGGTGGTTTGGTAAGTCTGCT  240
            |||||||||||||||||||||||||||||||||||||||||||||||| |||||||||||
Sbjct  464  GCAAGCGTTATCCGGAATCACTGGGCATAAAGCGTCTGTAGGTGGTTTAGTAAGTCTGCT  523

Query  241  GTTAAAGACTGGGGCTCAACCCCAGAAAAGCAGTGGAAACTGCCAGACTTGAGTGTGGTA  300
            ||||||||||||||||||||||||||||||||||||||||||| ||||||||||||||||
Sbjct  524  GTTAAAGACTGGGGCTCAACCCCAGAAAAGCAGTGGAAACTGCTAGACTTGAGTGTGGTA  583

Query  301  GAGGTAAAGGGAATTCCTAGTGTAGCGGTGAAATGCGTAGATATTAGGAAGAACACCAAT  360
            |||||| |||||||||||||||||||||||||||||||||||||||||||||||||||||
Sbjct  584  GAGGTAGAGGGAATTCCTAGTGTAGCGGTGAAATGCGTAGATATTAGGAAGAACACCAAT  643

Query  361  GGCGAAGGCACTTTACTGGGCCATAACTGACACTGAGAGACGACAGCTAGGGGAGCAAAT  420
            |||||||||||| |||||||||||||||||||||||||||||||||||||||||||||||
Sbjct  644  GGCGAAGGCACTCTACTGGGCCATAACTGACACTGAGAGACGACAGCTAGGGGAGCAAAT  703

Query  421  GGGATTAGATACCCCAGTAGTC  442
            ||||||||||||||||||||||
Sbjct  704  GGGATTAGATACCCCAGTAGTC  725


>AF530388.2 Dinophysis norvegica strain norvCC04 16S small subunit ribosomal 
RNA gene, partial sequence; plastid
Length=1333

 Score = 789 bits (427),  Expect = 0.0
 Identities = 437/442 (99%), Gaps = 0/442 (0%)
 Strand=Plus/Plus

Query  1    CCTACGGGTGGCAGCAGTAGGGAATTTTCCGCAATGGGCGAAAGCCTGACGGAGCAATAC  60
            |||||||| |||||||||||||||||||||||||||||||||||||||||||||||||||
Sbjct  207  CCTACGGGAGGCAGCAGTAGGGAATTTTCCGCAATGGGCGAAAGCCTGACGGAGCAATAC  266

Query  61   CGCGTGAGGGATGACGGCCTGTGGGTTGTAAACCTCTTTTCTCAAGGAAGAAGTTCTGAC  120
            ||||||||||||||||||||||||||||||||||||||||||||||||||||||||||||
Sbjct  267  CGCGTGAGGGATGACGGCCTGTGGGTTGTAAACCTCTTTTCTCAAGGAAGAAGTTCTGAC  326

Query  121  GGTACTTGAGGAATAAGCATCGGCTAACTCTGTGCCAGCAGCCGCGGTAATACAGAGGAT  180
            ||||||||||||||||||||||||||||||||||||||||||||||||||||||||||||
Sbjct  327  GGTACTTGAGGAATAAGCATCGGCTAACTCTGTGCCAGCAGCCGCGGTAATACAGAGGAT  386

Query  181  GCAAGCGTTATCCGGAATCACTGGGCATAAAGCGTCTGTAGGTGGTTTGGTAAGTCTGCT  240
            ||||||||||||||||||||||||||||||||||||||||||||||||||||||||||||
Sbjct  387  GCAAGCGTTATCCGGAATCACTGGGCATAAAGCGTCTGTAGGTGGTTTGGTAAGTCTGCT  446

Query  241  GTTAAAGACTGGGGCTCAACCCCAGAAAAGCAGTGGAAACTGCCAGACTTGAGTGTGGTA  300
            ||||||||||||||||||||||| ||||||||||||||||||| ||||||||||||||||
Sbjct  447  GTTAAAGACTGGGGCTCAACCCCTGAAAAGCAGTGGAAACTGCTAGACTTGAGTGTGGTA  506

Query  301  GAGGTAAAGGGAATTCCTAGTGTAGCGGTGAAATGCGTAGATATTAGGAAGAACACCAAT  360
            |||||| |||||||||||||||||||||||||||||||||||||||||||||||||||||
Sbjct  507  GAGGTAGAGGGAATTCCTAGTGTAGCGGTGAAATGCGTAGATATTAGGAAGAACACCAAT  566

Query  361  GGCGAAGGCACTTTACTGGGCCATAACTGACACTGAGAGACGACAGCTAGGGGAGCAAAT  420
            |||||||||||| |||||||||||||||||||||||||||||||||||||||||||||||
Sbjct  567  GGCGAAGGCACTCTACTGGGCCATAACTGACACTGAGAGACGACAGCTAGGGGAGCAAAT  626

Query  421  GGGATTAGATACCCCAGTAGTC  442
            ||||||||||||||||||||||
Sbjct  627  GGGATTAGATACCCCAGTAGTC  648


>AF530387.2 Dinophysis acuta strain acutNP09 16S small subunit ribosomal 
RNA gene, partial sequence; plastid
Length=1190

 Score = 789 bits (427),  Expect = 0.0
 Identities = 437/442 (99%), Gaps = 0/442 (0%)
 Strand=Plus/Plus

Query  1    CCTACGGGTGGCAGCAGTAGGGAATTTTCCGCAATGGGCGAAAGCCTGACGGAGCAATAC  60
            |||||||| |||||||||||||||||||||||||||||||||||||||||||||||||||
Sbjct  185  CCTACGGGAGGCAGCAGTAGGGAATTTTCCGCAATGGGCGAAAGCCTGACGGAGCAATAC  244

Query  61   CGCGTGAGGGATGACGGCCTGTGGGTTGTAAACCTCTTTTCTCAAGGAAGAAGTTCTGAC  120
            | ||||||||||||||||||||||||||||||||||||||||||||||||||||||||||
Sbjct  245  CACGTGAGGGATGACGGCCTGTGGGTTGTAAACCTCTTTTCTCAAGGAAGAAGTTCTGAC  304

Query  121  GGTACTTGAGGAATAAGCATCGGCTAACTCTGTGCCAGCAGCCGCGGTAATACAGAGGAT  180
            ||||||||||||||||||||||||||||||||||||||||||||||||||||||||||||
Sbjct  305  GGTACTTGAGGAATAAGCATCGGCTAACTCTGTGCCAGCAGCCGCGGTAATACAGAGGAT  364

Query  181  GCAAGCGTTATCCGGAATCACTGGGCATAAAGCGTCTGTAGGTGGTTTGGTAAGTCTGCT  240
            ||||||||||||||||||||||||||||||||||||||||||||||||||||||||||||
Sbjct  365  GCAAGCGTTATCCGGAATCACTGGGCATAAAGCGTCTGTAGGTGGTTTGGTAAGTCTGCT  424

Query  241  GTTAAAGACTGGGGCTCAACCCCAGAAAAGCAGTGGAAACTGCCAGACTTGAGTGTGGTA  300
            ||||||||||||||||||||||||||||||||||||||||||| ||||||||||||||||
Sbjct  425  GTTAAAGACTGGGGCTCAACCCCAGAAAAGCAGTGGAAACTGCTAGACTTGAGTGTGGTA  484

Query  301  GAGGTAAAGGGAATTCCTAGTGTAGCGGTGAAATGCGTAGATATTAGGAAGAACACCAAT  360
            |||||| |||||||||||||||||||||||||||||||||||||||||||||||||||||
Sbjct  485  GAGGTAGAGGGAATTCCTAGTGTAGCGGTGAAATGCGTAGATATTAGGAAGAACACCAAT  544

Query  361  GGCGAAGGCACTTTACTGGGCCATAACTGACACTGAGAGACGACAGCTAGGGGAGCAAAT  420
            |||||||||||| |||||||||||||||||||||||||||||||||||||||||||||||
Sbjct  545  GGCGAAGGCACTCTACTGGGCCATAACTGACACTGAGAGACGACAGCTAGGGGAGCAAAT  604

Query  421  GGGATTAGATACCCCAGTAGTC  442
            ||||||||||||||||||||||
Sbjct  605  GGGATTAGATACCCCAGTAGTC  626


>AY702171.1 Uncultured phototrophic eukaryote clone DYF18 16S ribosomal RNA 
gene, partial sequence; plastid
Length=1439

 Score = 789 bits (427),  Expect = 0.0
 Identities = 437/442 (99%), Gaps = 0/442 (0%)
 Strand=Plus/Plus

Query  1    CCTACGGGTGGCAGCAGTAGGGAATTTTCCGCAATGGGCGAAAGCCTGACGGAGCAATAC  60
            |||||||| |||||||||||||||||||||||||||||||||||||||||||||||||||
Sbjct  281  CCTACGGGAGGCAGCAGTAGGGAATTTTCCGCAATGGGCGAAAGCCTGACGGAGCAATAC  340

Query  61   CGCGTGAGGGATGACGGCCTGTGGGTTGTAAACCTCTTTTCTCAAGGAAGAAGTTCTGAC  120
            ||||||||||||||||||||||||||||||||||||||||||||||||||||||||||||
Sbjct  341  CGCGTGAGGGATGACGGCCTGTGGGTTGTAAACCTCTTTTCTCAAGGAAGAAGTTCTGAC  400

Query  121  GGTACTTGAGGAATAAGCATCGGCTAACTCTGTGCCAGCAGCCGCGGTAATACAGAGGAT  180
            ||||||||||||||||||||||||||||||||||||||||||||||||||||||||||||
Sbjct  401  GGTACTTGAGGAATAAGCATCGGCTAACTCTGTGCCAGCAGCCGCGGTAATACAGAGGAT  460

Query  181  GCAAGCGTTATCCGGAATCACTGGGCATAAAGCGTCTGTAGGTGGTTTGGTAAGTCTGCT  240
            ||||||||||||||||||||||||||||||||||||||||||||||||||||||||||||
Sbjct  461  GCAAGCGTTATCCGGAATCACTGGGCATAAAGCGTCTGTAGGTGGTTTGGTAAGTCTGCT  520

Query  241  GTTAAAGACTGGGGCTCAACCCCAGAAAAGCAGTGGAAACTGCCAGACTTGAGTGTGGTA  300
            ||||||||||||||||||||||||||| ||||||||||||||| ||||||||||||||||
Sbjct  521  GTTAAAGACTGGGGCTCAACCCCAGAAGAGCAGTGGAAACTGCTAGACTTGAGTGTGGTA  580

Query  301  GAGGTAAAGGGAATTCCTAGTGTAGCGGTGAAATGCGTAGATATTAGGAAGAACACCAAT  360
            |||||| |||||||||||||||||||||||||||||||||||||||||||||||||||||
Sbjct  581  GAGGTAGAGGGAATTCCTAGTGTAGCGGTGAAATGCGTAGATATTAGGAAGAACACCAAT  640

Query  361  GGCGAAGGCACTTTACTGGGCCATAACTGACACTGAGAGACGACAGCTAGGGGAGCAAAT  420
            |||||||||||| |||||||||||||||||||||||||||||||||||||||||||||||
Sbjct  641  GGCGAAGGCACTCTACTGGGCCATAACTGACACTGAGAGACGACAGCTAGGGGAGCAAAT  700

Query  421  GGGATTAGATACCCCAGTAGTC  442
            ||||||||||||||||||||||
Sbjct  701  GGGATTAGATACCCCAGTAGTC  722


>DQ006804.1 Dinophysis sp. SM-2005 16S ribosomal RNA gene, partial sequence; 
plastid
Length=840

 Score = 789 bits (427),  Expect = 0.0
 Identities = 437/442 (99%), Gaps = 0/442 (0%)
 Strand=Plus/Plus

Query  1    CCTACGGGTGGCAGCAGTAGGGAATTTTCCGCAATGGGCGAAAGCCTGACGGAGCAATAC  60
            |||||||| |||||||||||||||||||||||||||||||||||||||||||||||||||
Sbjct  96   CCTACGGGAGGCAGCAGTAGGGAATTTTCCGCAATGGGCGAAAGCCTGACGGAGCAATAC  155

Query  61   CGCGTGAGGGATGACGGCCTGTGGGTTGTAAACCTCTTTTCTCAAGGAAGAAGTTCTGAC  120
            ||||||||||||||||||||||||||||||||||||||||||||||||||||||||||||
Sbjct  156  CGCGTGAGGGATGACGGCCTGTGGGTTGTAAACCTCTTTTCTCAAGGAAGAAGTTCTGAC  215

Query  121  GGTACTTGAGGAATAAGCATCGGCTAACTCTGTGCCAGCAGCCGCGGTAATACAGAGGAT  180
            ||||||||||||||||||||||||||||||||||||||||||||||||||||||||||||
Sbjct  216  GGTACTTGAGGAATAAGCATCGGCTAACTCTGTGCCAGCAGCCGCGGTAATACAGAGGAT  275

Query  181  GCAAGCGTTATCCGGAATCACTGGGCATAAAGCGTCTGTAGGTGGTTTGGTAAGTCTGCT  240
            ||||||||||||||||||||||||||||||||||||||||||| ||||||||||||||||
Sbjct  276  GCAAGCGTTATCCGGAATCACTGGGCATAAAGCGTCTGTAGGTTGTTTGGTAAGTCTGCT  335

Query  241  GTTAAAGACTGGGGCTCAACCCCAGAAAAGCAGTGGAAACTGCCAGACTTGAGTGTGGTA  300
            |||||||||||||||||||||||||||||||||||||||||||| |||||||||||||||
Sbjct  336  GTTAAAGACTGGGGCTCAACCCCAGAAAAGCAGTGGAAACTGCCGGACTTGAGTGTGGTA  395

Query  301  GAGGTAAAGGGAATTCCTAGTGTAGCGGTGAAATGCGTAGATATTAGGAAGAACACCAAT  360
            |||||| |||||||||||||||||||||||||||||||||||||||||||||||||||||
Sbjct  396  GAGGTAGAGGGAATTCCTAGTGTAGCGGTGAAATGCGTAGATATTAGGAAGAACACCAAT  455

Query  361  GGCGAAGGCACTTTACTGGGCCATAACTGACACTGAGAGACGACAGCTAGGGGAGCAAAT  420
            |||||||||||| |||||||||||||||||||||||||||||||||||||||||||||||
Sbjct  456  GGCGAAGGCACTCTACTGGGCCATAACTGACACTGAGAGACGACAGCTAGGGGAGCAAAT  515

Query  421  GGGATTAGATACCCCAGTAGTC  442
            ||||||||||||||||||||||
Sbjct  516  GGGATTAGATACCCCAGTAGTC  537


>AB073111.1 Geminigera cryophila plastid gene for 16S rRNA, partial sequence
Length=1225

 Score = 789 bits (427),  Expect = 0.0
 Identities = 437/442 (99%), Gaps = 0/442 (0%)
 Strand=Plus/Plus

Query  1    CCTACGGGTGGCAGCAGTAGGGAATTTTCCGCAATGGGCGAAAGCCTGACGGAGCAATAC  60
            |||||||| |||||||||||||||||||||||||||||||||||||||||||||||||||
Sbjct  92   CCTACGGGAGGCAGCAGTAGGGAATTTTCCGCAATGGGCGAAAGCCTGACGGAGCAATAC  151

Query  61   CGCGTGAGGGATGACGGCCTGTGGGTTGTAAACCTCTTTTCTCAAGGAAGAAGTTCTGAC  120
            ||||||||||||||||||||||||||||||||||||||||||||||||||||||||||||
Sbjct  152  CGCGTGAGGGATGACGGCCTGTGGGTTGTAAACCTCTTTTCTCAAGGAAGAAGTTCTGAC  211

Query  121  GGTACTTGAGGAATAAGCATCGGCTAACTCTGTGCCAGCAGCCGCGGTAATACAGAGGAT  180
            ||||||||||||||||||||||||||||||||||||||||||||||||||||||||||||
Sbjct  212  GGTACTTGAGGAATAAGCATCGGCTAACTCTGTGCCAGCAGCCGCGGTAATACAGAGGAT  271

Query  181  GCAAGCGTTATCCGGAATCACTGGGCATAAAGCGTCTGTAGGTGGTTTGGTAAGTCTGCT  240
            ||||||||||||||||||||||||||||||||||||||||||| ||||||||||||||||
Sbjct  272  GCAAGCGTTATCCGGAATCACTGGGCATAAAGCGTCTGTAGGTTGTTTGGTAAGTCTGCT  331

Query  241  GTTAAAGACTGGGGCTCAACCCCAGAAAAGCAGTGGAAACTGCCAGACTTGAGTGTGGTA  300
            ||||||||||||||||||||||||||||||||||||| ||||||||||||||||||||||
Sbjct  332  GTTAAAGACTGGGGCTCAACCCCAGAAAAGCAGTGGAGACTGCCAGACTTGAGTGTGGTA  391

Query  301  GAGGTAAAGGGAATTCCTAGTGTAGCGGTGAAATGCGTAGATATTAGGAAGAACACCAAT  360
            |||||| |||||||||||||||||||||||||||||||||||||||||||||||||||||
Sbjct  392  GAGGTAGAGGGAATTCCTAGTGTAGCGGTGAAATGCGTAGATATTAGGAAGAACACCAAT  451

Query  361  GGCGAAGGCACTTTACTGGGCCATAACTGACACTGAGAGACGACAGCTAGGGGAGCAAAT  420
            |||||||||||| |||||||||||||||||||||||||||||||||||||||||||||||
Sbjct  452  GGCGAAGGCACTCTACTGGGCCATAACTGACACTGAGAGACGACAGCTAGGGGAGCAAAT  511

Query  421  GGGATTAGATACCCCAGTAGTC  442
            ||||||||||||||||||||||
Sbjct  512  GGGATTAGATACCCCAGTAGTC  533


>KF977045.1 Uncultured bacterium clone InfluentRSFBand11(FigS1) 16S ribosomal 
RNA gene, partial sequence
Length=501

 Score = 778 bits (421),  Expect = 0.0
 Identities = 427/432 (99%), Gaps = 0/432 (0%)
 Strand=Plus/Plus

Query  11   GCAGCAGTAGGGAATTTTCCGCAATGGGCGAAAGCCTGACGGAGCAATACCGCGTGAGGG  70
            ||||||||||||||||||||||||||||||||||||||||||||||||||||||||||||
Sbjct  1    GCAGCAGTAGGGAATTTTCCGCAATGGGCGAAAGCCTGACGGAGCAATACCGCGTGAGGG  60

Query  71   ATGACGGCCTGTGGGTTGTAAACCTCTTTTCTCAAGGAAGAAGTTCTGACGGTACTTGAG  130
            ||||||||||||||||||||||||||||||||||||||||||||||||||||||||||||
Sbjct  61   ATGACGGCCTGTGGGTTGTAAACCTCTTTTCTCAAGGAAGAAGTTCTGACGGTACTTGAG  120

Query  131  GAATAAGCATCGGCTAACTCTGTGCCAGCAGCCGCGGTAATACAGAGGATGCAAGCGTTA  190
            ||||||||||||||||||||||||||||||||||||||||||||||||||||||||||||
Sbjct  121  GAATAAGCATCGGCTAACTCTGTGCCAGCAGCCGCGGTAATACAGAGGATGCAAGCGTTA  180

Query  191  TCCGGAATCACTGGGCATAAAGCGTCTGTAGGTGGTTTGGTAAGTCTGCTGTTAAAGACT  250
            ||||||||||||||||||||||||||||||||||||||||||||| || ||||||||| |
Sbjct  181  TCCGGAATCACTGGGCATAAAGCGTCTGTAGGTGGTTTGGTAAGTMTGYTGTTAAAGAMT  240

Query  251  GGGGCTCAACCCCAGAAAAGCAGTGGAAACTGCCAGACTTGAGTGTGGTAGAGGTAAAGG  310
            |||||| |||||||||||||||||||||||||||||||||||||||||||||||||||||
Sbjct  241  GGGGCTTAACCCCAGAAAAGCAGTGGAAACTGCCAGACTTGAGTGTGGTAGAGGTAAAGG  300

Query  311  GAATTCCTAGTGTAGCGGTGAAATGCGTAGATATTAGGAAGAACACCAATGGCGAAGGCA  370
            |||||| |||||||||||||||||||||||||||||||||||||||||||||||||||||
Sbjct  301  GAATTCMTAGTGTAGCGGTGAAATGCGTAGATATTAGGAAGAACACCAATGGCGAAGGCA  360

Query  371  CTTTACTGGGCCATAACTGACACTGAGAGACGACAGCTAGGGGAGCAAATGGGATTAGAT  430
            ||||||||||||||||||||||||||||||||||||||||||||||||||||||||||||
Sbjct  361  CTTTACTGGGCCATAACTGACACTGAGAGACGACAGCTAGGGGAGCAAATGGGATTAGAT  420

Query  431  ACCCCAGTAGTC  442
            ||||||||||||
Sbjct  421  ACCCCAGTAGTC  432


Query= 141143 Sp.1.10k.2.fasta_682887

Length=125


                                                                   Score     E
Sequences producing significant alignments:                       (Bits)  Value

LT800199.1  Uncultured bacterium partial 16S rRNA gene, clone ...  215     9e-52
LT800186.1  Uncultured bacterium partial 16S rRNA gene, clone ...  215     9e-52
LC130586.1  Uncultured phototrophic eukaryote chloroplast gene...  215     9e-52
LC082210.1  Chroomonas sp. Docho 140919 chloroplast gene for 1...  215     9e-52
LC082209.1  Chroomonas sp. Ainosato 140417 chloroplast gene fo...  215     9e-52
LC082208.1  Hemiselmis sp. Or06 chloroplast gene for 16S ribos...  215     9e-52
LC082206.1  Chroomonas sp. Sd07 chloroplast gene for 16S ribos...  215     9e-52
LC082204.1  Chroomonas sp. OnL01 chloroplast gene for 16S ribo...  215     9e-52
LC082203.1  Chroomonas sp. Od06 chloroplast gene for 16S ribos...  215     9e-52
LC082202.1  Chroomonas sp. HrL01 chloroplast gene for 16S ribo...  215     9e-52
LC082201.1  Chroomonas sp. Hokudai chloroplast gene for 16S ri...  215     9e-52
LC082200.1  Chroomonas sp. Dc01 chloroplast gene for 16S ribos...  215     9e-52
LC082199.1  Chroomonas sp. Ak01 chloroplast gene for 16S ribos...  215     9e-52
LC082198.1  Nusuttodinium aeruginosum chloroplast gene for 16S...  215     9e-52
LC082197.1  Nusuttodinium aeruginosum chloroplast gene for 16S...  215     9e-52
LC082196.1  Nusuttodinium aeruginosum chloroplast gene for 16S...  215     9e-52
LC082194.1  Nusuttodinium aeruginosum chloroplast gene for 16S...  215     9e-52
LC082193.1  Nusuttodinium aeruginosum chloroplast gene for 16S...  215     9e-52
LC082192.1  Nusuttodinium aeruginosum chloroplast gene for 16S...  215     9e-52
LC082191.1  Nusuttodinium aeruginosum chloroplast gene for 16S...  215     9e-52
LC082189.1  Nusuttodinium aeruginosum chloroplast gene for 16S...  215     9e-52
LC082188.1  Nusuttodinium aeruginosum chloroplast gene for 16S...  215     9e-52
LC082187.1  Nusuttodinium aeruginosum chloroplast gene for 16S...  215     9e-52
LC082186.1  Nusuttodinium aeruginosum chloroplast gene for 16S...  215     9e-52
LC082184.1  Nusuttodinium aeruginosum chloroplast gene for 16S...  215     9e-52
LC082183.1  Nusuttodinium aeruginosum chloroplast gene for 16S...  215     9e-52
LC082182.1  Nusuttodinium aeruginosum chloroplast gene for 16S...  215     9e-52
LC082181.1  Nusuttodinium aeruginosum chloroplast gene for 16S...  215     9e-52
KM166975.1  Uncultured bacterium clone Espejo_9_20_11_Water.18...  215     9e-52
KM166840.1  Uncultured bacterium clone Espejo_9_20_11_Water.18...  215     9e-52
KM165763.1  Uncultured bacterium clone Espejo_9_20_11_Water.14...  215     9e-52
KM165625.1  Uncultured bacterium clone Espejo_9_20_11_Water.14...  215     9e-52
KM164782.1  Uncultured bacterium clone Espejo_9_20_11_Water.11...  215     9e-52
KM164169.1  Uncultured bacterium clone Espejo_9_20_11_Water.92...  215     9e-52
KM163874.1  Uncultured bacterium clone Espejo_9_20_11_Water.83...  215     9e-52
KM163819.1  Uncultured bacterium clone Espejo_9_20_11_Water.81...  215     9e-52
KM163279.1  Uncultured bacterium clone Espejo_9_20_11_Water.63...  215     9e-52
KM163230.1  Uncultured bacterium clone Espejo_9_20_11_Water.61...  215     9e-52
KM163139.1  Uncultured bacterium clone Espejo_9_20_11_Water.58...  215     9e-52
KM163021.1  Uncultured bacterium clone Espejo_9_20_11_Water.54...  215     9e-52
KM161953.1  Uncultured bacterium clone Espejo_9_20_11_Water.19...  215     9e-52
KM161924.1  Uncultured bacterium clone Espejo_9_20_11_Water.18...  215     9e-52
KM161494.1  Uncultured bacterium clone Espejo_9_20_11_Water.35...  215     9e-52
KM134119.1  Uncultured bacterium clone LNH_9_9_11_Water.231221...  215     9e-52
KM132948.1  Uncultured bacterium clone LNH_9_9_11_Water.194051...  215     9e-52
KM132728.1  Uncultured bacterium clone LNH_9_9_11_Water.187101...  215     9e-52
KM131722.1  Uncultured bacterium clone LNH_9_9_11_Water.154528...  215     9e-52
KM130492.1  Uncultured bacterium clone LNH_9_9_11_Water.115739...  215     9e-52
KM129730.1  Uncultured bacterium clone LNH_9_9_11_Water.91710 ...  215     9e-52
KM129266.1  Uncultured bacterium clone LNH_9_9_11_Water.75431 ...  215     9e-52
KM126932.1  Uncultured bacterium clone LNH_9_9_11_Water.148 16...  215     9e-52
AB930536.1  Uncultured bacterium gene for 16S ribosomal RNA, p...  215     9e-52
AB930769.1  Uncultured bacterium gene for 16S ribosomal RNA, p...  215     9e-52
JQ199636.1  Uncultured bacterium clone SeaWat_51010 16S riboso...  215     9e-52
JQ195657.1  Uncultured bacterium clone SeaWat_G236 16S ribosom...  215     9e-52
HE857468.1  Uncultured bacterium partial 16S rRNA gene, clone ...  215     9e-52
HE857172.1  Uncultured bacterium partial 16S rRNA gene, clone ...  215     9e-52
HE857117.1  Uncultured bacterium partial 16S rRNA gene, clone ...  215     9e-52
HE857107.1  Uncultured bacterium partial 16S rRNA gene, clone ...  215     9e-52
JQ941805.1  Uncultured bacterium clone Contig\33 16S ribosomal...  215     9e-52
JF917234.1  Uncultured phototrophic eukaryote clone SW08-paHPL...  215     9e-52
JF917233.1  Uncultured phototrophic eukaryote clone SW06-paHPL...  215     9e-52
JF917232.1  Uncultured phototrophic eukaryote clone SW08-paHPL...  215     9e-52
JF917231.1  Uncultured phototrophic eukaryote clone SW06-paCL-...  215     9e-52
JN865821.1  Uncultured bacterium isolate PW-146 16S ribosomal ...  215     9e-52
JN127523.1  Uncultured bacterium clone AMD5-37 16S ribosomal R...  215     9e-52
JF260876.1  Uncultured bacterium clone JLRB-8-1 16S ribosomal ...  215     9e-52
JN117211.1  Uncultured bacterium clone PE7-0-32 16S ribosomal ...  215     9e-52
JF328335.1  Uncultured bacterium clone DNA921021 16S ribosomal...  215     9e-52
AB591423.1  Chroomonas nordstedtii chloroplast gene for 16S rR...  215     9e-52
AB591422.1  Chroomonas caudata chloroplast gene for 16S rRNA, ...  215     9e-52
AB591420.1  Gymnodinium myriopyrenoides chloroplast gene for 1...  215     9e-52
AB591419.1  Gymnodinium myriopyrenoides chloroplast gene for 1...  215     9e-52
HQ904583.1  Uncultured bacterium clone XYHBP.0912.54 16S ribos...  215     9e-52
HQ904383.1  Uncultured bacterium clone CHBP.0912.132 16S ribos...  215     9e-52
HQ904371.1  Uncultured bacterium clone CHBP.0912.119 16S ribos...  215     9e-52
HQ324867.1  Uncultured bacterium clone Dianchi-20 16S ribosoma...  215     9e-52
HQ324866.1  Uncultured bacterium clone Dianchi-19 16S ribosoma...  215     9e-52
HQ189695.1  Uncultured phototrophic eukaryote clone 26C01 16S ...  215     9e-52
GU643181.1  Uncultured bacterium clone RW7837 16S ribosomal RN...  215     9e-52
GU642928.1  Uncultured bacterium clone RW7584 16S ribosomal RN...  215     9e-52
GU642664.1  Uncultured bacterium clone RW7320 16S ribosomal RN...  215     9e-52
GU641495.1  Uncultured bacterium clone RW6151 16S ribosomal RN...  215     9e-52
GU636263.1  Uncultured bacterium clone RW0919 16S ribosomal RN...  215     9e-52
GU640762.1  Uncultured bacterium clone RW5418 16S ribosomal RN...  215     9e-52
GU638150.1  Uncultured bacterium clone RW2806 16S ribosomal RN...  215     9e-52
GU638023.1  Uncultured bacterium clone RW2679 16S ribosomal RN...  215     9e-52
GU638005.1  Uncultured bacterium clone RW2661 16S ribosomal RN...  215     9e-52
GU637281.1  Uncultured bacterium clone RW1937 16S ribosomal RN...  215     9e-52
GU636514.1  Uncultured bacterium clone RW1170 16S ribosomal RN...  215     9e-52
GU636376.1  Uncultured bacterium clone RW1032 16S ribosomal RN...  215     9e-52
GU635632.1  Uncultured bacterium clone RW0288 16S ribosomal RN...  215     9e-52
GU635683.1  Uncultured bacterium clone RW0339 16S ribosomal RN...  215     9e-52
GQ253063.1  Uncultured freshwater bacterium isolate DGGE gel b...  215     9e-52
FJ919685.1  Uncultured eukaryote isolate DGGE gel band C12 16S...  215     9e-52
EU980264.1  Uncultured cyanobacterium clone TH_h4 16S ribosoma...  215     9e-52
EU373155.1  Uncultured cyanobacterium clone TH_c172 16S riboso...  215     9e-52
EU273242.1  Uncultured phototrophic eukaryote clone TH_a83 16S...  215     9e-52
EU273083.1  Uncultured bacterium clone TH_c236 16S ribosomal R...  215     9e-52
EF395767.1  Uncultured phototrophic eukaryote clone CBM02H03 1...  215     9e-52

ALIGNMENTS
>LT800199.1 Uncultured bacterium partial 16S rRNA gene, clone BC_BT2W_C7
Length=1104

 Score = 215 bits (116),  Expect = 9e-52
 Identities = 122/125 (98%), Gaps = 0/125 (0%)
 Strand=Plus/Plus

Query  1    CCTACGGGTGGCTGCAGTGGGGAATTTTCCGCAATGGGCGAAAGCCTGACGGAGCAATAC  60
            |||||||| ||| |||||||||||||||||||||||||||||||||||||||||||||||
Sbjct  244  CCTACGGGAGGCAGCAGTGGGGAATTTTCCGCAATGGGCGAAAGCCTGACGGAGCAATAC  303

Query  61   CGCGTGAGGGATGAACGCCTGTGGGTTGTAAACCTCTTTTCTCAAGGAAGAAGTTCTGAC  120
            ||||||||||||||| ||||||||||||||||||||||||||||||||||||||||||||
Sbjct  304  CGCGTGAGGGATGAAAGCCTGTGGGTTGTAAACCTCTTTTCTCAAGGAAGAAGTTCTGAC  363

Query  121  GGTAC  125
            |||||
Sbjct  364  GGTAC  368


>LT800186.1 Uncultured bacterium partial 16S rRNA gene, clone BC_BT2W_A11
Length=1016

 Score = 215 bits (116),  Expect = 9e-52
 Identities = 122/125 (98%), Gaps = 0/125 (0%)
 Strand=Plus/Plus

Query  1    CCTACGGGTGGCTGCAGTGGGGAATTTTCCGCAATGGGCGAAAGCCTGACGGAGCAATAC  60
            |||||||| ||| |||||||||||||||||||||||||||||||||||||||||||||||
Sbjct  231  CCTACGGGAGGCAGCAGTGGGGAATTTTCCGCAATGGGCGAAAGCCTGACGGAGCAATAC  290

Query  61   CGCGTGAGGGATGAACGCCTGTGGGTTGTAAACCTCTTTTCTCAAGGAAGAAGTTCTGAC  120
            ||||||||||||||| ||||||||||||||||||||||||||||||||||||||||||||
Sbjct  291  CGCGTGAGGGATGAAAGCCTGTGGGTTGTAAACCTCTTTTCTCAAGGAAGAAGTTCTGAC  350

Query  121  GGTAC  125
            |||||
Sbjct  351  GGTAC  355


>LC130586.1 Uncultured phototrophic eukaryote chloroplast gene for 16S ribosomal 
RNA, partial sequence, clone: wr_euk_11
Length=615

 Score = 215 bits (116),  Expect = 9e-52
 Identities = 122/125 (98%), Gaps = 0/125 (0%)
 Strand=Plus/Plus

Query  1    CCTACGGGTGGCTGCAGTGGGGAATTTTCCGCAATGGGCGAAAGCCTGACGGAGCAATAC  60
            |||||||| ||| |||||||||||||||||||||||||||||||||||||||||||||||
Sbjct  174  CCTACGGGAGGCAGCAGTGGGGAATTTTCCGCAATGGGCGAAAGCCTGACGGAGCAATAC  233

Query  61   CGCGTGAGGGATGAACGCCTGTGGGTTGTAAACCTCTTTTCTCAAGGAAGAAGTTCTGAC  120
            ||||||||||||||| ||||||||||||||||||||||||||||||||||||||||||||
Sbjct  234  CGCGTGAGGGATGAAAGCCTGTGGGTTGTAAACCTCTTTTCTCAAGGAAGAAGTTCTGAC  293

Query  121  GGTAC  125
            |||||
Sbjct  294  GGTAC  298


>LC082210.1 Chroomonas sp. Docho 140919 chloroplast gene for 16S ribosomal 
RNA, partial sequence
Length=1131

 Score = 215 bits (116),  Expect = 9e-52
 Identities = 122/125 (98%), Gaps = 0/125 (0%)
 Strand=Plus/Plus

Query  1    CCTACGGGTGGCTGCAGTGGGGAATTTTCCGCAATGGGCGAAAGCCTGACGGAGCAATAC  60
            |||||||| ||| |||||||||||||||||||||||||||||||||||||||||||||||
Sbjct  51   CCTACGGGAGGCAGCAGTGGGGAATTTTCCGCAATGGGCGAAAGCCTGACGGAGCAATAC  110

Query  61   CGCGTGAGGGATGAACGCCTGTGGGTTGTAAACCTCTTTTCTCAAGGAAGAAGTTCTGAC  120
            ||||||||||||||| ||||||||||||||||||||||||||||||||||||||||||||
Sbjct  111  CGCGTGAGGGATGAAAGCCTGTGGGTTGTAAACCTCTTTTCTCAAGGAAGAAGTTCTGAC  170

Query  121  GGTAC  125
            |||||
Sbjct  171  GGTAC  175


>LC082209.1 Chroomonas sp. Ainosato 140417 chloroplast gene for 16S ribosomal 
RNA, partial sequence
Length=1142

 Score = 215 bits (116),  Expect = 9e-52
 Identities = 122/125 (98%), Gaps = 0/125 (0%)
 Strand=Plus/Plus

Query  1    CCTACGGGTGGCTGCAGTGGGGAATTTTCCGCAATGGGCGAAAGCCTGACGGAGCAATAC  60
            |||||||| ||| |||||||||||||||||||||||||||||||||||||||||||||||
Sbjct  55   CCTACGGGAGGCAGCAGTGGGGAATTTTCCGCAATGGGCGAAAGCCTGACGGAGCAATAC  114

Query  61   CGCGTGAGGGATGAACGCCTGTGGGTTGTAAACCTCTTTTCTCAAGGAAGAAGTTCTGAC  120
            ||||||||||||||| ||||||||||||||||||||||||||||||||||||||||||||
Sbjct  115  CGCGTGAGGGATGAAAGCCTGTGGGTTGTAAACCTCTTTTCTCAAGGAAGAAGTTCTGAC  174

Query  121  GGTAC  125
            |||||
Sbjct  175  GGTAC  179


>LC082208.1 Hemiselmis sp. Or06 chloroplast gene for 16S ribosomal RNA, partial 
sequence
Length=1178

 Score = 215 bits (116),  Expect = 9e-52
 Identities = 122/125 (98%), Gaps = 0/125 (0%)
 Strand=Plus/Plus

Query  1    CCTACGGGTGGCTGCAGTGGGGAATTTTCCGCAATGGGCGAAAGCCTGACGGAGCAATAC  60
            |||||||| ||| |||||||||||||||||||||||||||||||||||||||||||||||
Sbjct  92   CCTACGGGAGGCAGCAGTGGGGAATTTTCCGCAATGGGCGAAAGCCTGACGGAGCAATAC  151

Query  61   CGCGTGAGGGATGAACGCCTGTGGGTTGTAAACCTCTTTTCTCAAGGAAGAAGTTCTGAC  120
            ||||||||||||||| ||||||||||||||||||||||||||||||||||||||||||||
Sbjct  152  CGCGTGAGGGATGAAAGCCTGTGGGTTGTAAACCTCTTTTCTCAAGGAAGAAGTTCTGAC  211

Query  121  GGTAC  125
            |||||
Sbjct  212  GGTAC  216


>LC082206.1 Chroomonas sp. Sd07 chloroplast gene for 16S ribosomal RNA, partial 
sequence
Length=1178

 Score = 215 bits (116),  Expect = 9e-52
 Identities = 122/125 (98%), Gaps = 0/125 (0%)
 Strand=Plus/Plus

Query  1    CCTACGGGTGGCTGCAGTGGGGAATTTTCCGCAATGGGCGAAAGCCTGACGGAGCAATAC  60
            |||||||| ||| |||||||||||||||||||||||||||||||||||||||||||||||
Sbjct  92   CCTACGGGAGGCAGCAGTGGGGAATTTTCCGCAATGGGCGAAAGCCTGACGGAGCAATAC  151

Query  61   CGCGTGAGGGATGAACGCCTGTGGGTTGTAAACCTCTTTTCTCAAGGAAGAAGTTCTGAC  120
            ||||||||||||||| ||||||||||||||||||||||||||||||||||||||||||||
Sbjct  152  CGCGTGAGGGATGAAAGCCTGTGGGTTGTAAACCTCTTTTCTCAAGGAAGAAGTTCTGAC  211

Query  121  GGTAC  125
            |||||
Sbjct  212  GGTAC  216


>LC082204.1 Chroomonas sp. OnL01 chloroplast gene for 16S ribosomal RNA, 
partial sequence
Length=1094

 Score = 215 bits (116),  Expect = 9e-52
 Identities = 122/125 (98%), Gaps = 0/125 (0%)
 Strand=Plus/Plus

Query  1    CCTACGGGTGGCTGCAGTGGGGAATTTTCCGCAATGGGCGAAAGCCTGACGGAGCAATAC  60
            |||||||| ||| |||||||||||||||||||||||||||||||||||||||||||||||
Sbjct  92   CCTACGGGAGGCAGCAGTGGGGAATTTTCCGCAATGGGCGAAAGCCTGACGGAGCAATAC  151

Query  61   CGCGTGAGGGATGAACGCCTGTGGGTTGTAAACCTCTTTTCTCAAGGAAGAAGTTCTGAC  120
            ||||||||||||||| ||||||||||||||||||||||||||||||||||||||||||||
Sbjct  152  CGCGTGAGGGATGAAAGCCTGTGGGTTGTAAACCTCTTTTCTCAAGGAAGAAGTTCTGAC  211

Query  121  GGTAC  125
            |||||
Sbjct  212  GGTAC  216


>LC082203.1 Chroomonas sp. Od06 chloroplast gene for 16S ribosomal RNA, partial 
sequence
Length=1096

 Score = 215 bits (116),  Expect = 9e-52
 Identities = 122/125 (98%), Gaps = 0/125 (0%)
 Strand=Plus/Plus

Query  1    CCTACGGGTGGCTGCAGTGGGGAATTTTCCGCAATGGGCGAAAGCCTGACGGAGCAATAC  60
            |||||||| ||| |||||||||||||||||||||||||||||||||||||||||||||||
Sbjct  76   CCTACGGGAGGCAGCAGTGGGGAATTTTCCGCAATGGGCGAAAGCCTGACGGAGCAATAC  135

Query  61   CGCGTGAGGGATGAACGCCTGTGGGTTGTAAACCTCTTTTCTCAAGGAAGAAGTTCTGAC  120
            ||||||||||||||| ||||||||||||||||||||||||||||||||||||||||||||
Sbjct  136  CGCGTGAGGGATGAAAGCCTGTGGGTTGTAAACCTCTTTTCTCAAGGAAGAAGTTCTGAC  195

Query  121  GGTAC  125
            |||||
Sbjct  196  GGTAC  200


>LC082202.1 Chroomonas sp. HrL01 chloroplast gene for 16S ribosomal RNA, 
partial sequence
Length=1142

 Score = 215 bits (116),  Expect = 9e-52
 Identities = 122/125 (98%), Gaps = 0/125 (0%)
 Strand=Plus/Plus

Query  1    CCTACGGGTGGCTGCAGTGGGGAATTTTCCGCAATGGGCGAAAGCCTGACGGAGCAATAC  60
            |||||||| ||| |||||||||||||||||||||||||||||||||||||||||||||||
Sbjct  56   CCTACGGGAGGCAGCAGTGGGGAATTTTCCGCAATGGGCGAAAGCCTGACGGAGCAATAC  115

Query  61   CGCGTGAGGGATGAACGCCTGTGGGTTGTAAACCTCTTTTCTCAAGGAAGAAGTTCTGAC  120
            ||||||||||||||| ||||||||||||||||||||||||||||||||||||||||||||
Sbjct  116  CGCGTGAGGGATGAAAGCCTGTGGGTTGTAAACCTCTTTTCTCAAGGAAGAAGTTCTGAC  175

Query  121  GGTAC  125
            |||||
Sbjct  176  GGTAC  180


>LC082201.1 Chroomonas sp. Hokudai chloroplast gene for 16S ribosomal RNA, 
partial sequence
Length=1178

 Score = 215 bits (116),  Expect = 9e-52
 Identities = 122/125 (98%), Gaps = 0/125 (0%)
 Strand=Plus/Plus

Query  1    CCTACGGGTGGCTGCAGTGGGGAATTTTCCGCAATGGGCGAAAGCCTGACGGAGCAATAC  60
            |||||||| ||| |||||||||||||||||||||||||||||||||||||||||||||||
Sbjct  92   CCTACGGGAGGCAGCAGTGGGGAATTTTCCGCAATGGGCGAAAGCCTGACGGAGCAATAC  151

Query  61   CGCGTGAGGGATGAACGCCTGTGGGTTGTAAACCTCTTTTCTCAAGGAAGAAGTTCTGAC  120
            ||||||||||||||| ||||||||||||||||||||||||||||||||||||||||||||
Sbjct  152  CGCGTGAGGGATGAAAGCCTGTGGGTTGTAAACCTCTTTTCTCAAGGAAGAAGTTCTGAC  211

Query  121  GGTAC  125
            |||||
Sbjct  212  GGTAC  216


>LC082200.1 Chroomonas sp. Dc01 chloroplast gene for 16S ribosomal RNA, partial 
sequence
Length=1178

 Score = 215 bits (116),  Expect = 9e-52
 Identities = 122/125 (98%), Gaps = 0/125 (0%)
 Strand=Plus/Plus

Query  1    CCTACGGGTGGCTGCAGTGGGGAATTTTCCGCAATGGGCGAAAGCCTGACGGAGCAATAC  60
            |||||||| ||| |||||||||||||||||||||||||||||||||||||||||||||||
Sbjct  92   CCTACGGGAGGCAGCAGTGGGGAATTTTCCGCAATGGGCGAAAGCCTGACGGAGCAATAC  151

Query  61   CGCGTGAGGGATGAACGCCTGTGGGTTGTAAACCTCTTTTCTCAAGGAAGAAGTTCTGAC  120
            ||||||||||||||| ||||||||||||||||||||||||||||||||||||||||||||
Sbjct  152  CGCGTGAGGGATGAAAGCCTGTGGGTTGTAAACCTCTTTTCTCAAGGAAGAAGTTCTGAC  211

Query  121  GGTAC  125
            |||||
Sbjct  212  GGTAC  216


>LC082199.1 Chroomonas sp. Ak01 chloroplast gene for 16S ribosomal RNA, partial 
sequence
Length=1110

 Score = 215 bits (116),  Expect = 9e-52
 Identities = 122/125 (98%), Gaps = 0/125 (0%)
 Strand=Plus/Plus

Query  1    CCTACGGGTGGCTGCAGTGGGGAATTTTCCGCAATGGGCGAAAGCCTGACGGAGCAATAC  60
            |||||||| ||| |||||||||||||||||||||||||||||||||||||||||||||||
Sbjct  92   CCTACGGGAGGCAGCAGTGGGGAATTTTCCGCAATGGGCGAAAGCCTGACGGAGCAATAC  151

Query  61   CGCGTGAGGGATGAACGCCTGTGGGTTGTAAACCTCTTTTCTCAAGGAAGAAGTTCTGAC  120
            ||||||||||||||| ||||||||||||||||||||||||||||||||||||||||||||
Sbjct  152  CGCGTGAGGGATGAAAGCCTGTGGGTTGTAAACCTCTTTTCTCAAGGAAGAAGTTCTGAC  211

Query  121  GGTAC  125
            |||||
Sbjct  212  GGTAC  216


>LC082198.1 Nusuttodinium aeruginosum chloroplast gene for 16S ribosomal 
RNA, partial sequence, isolate: Wada cell2 130330
Length=1178

 Score = 215 bits (116),  Expect = 9e-52
 Identities = 122/125 (98%), Gaps = 0/125 (0%)
 Strand=Plus/Plus

Query  1    CCTACGGGTGGCTGCAGTGGGGAATTTTCCGCAATGGGCGAAAGCCTGACGGAGCAATAC  60
            |||||||| ||| |||||||||||||||||||||||||||||||||||||||||||||||
Sbjct  92   CCTACGGGAGGCAGCAGTGGGGAATTTTCCGCAATGGGCGAAAGCCTGACGGAGCAATAC  151

Query  61   CGCGTGAGGGATGAACGCCTGTGGGTTGTAAACCTCTTTTCTCAAGGAAGAAGTTCTGAC  120
            ||||||||||||||| ||||||||||||||||||||||||||||||||||||||||||||
Sbjct  152  CGCGTGAGGGATGAAAGCCTGTGGGTTGTAAACCTCTTTTCTCAAGGAAGAAGTTCTGAC  211

Query  121  GGTAC  125
            |||||
Sbjct  212  GGTAC  216


>LC082197.1 Nusuttodinium aeruginosum chloroplast gene for 16S ribosomal 
RNA, partial sequence, isolate: Wada cell1 130330
Length=1178

 Score = 215 bits (116),  Expect = 9e-52
 Identities = 122/125 (98%), Gaps = 0/125 (0%)
 Strand=Plus/Plus

Query  1    CCTACGGGTGGCTGCAGTGGGGAATTTTCCGCAATGGGCGAAAGCCTGACGGAGCAATAC  60
            |||||||| ||| |||||||||||||||||||||||||||||||||||||||||||||||
Sbjct  92   CCTACGGGAGGCAGCAGTGGGGAATTTTCCGCAATGGGCGAAAGCCTGACGGAGCAATAC  151

Query  61   CGCGTGAGGGATGAACGCCTGTGGGTTGTAAACCTCTTTTCTCAAGGAAGAAGTTCTGAC  120
            ||||||||||||||| ||||||||||||||||||||||||||||||||||||||||||||
Sbjct  152  CGCGTGAGGGATGAAAGCCTGTGGGTTGTAAACCTCTTTTCTCAAGGAAGAAGTTCTGAC  211

Query  121  GGTAC  125
            |||||
Sbjct  212  GGTAC  216


>LC082196.1 Nusuttodinium aeruginosum chloroplast gene for 16S ribosomal 
RNA, partial sequence, isolate: Yurigahara cell6 130607
Length=1162

 Score = 215 bits (116),  Expect = 9e-52
 Identities = 122/125 (98%), Gaps = 0/125 (0%)
 Strand=Plus/Plus

Query  1    CCTACGGGTGGCTGCAGTGGGGAATTTTCCGCAATGGGCGAAAGCCTGACGGAGCAATAC  60
            |||||||| ||| |||||||||||||||||||||||||||||||||||||||||||||||
Sbjct  91   CCTACGGGAGGCAGCAGTGGGGAATTTTCCGCAATGGGCGAAAGCCTGACGGAGCAATAC  150

Query  61   CGCGTGAGGGATGAACGCCTGTGGGTTGTAAACCTCTTTTCTCAAGGAAGAAGTTCTGAC  120
            ||||||||||||||| ||||||||||||||||||||||||||||||||||||||||||||
Sbjct  151  CGCGTGAGGGATGAAAGCCTGTGGGTTGTAAACCTCTTTTCTCAAGGAAGAAGTTCTGAC  210

Query  121  GGTAC  125
            |||||
Sbjct  211  GGTAC  215


>LC082194.1 Nusuttodinium aeruginosum chloroplast gene for 16S ribosomal 
RNA, partial sequence, isolate: Yurigahara cell3 130607
Length=1142

 Score = 215 bits (116),  Expect = 9e-52
 Identities = 122/125 (98%), Gaps = 0/125 (0%)
 Strand=Plus/Plus

Query  1    CCTACGGGTGGCTGCAGTGGGGAATTTTCCGCAATGGGCGAAAGCCTGACGGAGCAATAC  60
            |||||||| ||| |||||||||||||||||||||||||||||||||||||||||||||||
Sbjct  56   CCTACGGGAGGCAGCAGTGGGGAATTTTCCGCAATGGGCGAAAGCCTGACGGAGCAATAC  115

Query  61   CGCGTGAGGGATGAACGCCTGTGGGTTGTAAACCTCTTTTCTCAAGGAAGAAGTTCTGAC  120
            ||||||||||||||| ||||||||||||||||||||||||||||||||||||||||||||
Sbjct  116  CGCGTGAGGGATGAAAGCCTGTGGGTTGTAAACCTCTTTTCTCAAGGAAGAAGTTCTGAC  175

Query  121  GGTAC  125
            |||||
Sbjct  176  GGTAC  180


>LC082193.1 Nusuttodinium aeruginosum chloroplast gene for 16S ribosomal 
RNA, partial sequence, isolate: Tokotan cell3 131005
Length=1178

 Score = 215 bits (116),  Expect = 9e-52
 Identities = 122/125 (98%), Gaps = 0/125 (0%)
 Strand=Plus/Plus

Query  1    CCTACGGGTGGCTGCAGTGGGGAATTTTCCGCAATGGGCGAAAGCCTGACGGAGCAATAC  60
            |||||||| ||| |||||||||||||||||||||||||||||||||||||||||||||||
Sbjct  92   CCTACGGGAGGCAGCAGTGGGGAATTTTCCGCAATGGGCGAAAGCCTGACGGAGCAATAC  151

Query  61   CGCGTGAGGGATGAACGCCTGTGGGTTGTAAACCTCTTTTCTCAAGGAAGAAGTTCTGAC  120
            ||||||||||||||| ||||||||||||||||||||||||||||||||||||||||||||
Sbjct  152  CGCGTGAGGGATGAAAGCCTGTGGGTTGTAAACCTCTTTTCTCAAGGAAGAAGTTCTGAC  211

Query  121  GGTAC  125
            |||||
Sbjct  212  GGTAC  216


>LC082192.1 Nusuttodinium aeruginosum chloroplast gene for 16S ribosomal 
RNA, partial sequence, isolate: Tokotan cell2 131005
Length=1142

 Score = 215 bits (116),  Expect = 9e-52
 Identities = 122/125 (98%), Gaps = 0/125 (0%)
 Strand=Plus/Plus

Query  1    CCTACGGGTGGCTGCAGTGGGGAATTTTCCGCAATGGGCGAAAGCCTGACGGAGCAATAC  60
            |||||||| ||| |||||||||||||||||||||||||||||||||||||||||||||||
Sbjct  56   CCTACGGGAGGCAGCAGTGGGGAATTTTCCGCAATGGGCGAAAGCCTGACGGAGCAATAC  115

Query  61   CGCGTGAGGGATGAACGCCTGTGGGTTGTAAACCTCTTTTCTCAAGGAAGAAGTTCTGAC  120
            ||||||||||||||| ||||||||||||||||||||||||||||||||||||||||||||
Sbjct  116  CGCGTGAGGGATGAAAGCCTGTGGGTTGTAAACCTCTTTTCTCAAGGAAGAAGTTCTGAC  175

Query  121  GGTAC  125
            |||||
Sbjct  176  GGTAC  180


>LC082191.1 Nusuttodinium aeruginosum chloroplast gene for 16S ribosomal 
RNA, partial sequence, isolate: Tokotan cell1 131005
Length=1177

 Score = 215 bits (116),  Expect = 9e-52
 Identities = 122/125 (98%), Gaps = 0/125 (0%)
 Strand=Plus/Plus

Query  1    CCTACGGGTGGCTGCAGTGGGGAATTTTCCGCAATGGGCGAAAGCCTGACGGAGCAATAC  60
            |||||||| ||| |||||||||||||||||||||||||||||||||||||||||||||||
Sbjct  91   CCTACGGGAGGCAGCAGTGGGGAATTTTCCGCAATGGGCGAAAGCCTGACGGAGCAATAC  150

Query  61   CGCGTGAGGGATGAACGCCTGTGGGTTGTAAACCTCTTTTCTCAAGGAAGAAGTTCTGAC  120
            ||||||||||||||| ||||||||||||||||||||||||||||||||||||||||||||
Sbjct  151  CGCGTGAGGGATGAAAGCCTGTGGGTTGTAAACCTCTTTTCTCAAGGAAGAAGTTCTGAC  210

Query  121  GGTAC  125
            |||||
Sbjct  211  GGTAC  215


>LC082189.1 Nusuttodinium aeruginosum chloroplast gene for 16S ribosomal 
RNA, partial sequence, isolate: Docho cell2 140919
Length=1131

 Score = 215 bits (116),  Expect = 9e-52
 Identities = 122/125 (98%), Gaps = 0/125 (0%)
 Strand=Plus/Plus

Query  1    CCTACGGGTGGCTGCAGTGGGGAATTTTCCGCAATGGGCGAAAGCCTGACGGAGCAATAC  60
            |||||||| ||| |||||||||||||||||||||||||||||||||||||||||||||||
Sbjct  46   CCTACGGGAGGCAGCAGTGGGGAATTTTCCGCAATGGGCGAAAGCCTGACGGAGCAATAC  105

Query  61   CGCGTGAGGGATGAACGCCTGTGGGTTGTAAACCTCTTTTCTCAAGGAAGAAGTTCTGAC  120
            ||||||||||||||| ||||||||||||||||||||||||||||||||||||||||||||
Sbjct  106  CGCGTGAGGGATGAAAGCCTGTGGGTTGTAAACCTCTTTTCTCAAGGAAGAAGTTCTGAC  165

Query  121  GGTAC  125
            |||||
Sbjct  166  GGTAC  170


>LC082188.1 Nusuttodinium aeruginosum chloroplast gene for 16S ribosomal 
RNA, partial sequence, isolate: Docho cell1 140919
Length=1117

 Score = 215 bits (116),  Expect = 9e-52
 Identities = 122/125 (98%), Gaps = 0/125 (0%)
 Strand=Plus/Plus

Query  1    CCTACGGGTGGCTGCAGTGGGGAATTTTCCGCAATGGGCGAAAGCCTGACGGAGCAATAC  60
            |||||||| ||| |||||||||||||||||||||||||||||||||||||||||||||||
Sbjct  43   CCTACGGGAGGCAGCAGTGGGGAATTTTCCGCAATGGGCGAAAGCCTGACGGAGCAATAC  102

Query  61   CGCGTGAGGGATGAACGCCTGTGGGTTGTAAACCTCTTTTCTCAAGGAAGAAGTTCTGAC  120
            ||||||||||||||| ||||||||||||||||||||||||||||||||||||||||||||
Sbjct  103  CGCGTGAGGGATGAAAGCCTGTGGGTTGTAAACCTCTTTTCTCAAGGAAGAAGTTCTGAC  162

Query  121  GGTAC  125
            |||||
Sbjct  163  GGTAC  167


>LC082187.1 Nusuttodinium aeruginosum chloroplast gene for 16S ribosomal 
RNA, partial sequence, isolate: Ainosato cell4 140417
Length=1178

 Score = 215 bits (116),  Expect = 9e-52
 Identities = 122/125 (98%), Gaps = 0/125 (0%)
 Strand=Plus/Plus

Query  1    CCTACGGGTGGCTGCAGTGGGGAATTTTCCGCAATGGGCGAAAGCCTGACGGAGCAATAC  60
            |||||||| ||| |||||||||||||||||||||||||||||||||||||||||||||||
Sbjct  92   CCTACGGGAGGCAGCAGTGGGGAATTTTCCGCAATGGGCGAAAGCCTGACGGAGCAATAC  151

Query  61   CGCGTGAGGGATGAACGCCTGTGGGTTGTAAACCTCTTTTCTCAAGGAAGAAGTTCTGAC  120
            ||||||||||||||| ||||||||||||||||||||||||||||||||||||||||||||
Sbjct  152  CGCGTGAGGGATGAAAGCCTGTGGGTTGTAAACCTCTTTTCTCAAGGAAGAAGTTCTGAC  211

Query  121  GGTAC  125
            |||||
Sbjct  212  GGTAC  216


>LC082186.1 Nusuttodinium aeruginosum chloroplast gene for 16S ribosomal 
RNA, partial sequence, isolate: Ainosato cell3 140417
Length=1178

 Score = 215 bits (116),  Expect = 9e-52
 Identities = 122/125 (98%), Gaps = 0/125 (0%)
 Strand=Plus/Plus

Query  1    CCTACGGGTGGCTGCAGTGGGGAATTTTCCGCAATGGGCGAAAGCCTGACGGAGCAATAC  60
            |||||||| ||| |||||||||||||||||||||||||||||||||||||||||||||||
Sbjct  92   CCTACGGGAGGCAGCAGTGGGGAATTTTCCGCAATGGGCGAAAGCCTGACGGAGCAATAC  151

Query  61   CGCGTGAGGGATGAACGCCTGTGGGTTGTAAACCTCTTTTCTCAAGGAAGAAGTTCTGAC  120
            ||||||||||||||| ||||||||||||||||||||||||||||||||||||||||||||
Sbjct  152  CGCGTGAGGGATGAAAGCCTGTGGGTTGTAAACCTCTTTTCTCAAGGAAGAAGTTCTGAC  211

Query  121  GGTAC  125
            |||||
Sbjct  212  GGTAC  216


>LC082184.1 Nusuttodinium aeruginosum chloroplast gene for 16S ribosomal 
RNA, partial sequence, isolate: Ainosato cell1 140417
Length=1177

 Score = 215 bits (116),  Expect = 9e-52
 Identities = 122/125 (98%), Gaps = 0/125 (0%)
 Strand=Plus/Plus

Query  1    CCTACGGGTGGCTGCAGTGGGGAATTTTCCGCAATGGGCGAAAGCCTGACGGAGCAATAC  60
            |||||||| ||| |||||||||||||||||||||||||||||||||||||||||||||||
Sbjct  92   CCTACGGGAGGCAGCAGTGGGGAATTTTCCGCAATGGGCGAAAGCCTGACGGAGCAATAC  151

Query  61   CGCGTGAGGGATGAACGCCTGTGGGTTGTAAACCTCTTTTCTCAAGGAAGAAGTTCTGAC  120
            ||||||||||||||| ||||||||||||||||||||||||||||||||||||||||||||
Sbjct  152  CGCGTGAGGGATGAAAGCCTGTGGGTTGTAAACCTCTTTTCTCAAGGAAGAAGTTCTGAC  211

Query  121  GGTAC  125
            |||||
Sbjct  212  GGTAC  216


>LC082183.1 Nusuttodinium aeruginosum chloroplast gene for 16S ribosomal 
RNA, partial sequence, isolate: Ainosato cell2 130917
Length=1136

 Score = 215 bits (116),  Expect = 9e-52
 Identities = 122/125 (98%), Gaps = 0/125 (0%)
 Strand=Plus/Plus

Query  1    CCTACGGGTGGCTGCAGTGGGGAATTTTCCGCAATGGGCGAAAGCCTGACGGAGCAATAC  60
            |||||||| ||| |||||||||||||||||||||||||||||||||||||||||||||||
Sbjct  52   CCTACGGGAGGCAGCAGTGGGGAATTTTCCGCAATGGGCGAAAGCCTGACGGAGCAATAC  111

Query  61   CGCGTGAGGGATGAACGCCTGTGGGTTGTAAACCTCTTTTCTCAAGGAAGAAGTTCTGAC  120
            ||||||||||||||| ||||||||||||||||||||||||||||||||||||||||||||
Sbjct  112  CGCGTGAGGGATGAAAGCCTGTGGGTTGTAAACCTCTTTTCTCAAGGAAGAAGTTCTGAC  171

Query  121  GGTAC  125
            |||||
Sbjct  172  GGTAC  176


>LC082182.1 Nusuttodinium aeruginosum chloroplast gene for 16S ribosomal 
RNA, partial sequence, isolate: Ainosato cell1 130917
Length=1160

 Score = 215 bits (116),  Expect = 9e-52
 Identities = 122/125 (98%), Gaps = 0/125 (0%)
 Strand=Plus/Plus

Query  1    CCTACGGGTGGCTGCAGTGGGGAATTTTCCGCAATGGGCGAAAGCCTGACGGAGCAATAC  60
            |||||||| ||| |||||||||||||||||||||||||||||||||||||||||||||||
Sbjct  78   CCTACGGGAGGCAGCAGTGGGGAATTTTCCGCAATGGGCGAAAGCCTGACGGAGCAATAC  137

Query  61   CGCGTGAGGGATGAACGCCTGTGGGTTGTAAACCTCTTTTCTCAAGGAAGAAGTTCTGAC  120
            ||||||||||||||| ||||||||||||||||||||||||||||||||||||||||||||
Sbjct  138  CGCGTGAGGGATGAAAGCCTGTGGGTTGTAAACCTCTTTTCTCAAGGAAGAAGTTCTGAC  197

Query  121  GGTAC  125
            |||||
Sbjct  198  GGTAC  202


>LC082181.1 Nusuttodinium aeruginosum chloroplast gene for 16S ribosomal 
RNA, partial sequence, isolate: Ainosato cell2 130607
Length=1150

 Score = 215 bits (116),  Expect = 9e-52
 Identities = 122/125 (98%), Gaps = 0/125 (0%)
 Strand=Plus/Plus

Query  1    CCTACGGGTGGCTGCAGTGGGGAATTTTCCGCAATGGGCGAAAGCCTGACGGAGCAATAC  60
            |||||||| ||| |||||||||||||||||||||||||||||||||||||||||||||||
Sbjct  64   CCTACGGGAGGCAGCAGTGGGGAATTTTCCGCAATGGGCGAAAGCCTGACGGAGCAATAC  123

Query  61   CGCGTGAGGGATGAACGCCTGTGGGTTGTAAACCTCTTTTCTCAAGGAAGAAGTTCTGAC  120
            ||||||||||||||| ||||||||||||||||||||||||||||||||||||||||||||
Sbjct  124  CGCGTGAGGGATGAAAGCCTGTGGGTTGTAAACCTCTTTTCTCAAGGAAGAAGTTCTGAC  183

Query  121  GGTAC  125
            |||||
Sbjct  184  GGTAC  188


>KM166975.1 Uncultured bacterium clone Espejo_9_20_11_Water.186659 16S ribosomal 
RNA gene, partial sequence
Length=624

 Score = 215 bits (116),  Expect = 9e-52
 Identities = 122/125 (98%), Gaps = 0/125 (0%)
 Strand=Plus/Plus

Query  1    CCTACGGGTGGCTGCAGTGGGGAATTTTCCGCAATGGGCGAAAGCCTGACGGAGCAATAC  60
            |||||||| ||| |||||||||||||||||||||||||||||||||||||||||||||||
Sbjct  1    CCTACGGGAGGCAGCAGTGGGGAATTTTCCGCAATGGGCGAAAGCCTGACGGAGCAATAC  60

Query  61   CGCGTGAGGGATGAACGCCTGTGGGTTGTAAACCTCTTTTCTCAAGGAAGAAGTTCTGAC  120
            ||||||||||||||| ||||||||||||||||||||||||||||||||||||||||||||
Sbjct  61   CGCGTGAGGGATGAAAGCCTGTGGGTTGTAAACCTCTTTTCTCAAGGAAGAAGTTCTGAC  120

Query  121  GGTAC  125
            |||||
Sbjct  121  GGTAC  125


>KM166840.1 Uncultured bacterium clone Espejo_9_20_11_Water.181853 16S ribosomal 
RNA gene, partial sequence
Length=598

 Score = 215 bits (116),  Expect = 9e-52
 Identities = 122/125 (98%), Gaps = 0/125 (0%)
 Strand=Plus/Plus

Query  1    CCTACGGGTGGCTGCAGTGGGGAATTTTCCGCAATGGGCGAAAGCCTGACGGAGCAATAC  60
            |||||||| ||| |||||||||||||||||||||||||||||||||||||||||||||||
Sbjct  1    CCTACGGGAGGCAGCAGTGGGGAATTTTCCGCAATGGGCGAAAGCCTGACGGAGCAATAC  60

Query  61   CGCGTGAGGGATGAACGCCTGTGGGTTGTAAACCTCTTTTCTCAAGGAAGAAGTTCTGAC  120
            ||||||||||||||| ||||||||||||||||||||||||||||||||||||||||||||
Sbjct  61   CGCGTGAGGGATGAAAGCCTGTGGGTTGTAAACCTCTTTTCTCAAGGAAGAAGTTCTGAC  120

Query  121  GGTAC  125
            |||||
Sbjct  121  GGTAC  125


>KM165763.1 Uncultured bacterium clone Espejo_9_20_11_Water.144934 16S ribosomal 
RNA gene, partial sequence
Length=598

 Score = 215 bits (116),  Expect = 9e-52
 Identities = 122/125 (98%), Gaps = 0/125 (0%)
 Strand=Plus/Plus

Query  1    CCTACGGGTGGCTGCAGTGGGGAATTTTCCGCAATGGGCGAAAGCCTGACGGAGCAATAC  60
            |||||||| ||| |||||||||||||||||||||||||||||||||||||||||||||||
Sbjct  1    CCTACGGGAGGCAGCAGTGGGGAATTTTCCGCAATGGGCGAAAGCCTGACGGAGCAATAC  60

Query  61   CGCGTGAGGGATGAACGCCTGTGGGTTGTAAACCTCTTTTCTCAAGGAAGAAGTTCTGAC  120
            ||||||||||||||| ||||||||||||||||||||||||||||||||||||||||||||
Sbjct  61   CGCGTGAGGGATGAAAGCCTGTGGGTTGTAAACCTCTTTTCTCAAGGAAGAAGTTCTGAC  120

Query  121  GGTAC  125
            |||||
Sbjct  121  GGTAC  125


>KM165625.1 Uncultured bacterium clone Espejo_9_20_11_Water.140457 16S ribosomal 
RNA gene, partial sequence
Length=562

 Score = 215 bits (116),  Expect = 9e-52
 Identities = 122/125 (98%), Gaps = 0/125 (0%)
 Strand=Plus/Plus

Query  1    CCTACGGGTGGCTGCAGTGGGGAATTTTCCGCAATGGGCGAAAGCCTGACGGAGCAATAC  60
            |||||||| ||| |||||||||||||||||||||||||||||||||||||||||||||||
Sbjct  1    CCTACGGGAGGCAGCAGTGGGGAATTTTCCGCAATGGGCGAAAGCCTGACGGAGCAATAC  60

Query  61   CGCGTGAGGGATGAACGCCTGTGGGTTGTAAACCTCTTTTCTCAAGGAAGAAGTTCTGAC  120
            ||||||||||||||| ||||||||||||||||||||||||||||||||||||||||||||
Sbjct  61   CGCGTGAGGGATGAAAGCCTGTGGGTTGTAAACCTCTTTTCTCAAGGAAGAAGTTCTGAC  120

Query  121  GGTAC  125
            |||||
Sbjct  121  GGTAC  125


>KM164782.1 Uncultured bacterium clone Espejo_9_20_11_Water.112685 16S ribosomal 
RNA gene, partial sequence
Length=603

 Score = 215 bits (116),  Expect = 9e-52
 Identities = 122/125 (98%), Gaps = 0/125 (0%)
 Strand=Plus/Plus

Query  1    CCTACGGGTGGCTGCAGTGGGGAATTTTCCGCAATGGGCGAAAGCCTGACGGAGCAATAC  60
            |||||||| ||| |||||||||||||||||||||||||||||||||||||||||||||||
Sbjct  1    CCTACGGGAGGCAGCAGTGGGGAATTTTCCGCAATGGGCGAAAGCCTGACGGAGCAATAC  60

Query  61   CGCGTGAGGGATGAACGCCTGTGGGTTGTAAACCTCTTTTCTCAAGGAAGAAGTTCTGAC  120
            ||||||||||||||| ||||||||||||||||||||||||||||||||||||||||||||
Sbjct  61   CGCGTGAGGGATGAAAGCCTGTGGGTTGTAAACCTCTTTTCTCAAGGAAGAAGTTCTGAC  120

Query  121  GGTAC  125
            |||||
Sbjct  121  GGTAC  125


>KM164169.1 Uncultured bacterium clone Espejo_9_20_11_Water.92552 16S ribosomal 
RNA gene, partial sequence
Length=619

 Score = 215 bits (116),  Expect = 9e-52
 Identities = 122/125 (98%), Gaps = 0/125 (0%)
 Strand=Plus/Plus

Query  1    CCTACGGGTGGCTGCAGTGGGGAATTTTCCGCAATGGGCGAAAGCCTGACGGAGCAATAC  60
            |||||||| ||| |||||||||||||||||||||||||||||||||||||||||||||||
Sbjct  1    CCTACGGGAGGCAGCAGTGGGGAATTTTCCGCAATGGGCGAAAGCCTGACGGAGCAATAC  60

Query  61   CGCGTGAGGGATGAACGCCTGTGGGTTGTAAACCTCTTTTCTCAAGGAAGAAGTTCTGAC  120
            ||||||||||||||| ||||||||||||||||||||||||||||||||||||||||||||
Sbjct  61   CGCGTGAGGGATGAAAGCCTGTGGGTTGTAAACCTCTTTTCTCAAGGAAGAAGTTCTGAC  120

Query  121  GGTAC  125
            |||||
Sbjct  121  GGTAC  125


>KM163874.1 Uncultured bacterium clone Espejo_9_20_11_Water.83319 16S ribosomal 
RNA gene, partial sequence
Length=589

 Score = 215 bits (116),  Expect = 9e-52
 Identities = 122/125 (98%), Gaps = 0/125 (0%)
 Strand=Plus/Plus

Query  1    CCTACGGGTGGCTGCAGTGGGGAATTTTCCGCAATGGGCGAAAGCCTGACGGAGCAATAC  60
            |||||||| ||| |||||||||||||||||||||||||||||||||||||||||||||||
Sbjct  1    CCTACGGGAGGCAGCAGTGGGGAATTTTCCGCAATGGGCGAAAGCCTGACGGAGCAATAC  60

Query  61   CGCGTGAGGGATGAACGCCTGTGGGTTGTAAACCTCTTTTCTCAAGGAAGAAGTTCTGAC  120
            ||||||||||||||| ||||||||||||||||||||||||||||||||||||||||||||
Sbjct  61   CGCGTGAGGGATGAAAGCCTGTGGGTTGTAAACCTCTTTTCTCAAGGAAGAAGTTCTGAC  120

Query  121  GGTAC  125
            |||||
Sbjct  121  GGTAC  125


>KM163819.1 Uncultured bacterium clone Espejo_9_20_11_Water.81515 16S ribosomal 
RNA gene, partial sequence
Length=572

 Score = 215 bits (116),  Expect = 9e-52
 Identities = 122/125 (98%), Gaps = 0/125 (0%)
 Strand=Plus/Plus

Query  1    CCTACGGGTGGCTGCAGTGGGGAATTTTCCGCAATGGGCGAAAGCCTGACGGAGCAATAC  60
            |||||||| ||| |||||||||||||||||||||||||||||||||||||||||||||||
Sbjct  1    CCTACGGGAGGCAGCAGTGGGGAATTTTCCGCAATGGGCGAAAGCCTGACGGAGCAATAC  60

Query  61   CGCGTGAGGGATGAACGCCTGTGGGTTGTAAACCTCTTTTCTCAAGGAAGAAGTTCTGAC  120
            ||||||||||||||| ||||||||||||||||||||||||||||||||||||||||||||
Sbjct  61   CGCGTGAGGGATGAAAGCCTGTGGGTTGTAAACCTCTTTTCTCAAGGAAGAAGTTCTGAC  120

Query  121  GGTAC  125
            |||||
Sbjct  121  GGTAC  125


>KM163279.1 Uncultured bacterium clone Espejo_9_20_11_Water.63804 16S ribosomal 
RNA gene, partial sequence
Length=564

 Score = 215 bits (116),  Expect = 9e-52
 Identities = 122/125 (98%), Gaps = 0/125 (0%)
 Strand=Plus/Plus

Query  1    CCTACGGGTGGCTGCAGTGGGGAATTTTCCGCAATGGGCGAAAGCCTGACGGAGCAATAC  60
            |||||||| ||| |||||||||||||||||||||||||||||||||||||||||||||||
Sbjct  1    CCTACGGGAGGCAGCAGTGGGGAATTTTCCGCAATGGGCGAAAGCCTGACGGAGCAATAC  60

Query  61   CGCGTGAGGGATGAACGCCTGTGGGTTGTAAACCTCTTTTCTCAAGGAAGAAGTTCTGAC  120
            ||||||||||||||| ||||||||||||||||||||||||||||||||||||||||||||
Sbjct  61   CGCGTGAGGGATGAAAGCCTGTGGGTTGTAAACCTCTTTTCTCAAGGAAGAAGTTCTGAC  120

Query  121  GGTAC  125
            |||||
Sbjct  121  GGTAC  125


>KM163230.1 Uncultured bacterium clone Espejo_9_20_11_Water.61965 16S ribosomal 
RNA gene, partial sequence
Length=596

 Score = 215 bits (116),  Expect = 9e-52
 Identities = 122/125 (98%), Gaps = 0/125 (0%)
 Strand=Plus/Plus

Query  1    CCTACGGGTGGCTGCAGTGGGGAATTTTCCGCAATGGGCGAAAGCCTGACGGAGCAATAC  60
            |||||||| ||| |||||||||||||||||||||||||||||||||||||||||||||||
Sbjct  1    CCTACGGGAGGCAGCAGTGGGGAATTTTCCGCAATGGGCGAAAGCCTGACGGAGCAATAC  60

Query  61   CGCGTGAGGGATGAACGCCTGTGGGTTGTAAACCTCTTTTCTCAAGGAAGAAGTTCTGAC  120
            ||||||||||||||| ||||||||||||||||||||||||||||||||||||||||||||
Sbjct  61   CGCGTGAGGGATGAAAGCCTGTGGGTTGTAAACCTCTTTTCTCAAGGAAGAAGTTCTGAC  120

Query  121  GGTAC  125
            |||||
Sbjct  121  GGTAC  125


>KM163139.1 Uncultured bacterium clone Espejo_9_20_11_Water.58227 16S ribosomal 
RNA gene, partial sequence
Length=564

 Score = 215 bits (116),  Expect = 9e-52
 Identities = 122/125 (98%), Gaps = 0/125 (0%)
 Strand=Plus/Plus

Query  1    CCTACGGGTGGCTGCAGTGGGGAATTTTCCGCAATGGGCGAAAGCCTGACGGAGCAATAC  60
            |||||||| ||| |||||||||||||||||||||||||||||||||||||||||||||||
Sbjct  1    CCTACGGGAGGCAGCAGTGGGGAATTTTCCGCAATGGGCGAAAGCCTGACGGAGCAATAC  60

Query  61   CGCGTGAGGGATGAACGCCTGTGGGTTGTAAACCTCTTTTCTCAAGGAAGAAGTTCTGAC  120
            ||||||||||||||| ||||||||||||||||||||||||||||||||||||||||||||
Sbjct  61   CGCGTGAGGGATGAAAGCCTGTGGGTTGTAAACCTCTTTTCTCAAGGAAGAAGTTCTGAC  120

Query  121  GGTAC  125
            |||||
Sbjct  121  GGTAC  125


>KM163021.1 Uncultured bacterium clone Espejo_9_20_11_Water.54491 16S ribosomal 
RNA gene, partial sequence
Length=563

 Score = 215 bits (116),  Expect = 9e-52
 Identities = 122/125 (98%), Gaps = 0/125 (0%)
 Strand=Plus/Plus

Query  1    CCTACGGGTGGCTGCAGTGGGGAATTTTCCGCAATGGGCGAAAGCCTGACGGAGCAATAC  60
            |||||||| ||| |||||||||||||||||||||||||||||||||||||||||||||||
Sbjct  1    CCTACGGGAGGCAGCAGTGGGGAATTTTCCGCAATGGGCGAAAGCCTGACGGAGCAATAC  60

Query  61   CGCGTGAGGGATGAACGCCTGTGGGTTGTAAACCTCTTTTCTCAAGGAAGAAGTTCTGAC  120
            ||||||||||||||| ||||||||||||||||||||||||||||||||||||||||||||
Sbjct  61   CGCGTGAGGGATGAAAGCCTGTGGGTTGTAAACCTCTTTTCTCAAGGAAGAAGTTCTGAC  120

Query  121  GGTAC  125
            |||||
Sbjct  121  GGTAC  125


>KM161953.1 Uncultured bacterium clone Espejo_9_20_11_Water.19179 16S ribosomal 
RNA gene, partial sequence
Length=596

 Score = 215 bits (116),  Expect = 9e-52
 Identities = 122/125 (98%), Gaps = 0/125 (0%)
 Strand=Plus/Plus

Query  1    CCTACGGGTGGCTGCAGTGGGGAATTTTCCGCAATGGGCGAAAGCCTGACGGAGCAATAC  60
            |||||||| ||| |||||||||||||||||||||||||||||||||||||||||||||||
Sbjct  1    CCTACGGGAGGCAGCAGTGGGGAATTTTCCGCAATGGGCGAAAGCCTGACGGAGCAATAC  60

Query  61   CGCGTGAGGGATGAACGCCTGTGGGTTGTAAACCTCTTTTCTCAAGGAAGAAGTTCTGAC  120
            ||||||||||||||| ||||||||||||||||||||||||||||||||||||||||||||
Sbjct  61   CGCGTGAGGGATGAAAGCCTGTGGGTTGTAAACCTCTTTTCTCAAGGAAGAAGTTCTGAC  120

Query  121  GGTAC  125
            |||||
Sbjct  121  GGTAC  125


>KM161924.1 Uncultured bacterium clone Espejo_9_20_11_Water.18353 16S ribosomal 
RNA gene, partial sequence
Length=592

 Score = 215 bits (116),  Expect = 9e-52
 Identities = 122/125 (98%), Gaps = 0/125 (0%)
 Strand=Plus/Plus

Query  1    CCTACGGGTGGCTGCAGTGGGGAATTTTCCGCAATGGGCGAAAGCCTGACGGAGCAATAC  60
            |||||||| ||| |||||||||||||||||||||||||||||||||||||||||||||||
Sbjct  1    CCTACGGGAGGCAGCAGTGGGGAATTTTCCGCAATGGGCGAAAGCCTGACGGAGCAATAC  60

Query  61   CGCGTGAGGGATGAACGCCTGTGGGTTGTAAACCTCTTTTCTCAAGGAAGAAGTTCTGAC  120
            ||||||||||||||| ||||||||||||||||||||||||||||||||||||||||||||
Sbjct  61   CGCGTGAGGGATGAAAGCCTGTGGGTTGTAAACCTCTTTTCTCAAGGAAGAAGTTCTGAC  120

Query  121  GGTAC  125
            |||||
Sbjct  121  GGTAC  125


>KM161494.1 Uncultured bacterium clone Espejo_9_20_11_Water.3531 16S ribosomal 
RNA gene, partial sequence
Length=604

 Score = 215 bits (116),  Expect = 9e-52
 Identities = 122/125 (98%), Gaps = 0/125 (0%)
 Strand=Plus/Plus

Query  1    CCTACGGGTGGCTGCAGTGGGGAATTTTCCGCAATGGGCGAAAGCCTGACGGAGCAATAC  60
            |||||||| ||| |||||||||||||||||||||||||||||||||||||||||||||||
Sbjct  1    CCTACGGGAGGCAGCAGTGGGGAATTTTCCGCAATGGGCGAAAGCCTGACGGAGCAATAC  60

Query  61   CGCGTGAGGGATGAACGCCTGTGGGTTGTAAACCTCTTTTCTCAAGGAAGAAGTTCTGAC  120
            ||||||||||||||| ||||||||||||||||||||||||||||||||||||||||||||
Sbjct  61   CGCGTGAGGGATGAAAGCCTGTGGGTTGTAAACCTCTTTTCTCAAGGAAGAAGTTCTGAC  120

Query  121  GGTAC  125
            |||||
Sbjct  121  GGTAC  125


>KM134119.1 Uncultured bacterium clone LNH_9_9_11_Water.231221 16S ribosomal 
RNA gene, partial sequence
Length=564

 Score = 215 bits (116),  Expect = 9e-52
 Identities = 122/125 (98%), Gaps = 0/125 (0%)
 Strand=Plus/Plus

Query  1    CCTACGGGTGGCTGCAGTGGGGAATTTTCCGCAATGGGCGAAAGCCTGACGGAGCAATAC  60
            |||||||| ||| |||||||||||||||||||||||||||||||||||||||||||||||
Sbjct  1    CCTACGGGAGGCAGCAGTGGGGAATTTTCCGCAATGGGCGAAAGCCTGACGGAGCAATAC  60

Query  61   CGCGTGAGGGATGAACGCCTGTGGGTTGTAAACCTCTTTTCTCAAGGAAGAAGTTCTGAC  120
            ||||||||||||||| ||||||||||||||||||||||||||||||||||||||||||||
Sbjct  61   CGCGTGAGGGATGAAAGCCTGTGGGTTGTAAACCTCTTTTCTCAAGGAAGAAGTTCTGAC  120

Query  121  GGTAC  125
            |||||
Sbjct  121  GGTAC  125


>KM132948.1 Uncultured bacterium clone LNH_9_9_11_Water.194051 16S ribosomal 
RNA gene, partial sequence
Length=607

 Score = 215 bits (116),  Expect = 9e-52
 Identities = 122/125 (98%), Gaps = 0/125 (0%)
 Strand=Plus/Plus

Query  1    CCTACGGGTGGCTGCAGTGGGGAATTTTCCGCAATGGGCGAAAGCCTGACGGAGCAATAC  60
            |||||||| ||| |||||||||||||||||||||||||||||||||||||||||||||||
Sbjct  1    CCTACGGGAGGCAGCAGTGGGGAATTTTCCGCAATGGGCGAAAGCCTGACGGAGCAATAC  60

Query  61   CGCGTGAGGGATGAACGCCTGTGGGTTGTAAACCTCTTTTCTCAAGGAAGAAGTTCTGAC  120
            ||||||||||||||| ||||||||||||||||||||||||||||||||||||||||||||
Sbjct  61   CGCGTGAGGGATGAAAGCCTGTGGGTTGTAAACCTCTTTTCTCAAGGAAGAAGTTCTGAC  120

Query  121  GGTAC  125
            |||||
Sbjct  121  GGTAC  125


>KM132728.1 Uncultured bacterium clone LNH_9_9_11_Water.187101 16S ribosomal 
RNA gene, partial sequence
Length=624

 Score = 215 bits (116),  Expect = 9e-52
 Identities = 122/125 (98%), Gaps = 0/125 (0%)
 Strand=Plus/Plus

Query  1    CCTACGGGTGGCTGCAGTGGGGAATTTTCCGCAATGGGCGAAAGCCTGACGGAGCAATAC  60
            |||||||| ||| |||||||||||||||||||||||||||||||||||||||||||||||
Sbjct  1    CCTACGGGAGGCAGCAGTGGGGAATTTTCCGCAATGGGCGAAAGCCTGACGGAGCAATAC  60

Query  61   CGCGTGAGGGATGAACGCCTGTGGGTTGTAAACCTCTTTTCTCAAGGAAGAAGTTCTGAC  120
            ||||||||||||||| ||||||||||||||||||||||||||||||||||||||||||||
Sbjct  61   CGCGTGAGGGATGAAAGCCTGTGGGTTGTAAACCTCTTTTCTCAAGGAAGAAGTTCTGAC  120

Query  121  GGTAC  125
            |||||
Sbjct  121  GGTAC  125


>KM131722.1 Uncultured bacterium clone LNH_9_9_11_Water.154528 16S ribosomal 
RNA gene, partial sequence
Length=563

 Score = 215 bits (116),  Expect = 9e-52
 Identities = 122/125 (98%), Gaps = 0/125 (0%)
 Strand=Plus/Plus

Query  1    CCTACGGGTGGCTGCAGTGGGGAATTTTCCGCAATGGGCGAAAGCCTGACGGAGCAATAC  60
            |||||||| ||| |||||||||||||||||||||||||||||||||||||||||||||||
Sbjct  1    CCTACGGGAGGCAGCAGTGGGGAATTTTCCGCAATGGGCGAAAGCCTGACGGAGCAATAC  60

Query  61   CGCGTGAGGGATGAACGCCTGTGGGTTGTAAACCTCTTTTCTCAAGGAAGAAGTTCTGAC  120
            ||||||||||||||| ||||||||||||||||||||||||||||||||||||||||||||
Sbjct  61   CGCGTGAGGGATGAAAGCCTGTGGGTTGTAAACCTCTTTTCTCAAGGAAGAAGTTCTGAC  120

Query  121  GGTAC  125
            |||||
Sbjct  121  GGTAC  125


>KM130492.1 Uncultured bacterium clone LNH_9_9_11_Water.115739 16S ribosomal 
RNA gene, partial sequence
Length=592

 Score = 215 bits (116),  Expect = 9e-52
 Identities = 122/125 (98%), Gaps = 0/125 (0%)
 Strand=Plus/Plus

Query  1    CCTACGGGTGGCTGCAGTGGGGAATTTTCCGCAATGGGCGAAAGCCTGACGGAGCAATAC  60
            |||||||| ||| |||||||||||||||||||||||||||||||||||||||||||||||
Sbjct  1    CCTACGGGAGGCAGCAGTGGGGAATTTTCCGCAATGGGCGAAAGCCTGACGGAGCAATAC  60

Query  61   CGCGTGAGGGATGAACGCCTGTGGGTTGTAAACCTCTTTTCTCAAGGAAGAAGTTCTGAC  120
            ||||||||||||||| ||||||||||||||||||||||||||||||||||||||||||||
Sbjct  61   CGCGTGAGGGATGAAAGCCTGTGGGTTGTAAACCTCTTTTCTCAAGGAAGAAGTTCTGAC  120

Query  121  GGTAC  125
            |||||
Sbjct  121  GGTAC  125


>KM129730.1 Uncultured bacterium clone LNH_9_9_11_Water.91710 16S ribosomal 
RNA gene, partial sequence
Length=619

 Score = 215 bits (116),  Expect = 9e-52
 Identities = 122/125 (98%), Gaps = 0/125 (0%)
 Strand=Plus/Plus

Query  1    CCTACGGGTGGCTGCAGTGGGGAATTTTCCGCAATGGGCGAAAGCCTGACGGAGCAATAC  60
            |||||||| ||| |||||||||||||||||||||||||||||||||||||||||||||||
Sbjct  1    CCTACGGGAGGCAGCAGTGGGGAATTTTCCGCAATGGGCGAAAGCCTGACGGAGCAATAC  60

Query  61   CGCGTGAGGGATGAACGCCTGTGGGTTGTAAACCTCTTTTCTCAAGGAAGAAGTTCTGAC  120
            ||||||||||||||| ||||||||||||||||||||||||||||||||||||||||||||
Sbjct  61   CGCGTGAGGGATGAAAGCCTGTGGGTTGTAAACCTCTTTTCTCAAGGAAGAAGTTCTGAC  120

Query  121  GGTAC  125
            |||||
Sbjct  121  GGTAC  125


>KM129266.1 Uncultured bacterium clone LNH_9_9_11_Water.75431 16S ribosomal 
RNA gene, partial sequence
Length=565

 Score = 215 bits (116),  Expect = 9e-52
 Identities = 122/125 (98%), Gaps = 0/125 (0%)
 Strand=Plus/Plus

Query  1    CCTACGGGTGGCTGCAGTGGGGAATTTTCCGCAATGGGCGAAAGCCTGACGGAGCAATAC  60
            |||||||| ||| |||||||||||||||||||||||||||||||||||||||||||||||
Sbjct  1    CCTACGGGAGGCAGCAGTGGGGAATTTTCCGCAATGGGCGAAAGCCTGACGGAGCAATAC  60

Query  61   CGCGTGAGGGATGAACGCCTGTGGGTTGTAAACCTCTTTTCTCAAGGAAGAAGTTCTGAC  120
            ||||||||||||||| ||||||||||||||||||||||||||||||||||||||||||||
Sbjct  61   CGCGTGAGGGATGAAAGCCTGTGGGTTGTAAACCTCTTTTCTCAAGGAAGAAGTTCTGAC  120

Query  121  GGTAC  125
            |||||
Sbjct  121  GGTAC  125


>KM126932.1 Uncultured bacterium clone LNH_9_9_11_Water.148 16S ribosomal 
RNA gene, partial sequence
Length=616

 Score = 215 bits (116),  Expect = 9e-52
 Identities = 122/125 (98%), Gaps = 0/125 (0%)
 Strand=Plus/Plus

Query  1    CCTACGGGTGGCTGCAGTGGGGAATTTTCCGCAATGGGCGAAAGCCTGACGGAGCAATAC  60
            |||||||| ||| |||||||||||||||||||||||||||||||||||||||||||||||
Sbjct  1    CCTACGGGAGGCAGCAGTGGGGAATTTTCCGCAATGGGCGAAAGCCTGACGGAGCAATAC  60

Query  61   CGCGTGAGGGATGAACGCCTGTGGGTTGTAAACCTCTTTTCTCAAGGAAGAAGTTCTGAC  120
            ||||||||||||||| ||||||||||||||||||||||||||||||||||||||||||||
Sbjct  61   CGCGTGAGGGATGAAAGCCTGTGGGTTGTAAACCTCTTTTCTCAAGGAAGAAGTTCTGAC  120

Query  121  GGTAC  125
            |||||
Sbjct  121  GGTAC  125


>AB930536.1 Uncultured bacterium gene for 16S ribosomal RNA, partial sequence, 
clone: Fei_12Nov10m_72
Length=1412

 Score = 215 bits (116),  Expect = 9e-52
 Identities = 122/125 (98%), Gaps = 0/125 (0%)
 Strand=Plus/Plus

Query  1    CCTACGGGTGGCTGCAGTGGGGAATTTTCCGCAATGGGCGAAAGCCTGACGGAGCAATAC  60
            |||||||| ||| |||||||||||||||||||||||||||||||||||||||||||||||
Sbjct  284  CCTACGGGAGGCAGCAGTGGGGAATTTTCCGCAATGGGCGAAAGCCTGACGGAGCAATAC  343

Query  61   CGCGTGAGGGATGAACGCCTGTGGGTTGTAAACCTCTTTTCTCAAGGAAGAAGTTCTGAC  120
            ||||||||||||||| ||||||||||||||||||||||||||||||||||||||||||||
Sbjct  344  CGCGTGAGGGATGAAAGCCTGTGGGTTGTAAACCTCTTTTCTCAAGGAAGAAGTTCTGAC  403

Query  121  GGTAC  125
            |||||
Sbjct  404  GGTAC  408


>AB930769.1 Uncultured bacterium gene for 16S ribosomal RNA, partial sequence, 
clone: Fei_13Dec10m_45
Length=1413

 Score = 215 bits (116),  Expect = 9e-52
 Identities = 122/125 (98%), Gaps = 0/125 (0%)
 Strand=Plus/Plus

Query  1    CCTACGGGTGGCTGCAGTGGGGAATTTTCCGCAATGGGCGAAAGCCTGACGGAGCAATAC  60
            |||||||| ||| |||||||||||||||||||||||||||||||||||||||||||||||
Sbjct  284  CCTACGGGAGGCAGCAGTGGGGAATTTTCCGCAATGGGCGAAAGCCTGACGGAGCAATAC  343

Query  61   CGCGTGAGGGATGAACGCCTGTGGGTTGTAAACCTCTTTTCTCAAGGAAGAAGTTCTGAC  120
            ||||||||||||||| ||||||||||||||||||||||||||||||||||||||||||||
Sbjct  344  CGCGTGAGGGATGAAAGCCTGTGGGTTGTAAACCTCTTTTCTCAAGGAAGAAGTTCTGAC  403

Query  121  GGTAC  125
            |||||
Sbjct  404  GGTAC  408


>JQ199636.1 Uncultured bacterium clone SeaWat_51010 16S ribosomal RNA gene, 
partial sequence
Length=1311

 Score = 215 bits (116),  Expect = 9e-52
 Identities = 122/125 (98%), Gaps = 0/125 (0%)
 Strand=Plus/Plus

Query  1    CCTACGGGTGGCTGCAGTGGGGAATTTTCCGCAATGGGCGAAAGCCTGACGGAGCAATAC  60
            |||||||| ||| |||||||||||||||||||||||||||||||||||||||||||||||
Sbjct  284  CCTACGGGAGGCAGCAGTGGGGAATTTTCCGCAATGGGCGAAAGCCTGACGGAGCAATAC  343

Query  61   CGCGTGAGGGATGAACGCCTGTGGGTTGTAAACCTCTTTTCTCAAGGAAGAAGTTCTGAC  120
            ||||||||||||||| ||||||||||||||||||||||||||||||||||||||||||||
Sbjct  344  CGCGTGAGGGATGAAAGCCTGTGGGTTGTAAACCTCTTTTCTCAAGGAAGAAGTTCTGAC  403

Query  121  GGTAC  125
            |||||
Sbjct  404  GGTAC  408


>JQ195657.1 Uncultured bacterium clone SeaWat_G236 16S ribosomal RNA gene, 
partial sequence
Length=1311

 Score = 215 bits (116),  Expect = 9e-52
 Identities = 122/125 (98%), Gaps = 0/125 (0%)
 Strand=Plus/Plus

Query  1    CCTACGGGTGGCTGCAGTGGGGAATTTTCCGCAATGGGCGAAAGCCTGACGGAGCAATAC  60
            |||||||| ||| |||||||||||||||||||||||||||||||||||||||||||||||
Sbjct  284  CCTACGGGAGGCAGCAGTGGGGAATTTTCCGCAATGGGCGAAAGCCTGACGGAGCAATAC  343

Query  61   CGCGTGAGGGATGAACGCCTGTGGGTTGTAAACCTCTTTTCTCAAGGAAGAAGTTCTGAC  120
            ||||||||||||||| ||||||||||||||||||||||||||||||||||||||||||||
Sbjct  344  CGCGTGAGGGATGAAAGCCTGTGGGTTGTAAACCTCTTTTCTCAAGGAAGAAGTTCTGAC  403

Query  121  GGTAC  125
            |||||
Sbjct  404  GGTAC  408


>HE857468.1 Uncultured bacterium partial 16S rRNA gene, clone Llauset_1_G2
Length=904

 Score = 215 bits (116),  Expect = 9e-52
 Identities = 122/125 (98%), Gaps = 0/125 (0%)
 Strand=Plus/Plus

Query  1    CCTACGGGTGGCTGCAGTGGGGAATTTTCCGCAATGGGCGAAAGCCTGACGGAGCAATAC  60
            |||||||| ||| |||||||||||||||||||||||||||||||||||||||||||||||
Sbjct  284  CCTACGGGAGGCAGCAGTGGGGAATTTTCCGCAATGGGCGAAAGCCTGACGGAGCAATAC  343

Query  61   CGCGTGAGGGATGAACGCCTGTGGGTTGTAAACCTCTTTTCTCAAGGAAGAAGTTCTGAC  120
            ||||||||||||||| ||||||||||||||||||||||||||||||||||||||||||||
Sbjct  344  CGCGTGAGGGATGAAAGCCTGTGGGTTGTAAACCTCTTTTCTCAAGGAAGAAGTTCTGAC  403

Query  121  GGTAC  125
            |||||
Sbjct  404  GGTAC  408


>HE857172.1 Uncultured bacterium partial 16S rRNA gene, clone Filia_2_B12
Length=795

 Score = 215 bits (116),  Expect = 9e-52
 Identities = 122/125 (98%), Gaps = 0/125 (0%)
 Strand=Plus/Plus

Query  1    CCTACGGGTGGCTGCAGTGGGGAATTTTCCGCAATGGGCGAAAGCCTGACGGAGCAATAC  60
            |||||||| ||| |||||||||||||||||||||||||||||||||||||||||||||||
Sbjct  198  CCTACGGGAGGCAGCAGTGGGGAATTTTCCGCAATGGGCGAAAGCCTGACGGAGCAATAC  257

Query  61   CGCGTGAGGGATGAACGCCTGTGGGTTGTAAACCTCTTTTCTCAAGGAAGAAGTTCTGAC  120
            ||||||||||||||| ||||||||||||||||||||||||||||||||||||||||||||
Sbjct  258  CGCGTGAGGGATGAAAGCCTGTGGGTTGTAAACCTCTTTTCTCAAGGAAGAAGTTCTGAC  317

Query  121  GGTAC  125
            |||||
Sbjct  318  GGTAC  322


>HE857117.1 Uncultured bacterium partial 16S rRNA gene, clone Filia_1_D7
Length=903

 Score = 215 bits (116),  Expect = 9e-52
 Identities = 122/125 (98%), Gaps = 0/125 (0%)
 Strand=Plus/Plus

Query  1    CCTACGGGTGGCTGCAGTGGGGAATTTTCCGCAATGGGCGAAAGCCTGACGGAGCAATAC  60
            |||||||| ||| |||||||||||||||||||||||||||||||||||||||||||||||
Sbjct  284  CCTACGGGAGGCAGCAGTGGGGAATTTTCCGCAATGGGCGAAAGCCTGACGGAGCAATAC  343

Query  61   CGCGTGAGGGATGAACGCCTGTGGGTTGTAAACCTCTTTTCTCAAGGAAGAAGTTCTGAC  120
            ||||||||||||||| ||||||||||||||||||||||||||||||||||||||||||||
Sbjct  344  CGCGTGAGGGATGAAAGCCTGTGGGTTGTAAACCTCTTTTCTCAAGGAAGAAGTTCTGAC  403

Query  121  GGTAC  125
            |||||
Sbjct  404  GGTAC  408


>HE857107.1 Uncultured bacterium partial 16S rRNA gene, clone Filia_1_C8
Length=917

 Score = 215 bits (116),  Expect = 9e-52
 Identities = 122/125 (98%), Gaps = 0/125 (0%)
 Strand=Plus/Plus

Query  1    CCTACGGGTGGCTGCAGTGGGGAATTTTCCGCAATGGGCGAAAGCCTGACGGAGCAATAC  60
            |||||||| ||| |||||||||||||||||||||||||||||||||||||||||||||||
Sbjct  282  CCTACGGGAGGCAGCAGTGGGGAATTTTCCGCAATGGGCGAAAGCCTGACGGAGCAATAC  341

Query  61   CGCGTGAGGGATGAACGCCTGTGGGTTGTAAACCTCTTTTCTCAAGGAAGAAGTTCTGAC  120
            ||||||||||||||| ||||||||||||||||||||||||||||||||||||||||||||
Sbjct  342  CGCGTGAGGGATGAAAGCCTGTGGGTTGTAAACCTCTTTTCTCAAGGAAGAAGTTCTGAC  401

Query  121  GGTAC  125
            |||||
Sbjct  402  GGTAC  406


>JQ941805.1 Uncultured bacterium clone Contig\33 16S ribosomal RNA gene, 
partial sequence
Length=1348

 Score = 215 bits (116),  Expect = 9e-52
 Identities = 122/125 (98%), Gaps = 0/125 (0%)
 Strand=Plus/Plus

Query  1    CCTACGGGTGGCTGCAGTGGGGAATTTTCCGCAATGGGCGAAAGCCTGACGGAGCAATAC  60
            |||||||| ||| |||||||||||||||||||||||||||||||||||||||||||||||
Sbjct  304  CCTACGGGAGGCAGCAGTGGGGAATTTTCCGCAATGGGCGAAAGCCTGACGGAGCAATAC  363

Query  61   CGCGTGAGGGATGAACGCCTGTGGGTTGTAAACCTCTTTTCTCAAGGAAGAAGTTCTGAC  120
            ||||||||||||||| ||||||||||||||||||||||||||||||||||||||||||||
Sbjct  364  CGCGTGAGGGATGAAAGCCTGTGGGTTGTAAACCTCTTTTCTCAAGGAAGAAGTTCTGAC  423

Query  121  GGTAC  125
            |||||
Sbjct  424  GGTAC  428


>JF917234.1 Uncultured phototrophic eukaryote clone SW08-paHPL-25 16S ribosomal 
RNA gene, partial sequence
Length=1452

 Score = 215 bits (116),  Expect = 9e-52
 Identities = 122/125 (98%), Gaps = 0/125 (0%)
 Strand=Plus/Plus

Query  1    CCTACGGGTGGCTGCAGTGGGGAATTTTCCGCAATGGGCGAAAGCCTGACGGAGCAATAC  60
            |||||||| ||| |||||||||||||||||||||||||||||||||||||||||||||||
Sbjct  304  CCTACGGGAGGCAGCAGTGGGGAATTTTCCGCAATGGGCGAAAGCCTGACGGAGCAATAC  363

Query  61   CGCGTGAGGGATGAACGCCTGTGGGTTGTAAACCTCTTTTCTCAAGGAAGAAGTTCTGAC  120
            ||||||||||||||| ||||||||||||||||||||||||||||||||||||||||||||
Sbjct  364  CGCGTGAGGGATGAAAGCCTGTGGGTTGTAAACCTCTTTTCTCAAGGAAGAAGTTCTGAC  423

Query  121  GGTAC  125
            |||||
Sbjct  424  GGTAC  428


>JF917233.1 Uncultured phototrophic eukaryote clone SW06-paHPL-15 16S ribosomal 
RNA gene, partial sequence
Length=904

 Score = 215 bits (116),  Expect = 9e-52
 Identities = 122/125 (98%), Gaps = 0/125 (0%)
 Strand=Plus/Plus

Query  1    CCTACGGGTGGCTGCAGTGGGGAATTTTCCGCAATGGGCGAAAGCCTGACGGAGCAATAC  60
            |||||||| ||| |||||||||||||||||||||||||||||||||||||||||||||||
Sbjct  256  CCTACGGGAGGCAGCAGTGGGGAATTTTCCGCAATGGGCGAAAGCCTGACGGAGCAATAC  315

Query  61   CGCGTGAGGGATGAACGCCTGTGGGTTGTAAACCTCTTTTCTCAAGGAAGAAGTTCTGAC  120
            ||||||||||||||| ||||||||||||||||||||||||||||||||||||||||||||
Sbjct  316  CGCGTGAGGGATGAAAGCCTGTGGGTTGTAAACCTCTTTTCTCAAGGAAGAAGTTCTGAC  375

Query  121  GGTAC  125
            |||||
Sbjct  376  GGTAC  380


>JF917232.1 Uncultured phototrophic eukaryote clone SW08-paHPL-28 16S ribosomal 
RNA gene, partial sequence
Length=1451

 Score = 215 bits (116),  Expect = 9e-52
 Identities = 122/125 (98%), Gaps = 0/125 (0%)
 Strand=Plus/Plus

Query  1    CCTACGGGTGGCTGCAGTGGGGAATTTTCCGCAATGGGCGAAAGCCTGACGGAGCAATAC  60
            |||||||| ||| |||||||||||||||||||||||||||||||||||||||||||||||
Sbjct  304  CCTACGGGAGGCAGCAGTGGGGAATTTTCCGCAATGGGCGAAAGCCTGACGGAGCAATAC  363

Query  61   CGCGTGAGGGATGAACGCCTGTGGGTTGTAAACCTCTTTTCTCAAGGAAGAAGTTCTGAC  120
            ||||||||||||||| ||||||||||||||||||||||||||||||||||||||||||||
Sbjct  364  CGCGTGAGGGATGAAAGCCTGTGGGTTGTAAACCTCTTTTCTCAAGGAAGAAGTTCTGAC  423

Query  121  GGTAC  125
            |||||
Sbjct  424  GGTAC  428


>JF917231.1 Uncultured phototrophic eukaryote clone SW06-paCL-71 16S ribosomal 
RNA gene, partial sequence
Length=935

 Score = 215 bits (116),  Expect = 9e-52
 Identities = 122/125 (98%), Gaps = 0/125 (0%)
 Strand=Plus/Plus

Query  1    CCTACGGGTGGCTGCAGTGGGGAATTTTCCGCAATGGGCGAAAGCCTGACGGAGCAATAC  60
            |||||||| ||| |||||||||||||||||||||||||||||||||||||||||||||||
Sbjct  256  CCTACGGGAGGCAGCAGTGGGGAATTTTCCGCAATGGGCGAAAGCCTGACGGAGCAATAC  315

Query  61   CGCGTGAGGGATGAACGCCTGTGGGTTGTAAACCTCTTTTCTCAAGGAAGAAGTTCTGAC  120
            ||||||||||||||| ||||||||||||||||||||||||||||||||||||||||||||
Sbjct  316  CGCGTGAGGGATGAAAGCCTGTGGGTTGTAAACCTCTTTTCTCAAGGAAGAAGTTCTGAC  375

Query  121  GGTAC  125
            |||||
Sbjct  376  GGTAC  380


>JN865821.1 Uncultured bacterium isolate PW-146 16S ribosomal RNA gene, partial 
sequence
Length=443

 Score = 215 bits (116),  Expect = 9e-52
 Identities = 122/125 (98%), Gaps = 0/125 (0%)
 Strand=Plus/Plus

Query  1    CCTACGGGTGGCTGCAGTGGGGAATTTTCCGCAATGGGCGAAAGCCTGACGGAGCAATAC  60
            |||||||| ||| |||||||||||||||||||||||||||||||||||||||||||||||
Sbjct  283  CCTACGGGAGGCAGCAGTGGGGAATTTTCCGCAATGGGCGAAAGCCTGACGGAGCAATAC  342

Query  61   CGCGTGAGGGATGAACGCCTGTGGGTTGTAAACCTCTTTTCTCAAGGAAGAAGTTCTGAC  120
            ||||||||||||||| ||||||||||||||||||||||||||||||||||||||||||||
Sbjct  343  CGCGTGAGGGATGAAAGCCTGTGGGTTGTAAACCTCTTTTCTCAAGGAAGAAGTTCTGAC  402

Query  121  GGTAC  125
            |||||
Sbjct  403  GGTAC  407


>JN127523.1 Uncultured bacterium clone AMD5-37 16S ribosomal RNA gene, partial 
sequence
Length=471

 Score = 215 bits (116),  Expect = 9e-52
 Identities = 122/125 (98%), Gaps = 0/125 (0%)
 Strand=Plus/Plus

Query  1    CCTACGGGTGGCTGCAGTGGGGAATTTTCCGCAATGGGCGAAAGCCTGACGGAGCAATAC  60
            |||||||| ||| |||||||||||||||||||||||||||||||||||||||||||||||
Sbjct  304  CCTACGGGAGGCAGCAGTGGGGAATTTTCCGCAATGGGCGAAAGCCTGACGGAGCAATAC  363

Query  61   CGCGTGAGGGATGAACGCCTGTGGGTTGTAAACCTCTTTTCTCAAGGAAGAAGTTCTGAC  120
            ||||||||||||||| ||||||||||||||||||||||||||||||||||||||||||||
Sbjct  364  CGCGTGAGGGATGAAAGCCTGTGGGTTGTAAACCTCTTTTCTCAAGGAAGAAGTTCTGAC  423

Query  121  GGTAC  125
            |||||
Sbjct  424  GGTAC  428


>JF260876.1 Uncultured bacterium clone JLRB-8-1 16S ribosomal RNA gene, partial 
sequence
Length=564

 Score = 215 bits (116),  Expect = 9e-52
 Identities = 122/125 (98%), Gaps = 0/125 (0%)
 Strand=Plus/Plus

Query  1    CCTACGGGTGGCTGCAGTGGGGAATTTTCCGCAATGGGCGAAAGCCTGACGGAGCAATAC  60
            |||||||| ||| |||||||||||||||||||||||||||||||||||||||||||||||
Sbjct  1    CCTACGGGAGGCAGCAGTGGGGAATTTTCCGCAATGGGCGAAAGCCTGACGGAGCAATAC  60

Query  61   CGCGTGAGGGATGAACGCCTGTGGGTTGTAAACCTCTTTTCTCAAGGAAGAAGTTCTGAC  120
            ||||||||||||||| ||||||||||||||||||||||||||||||||||||||||||||
Sbjct  61   CGCGTGAGGGATGAAAGCCTGTGGGTTGTAAACCTCTTTTCTCAAGGAAGAAGTTCTGAC  120

Query  121  GGTAC  125
            |||||
Sbjct  121  GGTAC  125


>JN117211.1 Uncultured bacterium clone PE7-0-32 16S ribosomal RNA gene, partial 
sequence
Length=811

 Score = 215 bits (116),  Expect = 9e-52
 Identities = 122/125 (98%), Gaps = 0/125 (0%)
 Strand=Plus/Plus

Query  1    CCTACGGGTGGCTGCAGTGGGGAATTTTCCGCAATGGGCGAAAGCCTGACGGAGCAATAC  60
            |||||||| ||| |||||||||||||||||||||||||||||||||||||||||||||||
Sbjct  225  CCTACGGGAGGCAGCAGTGGGGAATTTTCCGCAATGGGCGAAAGCCTGACGGAGCAATAC  284

Query  61   CGCGTGAGGGATGAACGCCTGTGGGTTGTAAACCTCTTTTCTCAAGGAAGAAGTTCTGAC  120
            ||||||||||||||| ||||||||||||||||||||||||||||||||||||||||||||
Sbjct  285  CGCGTGAGGGATGAAGGCCTGTGGGTTGTAAACCTCTTTTCTCAAGGAAGAAGTTCTGAC  344

Query  121  GGTAC  125
            |||||
Sbjct  345  GGTAC  349


>JF328335.1 Uncultured bacterium clone DNA921021 16S ribosomal RNA gene, 
partial sequence
Length=644

 Score = 215 bits (116),  Expect = 9e-52
 Identities = 122/125 (98%), Gaps = 0/125 (0%)
 Strand=Plus/Plus

Query  1    CCTACGGGTGGCTGCAGTGGGGAATTTTCCGCAATGGGCGAAAGCCTGACGGAGCAATAC  60
            |||||||| ||| |||||||||||||||||||||||||||||||||||||||||||||||
Sbjct  304  CCTACGGGAGGCAGCAGTGGGGAATTTTCCGCAATGGGCGAAAGCCTGACGGAGCAATAC  363

Query  61   CGCGTGAGGGATGAACGCCTGTGGGTTGTAAACCTCTTTTCTCAAGGAAGAAGTTCTGAC  120
            ||||||||||||||| ||||||||||||||||||||||||||||||||||||||||||||
Sbjct  364  CGCGTGAGGGATGAAAGCCTGTGGGTTGTAAACCTCTTTTCTCAAGGAAGAAGTTCTGAC  423

Query  121  GGTAC  125
            |||||
Sbjct  424  GGTAC  428


>AB591423.1 Chroomonas nordstedtii chloroplast gene for 16S rRNA, partial 
sequence
Length=1225

 Score = 215 bits (116),  Expect = 9e-52
 Identities = 122/125 (98%), Gaps = 0/125 (0%)
 Strand=Plus/Plus

Query  1    CCTACGGGTGGCTGCAGTGGGGAATTTTCCGCAATGGGCGAAAGCCTGACGGAGCAATAC  60
            |||||||| ||| |||||||||||||||||||||||||||||||||||||||||||||||
Sbjct  92   CCTACGGGAGGCAGCAGTGGGGAATTTTCCGCAATGGGCGAAAGCCTGACGGAGCAATAC  151

Query  61   CGCGTGAGGGATGAACGCCTGTGGGTTGTAAACCTCTTTTCTCAAGGAAGAAGTTCTGAC  120
            ||||||||||||||| ||||||||||||||||||||||||||||||||||||||||||||
Sbjct  152  CGCGTGAGGGATGAAAGCCTGTGGGTTGTAAACCTCTTTTCTCAAGGAAGAAGTTCTGAC  211

Query  121  GGTAC  125
            |||||
Sbjct  212  GGTAC  216


>AB591422.1 Chroomonas caudata chloroplast gene for 16S rRNA, partial sequence
Length=1226

 Score = 215 bits (116),  Expect = 9e-52
 Identities = 122/125 (98%), Gaps = 0/125 (0%)
 Strand=Plus/Plus

Query  1    CCTACGGGTGGCTGCAGTGGGGAATTTTCCGCAATGGGCGAAAGCCTGACGGAGCAATAC  60
            |||||||| ||| |||||||||||||||||||||||||||||||||||||||||||||||
Sbjct  92   CCTACGGGAGGCAGCAGTGGGGAATTTTCCGCAATGGGCGAAAGCCTGACGGAGCAATAC  151

Query  61   CGCGTGAGGGATGAACGCCTGTGGGTTGTAAACCTCTTTTCTCAAGGAAGAAGTTCTGAC  120
            ||||||||||||||| ||||||||||||||||||||||||||||||||||||||||||||
Sbjct  152  CGCGTGAGGGATGAAAGCCTGTGGGTTGTAAACCTCTTTTCTCAAGGAAGAAGTTCTGAC  211

Query  121  GGTAC  125
            |||||
Sbjct  212  GGTAC  216


>AB591420.1 Gymnodinium myriopyrenoides chloroplast gene for 16S rRNA, partial 
sequence, isolate: Isonoura-2007
Length=1289

 Score = 215 bits (116),  Expect = 9e-52
 Identities = 122/125 (98%), Gaps = 0/125 (0%)
 Strand=Plus/Plus

Query  1    CCTACGGGTGGCTGCAGTGGGGAATTTTCCGCAATGGGCGAAAGCCTGACGGAGCAATAC  60
            |||||||| ||| |||||||||||||||||||||||||||||||||||||||||||||||
Sbjct  185  CCTACGGGAGGCAGCAGTGGGGAATTTTCCGCAATGGGCGAAAGCCTGACGGAGCAATAC  244

Query  61   CGCGTGAGGGATGAACGCCTGTGGGTTGTAAACCTCTTTTCTCAAGGAAGAAGTTCTGAC  120
            ||||||||||||||| ||||||||||||||||||||||||||||||||||||||||||||
Sbjct  245  CGCGTGAGGGATGAAAGCCTGTGGGTTGTAAACCTCTTTTCTCAAGGAAGAAGTTCTGAC  304

Query  121  GGTAC  125
            |||||
Sbjct  305  GGTAC  309


>AB591419.1 Gymnodinium myriopyrenoides chloroplast gene for 16S rRNA, partial 
sequence, isolate: Isonoura-2006
Length=1226

 Score = 215 bits (116),  Expect = 9e-52
 Identities = 122/125 (98%), Gaps = 0/125 (0%)
 Strand=Plus/Plus

Query  1    CCTACGGGTGGCTGCAGTGGGGAATTTTCCGCAATGGGCGAAAGCCTGACGGAGCAATAC  60
            |||||||| ||| |||||||||||||||||||||||||||||||||||||||||||||||
Sbjct  92   CCTACGGGAGGCAGCAGTGGGGAATTTTCCGCAATGGGCGAAAGCCTGACGGAGCAATAC  151

Query  61   CGCGTGAGGGATGAACGCCTGTGGGTTGTAAACCTCTTTTCTCAAGGAAGAAGTTCTGAC  120
            ||||||||||||||| ||||||||||||||||||||||||||||||||||||||||||||
Sbjct  152  CGCGTGAGGGATGAAAGCCTGTGGGTTGTAAACCTCTTTTCTCAAGGAAGAAGTTCTGAC  211

Query  121  GGTAC  125
            |||||
Sbjct  212  GGTAC  216


>HQ904583.1 Uncultured bacterium clone XYHBP.0912.54 16S ribosomal RNA gene, 
partial sequence
Length=817

 Score = 215 bits (116),  Expect = 9e-52
 Identities = 122/125 (98%), Gaps = 0/125 (0%)
 Strand=Plus/Plus

Query  1    CCTACGGGTGGCTGCAGTGGGGAATTTTCCGCAATGGGCGAAAGCCTGACGGAGCAATAC  60
            |||||||| ||| |||||||||||||||||||||||||||||||||||||||||||||||
Sbjct  254  CCTACGGGAGGCAGCAGTGGGGAATTTTCCGCAATGGGCGAAAGCCTGACGGAGCAATAC  313

Query  61   CGCGTGAGGGATGAACGCCTGTGGGTTGTAAACCTCTTTTCTCAAGGAAGAAGTTCTGAC  120
            ||||||||||||||| ||||||||||||||||||||||||||||||||||||||||||||
Sbjct  314  CGCGTGAGGGATGAAAGCCTGTGGGTTGTAAACCTCTTTTCTCAAGGAAGAAGTTCTGAC  373

Query  121  GGTAC  125
            |||||
Sbjct  374  GGTAC  378


>HQ904383.1 Uncultured bacterium clone CHBP.0912.132 16S ribosomal RNA gene, 
partial sequence
Length=818

 Score = 215 bits (116),  Expect = 9e-52
 Identities = 122/125 (98%), Gaps = 0/125 (0%)
 Strand=Plus/Plus

Query  1    CCTACGGGTGGCTGCAGTGGGGAATTTTCCGCAATGGGCGAAAGCCTGACGGAGCAATAC  60
            |||||||| ||| |||||||||||||||||||||||||||||||||||||||||||||||
Sbjct  254  CCTACGGGAGGCAGCAGTGGGGAATTTTCCGCAATGGGCGAAAGCCTGACGGAGCAATAC  313

Query  61   CGCGTGAGGGATGAACGCCTGTGGGTTGTAAACCTCTTTTCTCAAGGAAGAAGTTCTGAC  120
            ||||||||||||||| ||||||||||||||||||||||||||||||||||||||||||||
Sbjct  314  CGCGTGAGGGATGAAAGCCTGTGGGTTGTAAACCTCTTTTCTCAAGGAAGAAGTTCTGAC  373

Query  121  GGTAC  125
            |||||
Sbjct  374  GGTAC  378


>HQ904371.1 Uncultured bacterium clone CHBP.0912.119 16S ribosomal RNA gene, 
partial sequence
Length=817

 Score = 215 bits (116),  Expect = 9e-52
 Identities = 122/125 (98%), Gaps = 0/125 (0%)
 Strand=Plus/Plus

Query  1    CCTACGGGTGGCTGCAGTGGGGAATTTTCCGCAATGGGCGAAAGCCTGACGGAGCAATAC  60
            |||||||| ||| |||||||||||||||||||||||||||||||||||||||||||||||
Sbjct  254  CCTACGGGAGGCAGCAGTGGGGAATTTTCCGCAATGGGCGAAAGCCTGACGGAGCAATAC  313

Query  61   CGCGTGAGGGATGAACGCCTGTGGGTTGTAAACCTCTTTTCTCAAGGAAGAAGTTCTGAC  120
            ||||||||||||||| ||||||||||||||||||||||||||||||||||||||||||||
Sbjct  314  CGCGTGAGGGATGAAAGCCTGTGGGTTGTAAACCTCTTTTCTCAAGGAAGAAGTTCTGAC  373

Query  121  GGTAC  125
            |||||
Sbjct  374  GGTAC  378


>HQ324867.1 Uncultured bacterium clone Dianchi-20 16S ribosomal RNA gene, 
partial sequence
Length=1454

 Score = 215 bits (116),  Expect = 9e-52
 Identities = 122/125 (98%), Gaps = 0/125 (0%)
 Strand=Plus/Plus

Query  1    CCTACGGGTGGCTGCAGTGGGGAATTTTCCGCAATGGGCGAAAGCCTGACGGAGCAATAC  60
            |||||||| ||| |||||||||||||||||||||||||||||||||||||||||||||||
Sbjct  304  CCTACGGGAGGCAGCAGTGGGGAATTTTCCGCAATGGGCGAAAGCCTGACGGAGCAATAC  363

Query  61   CGCGTGAGGGATGAACGCCTGTGGGTTGTAAACCTCTTTTCTCAAGGAAGAAGTTCTGAC  120
            ||||||||||||||| ||||||||||||||||||||||||||||||||||||||||||||
Sbjct  364  CGCGTGAGGGATGAAAGCCTGTGGGTTGTAAACCTCTTTTCTCAAGGAAGAAGTTCTGAC  423

Query  121  GGTAC  125
            |||||
Sbjct  424  GGTAC  428


>HQ324866.1 Uncultured bacterium clone Dianchi-19 16S ribosomal RNA gene, 
partial sequence
Length=1468

 Score = 215 bits (116),  Expect = 9e-52
 Identities = 122/125 (98%), Gaps = 0/125 (0%)
 Strand=Plus/Plus

Query  1    CCTACGGGTGGCTGCAGTGGGGAATTTTCCGCAATGGGCGAAAGCCTGACGGAGCAATAC  60
            |||||||| ||| |||||||||||||||||||||||||||||||||||||||||||||||
Sbjct  318  CCTACGGGAGGCAGCAGTGGGGAATTTTCCGCAATGGGCGAAAGCCTGACGGAGCAATAC  377

Query  61   CGCGTGAGGGATGAACGCCTGTGGGTTGTAAACCTCTTTTCTCAAGGAAGAAGTTCTGAC  120
            ||||||||||||||| ||||||||||||||||||||||||||||||||||||||||||||
Sbjct  378  CGCGTGAGGGATGAAAGCCTGTGGGTTGTAAACCTCTTTTCTCAAGGAAGAAGTTCTGAC  437

Query  121  GGTAC  125
            |||||
Sbjct  438  GGTAC  442


>HQ189695.1 Uncultured phototrophic eukaryote clone 26C01 16S ribosomal RNA 
gene, partial sequence; chloroplast
Length=695

 Score = 215 bits (116),  Expect = 9e-52
 Identities = 122/125 (98%), Gaps = 0/125 (0%)
 Strand=Plus/Plus

Query  1    CCTACGGGTGGCTGCAGTGGGGAATTTTCCGCAATGGGCGAAAGCCTGACGGAGCAATAC  60
            |||||||| ||| |||||||||||||||||||||||||||||||||||||||||||||||
Sbjct  253  CCTACGGGAGGCAGCAGTGGGGAATTTTCCGCAATGGGCGAAAGCCTGACGGAGCAATAC  312

Query  61   CGCGTGAGGGATGAACGCCTGTGGGTTGTAAACCTCTTTTCTCAAGGAAGAAGTTCTGAC  120
            ||||||||||||||| ||||||||||||||||||||||||||||||||||||||||||||
Sbjct  313  CGCGTGAGGGATGAAGGCCTGTGGGTTGTAAACCTCTTTTCTCAAGGAAGAAGTTCTGAC  372

Query  121  GGTAC  125
            |||||
Sbjct  373  GGTAC  377


>GU643181.1 Uncultured bacterium clone RW7837 16S ribosomal RNA gene, partial 
sequence
Length=438

 Score = 215 bits (116),  Expect = 9e-52
 Identities = 122/125 (98%), Gaps = 0/125 (0%)
 Strand=Plus/Plus

Query  1    CCTACGGGTGGCTGCAGTGGGGAATTTTCCGCAATGGGCGAAAGCCTGACGGAGCAATAC  60
            |||||||| ||| |||||||||||||||||||||||||||||||||||||||||||||||
Sbjct  285  CCTACGGGAGGCAGCAGTGGGGAATTTTCCGCAATGGGCGAAAGCCTGACGGAGCAATAC  344

Query  61   CGCGTGAGGGATGAACGCCTGTGGGTTGTAAACCTCTTTTCTCAAGGAAGAAGTTCTGAC  120
            ||||||||||||||| ||||||||||||||||||||||||||||||||||||||||||||
Sbjct  345  CGCGTGAGGGATGAAAGCCTGTGGGTTGTAAACCTCTTTTCTCAAGGAAGAAGTTCTGAC  404

Query  121  GGTAC  125
            |||||
Sbjct  405  GGTAC  409


>GU642928.1 Uncultured bacterium clone RW7584 16S ribosomal RNA gene, partial 
sequence
Length=480

 Score = 215 bits (116),  Expect = 9e-52
 Identities = 122/125 (98%), Gaps = 0/125 (0%)
 Strand=Plus/Plus

Query  1    CCTACGGGTGGCTGCAGTGGGGAATTTTCCGCAATGGGCGAAAGCCTGACGGAGCAATAC  60
            |||||||| ||| |||||||||||||||||||||||||||||||||||||||||||||||
Sbjct  314  CCTACGGGAGGCAGCAGTGGGGAATTTTCCGCAATGGGCGAAAGCCTGACGGAGCAATAC  373

Query  61   CGCGTGAGGGATGAACGCCTGTGGGTTGTAAACCTCTTTTCTCAAGGAAGAAGTTCTGAC  120
            ||||||||||||||| ||||||||||||||||||||||||||||||||||||||||||||
Sbjct  374  CGCGTGAGGGATGAAAGCCTGTGGGTTGTAAACCTCTTTTCTCAAGGAAGAAGTTCTGAC  433

Query  121  GGTAC  125
            |||||
Sbjct  434  GGTAC  438


>GU642664.1 Uncultured bacterium clone RW7320 16S ribosomal RNA gene, partial 
sequence
Length=472

 Score = 215 bits (116),  Expect = 9e-52
 Identities = 122/125 (98%), Gaps = 0/125 (0%)
 Strand=Plus/Plus

Query  1    CCTACGGGTGGCTGCAGTGGGGAATTTTCCGCAATGGGCGAAAGCCTGACGGAGCAATAC  60
            |||||||| ||| |||||||||||||||||||||||||||||||||||||||||||||||
Sbjct  319  CCTACGGGAGGCAGCAGTGGGGAATTTTCCGCAATGGGCGAAAGCCTGACGGAGCAATAC  378

Query  61   CGCGTGAGGGATGAACGCCTGTGGGTTGTAAACCTCTTTTCTCAAGGAAGAAGTTCTGAC  120
            ||||||||||||||| ||||||||||||||||||||||||||||||||||||||||||||
Sbjct  379  CGCGTGAGGGATGAAAGCCTGTGGGTTGTAAACCTCTTTTCTCAAGGAAGAAGTTCTGAC  438

Query  121  GGTAC  125
            |||||
Sbjct  439  GGTAC  443


>GU641495.1 Uncultured bacterium clone RW6151 16S ribosomal RNA gene, partial 
sequence
Length=434

 Score = 215 bits (116),  Expect = 9e-52
 Identities = 122/125 (98%), Gaps = 0/125 (0%)
 Strand=Plus/Plus

Query  1    CCTACGGGTGGCTGCAGTGGGGAATTTTCCGCAATGGGCGAAAGCCTGACGGAGCAATAC  60
            |||||||| ||| |||||||||||||||||||||||||||||||||||||||||||||||
Sbjct  281  CCTACGGGAGGCAGCAGTGGGGAATTTTCCGCAATGGGCGAAAGCCTGACGGAGCAATAC  340

Query  61   CGCGTGAGGGATGAACGCCTGTGGGTTGTAAACCTCTTTTCTCAAGGAAGAAGTTCTGAC  120
            ||||||||||||||| ||||||||||||||||||||||||||||||||||||||||||||
Sbjct  341  CGCGTGAGGGATGAAAGCCTGTGGGTTGTAAACCTCTTTTCTCAAGGAAGAAGTTCTGAC  400

Query  121  GGTAC  125
            |||||
Sbjct  401  GGTAC  405


>GU636263.1 Uncultured bacterium clone RW0919 16S ribosomal RNA gene, partial 
sequence
 GU640957.1 Uncultured bacterium clone RW5613 16S ribosomal RNA gene, partial 
sequence
Length=437

 Score = 215 bits (116),  Expect = 9e-52
 Identities = 122/125 (98%), Gaps = 0/125 (0%)
 Strand=Plus/Plus

Query  1    CCTACGGGTGGCTGCAGTGGGGAATTTTCCGCAATGGGCGAAAGCCTGACGGAGCAATAC  60
            |||||||| ||| |||||||||||||||||||||||||||||||||||||||||||||||
Sbjct  284  CCTACGGGAGGCAGCAGTGGGGAATTTTCCGCAATGGGCGAAAGCCTGACGGAGCAATAC  343

Query  61   CGCGTGAGGGATGAACGCCTGTGGGTTGTAAACCTCTTTTCTCAAGGAAGAAGTTCTGAC  120
            ||||||||||||||| ||||||||||||||||||||||||||||||||||||||||||||
Sbjct  344  CGCGTGAGGGATGAAAGCCTGTGGGTTGTAAACCTCTTTTCTCAAGGAAGAAGTTCTGAC  403

Query  121  GGTAC  125
            |||||
Sbjct  404  GGTAC  408


>GU640762.1 Uncultured bacterium clone RW5418 16S ribosomal RNA gene, partial 
sequence
Length=434

 Score = 215 bits (116),  Expect = 9e-52
 Identities = 122/125 (98%), Gaps = 0/125 (0%)
 Strand=Plus/Plus

Query  1    CCTACGGGTGGCTGCAGTGGGGAATTTTCCGCAATGGGCGAAAGCCTGACGGAGCAATAC  60
            |||||||| ||| |||||||||||||||||||||||||||||||||||||||||||||||
Sbjct  281  CCTACGGGAGGCAGCAGTGGGGAATTTTCCGCAATGGGCGAAAGCCTGACGGAGCAATAC  340

Query  61   CGCGTGAGGGATGAACGCCTGTGGGTTGTAAACCTCTTTTCTCAAGGAAGAAGTTCTGAC  120
            ||||||||||||||| ||||||||||||||||||||||||||||||||||||||||||||
Sbjct  341  CGCGTGAGGGATGAAAGCCTGTGGGTTGTAAACCTCTTTTCTCAAGGAAGAAGTTCTGAC  400

Query  121  GGTAC  125
            |||||
Sbjct  401  GGTAC  405


>GU638150.1 Uncultured bacterium clone RW2806 16S ribosomal RNA gene, partial 
sequence
Length=460

 Score = 215 bits (116),  Expect = 9e-52
 Identities = 122/125 (98%), Gaps = 0/125 (0%)
 Strand=Plus/Plus

Query  1    CCTACGGGTGGCTGCAGTGGGGAATTTTCCGCAATGGGCGAAAGCCTGACGGAGCAATAC  60
            |||||||| ||| |||||||||||||||||||||||||||||||||||||||||||||||
Sbjct  307  CCTACGGGAGGCAGCAGTGGGGAATTTTCCGCAATGGGCGAAAGCCTGACGGAGCAATAC  366

Query  61   CGCGTGAGGGATGAACGCCTGTGGGTTGTAAACCTCTTTTCTCAAGGAAGAAGTTCTGAC  120
            ||||||||||||||| ||||||||||||||||||||||||||||||||||||||||||||
Sbjct  367  CGCGTGAGGGATGAAAGCCTGTGGGTTGTAAACCTCTTTTCTCAAGGAAGAAGTTCTGAC  426

Query  121  GGTAC  125
            |||||
Sbjct  427  GGTAC  431


>GU638023.1 Uncultured bacterium clone RW2679 16S ribosomal RNA gene, partial 
sequence
Length=452

 Score = 215 bits (116),  Expect = 9e-52
 Identities = 122/125 (98%), Gaps = 0/125 (0%)
 Strand=Plus/Plus

Query  1    CCTACGGGTGGCTGCAGTGGGGAATTTTCCGCAATGGGCGAAAGCCTGACGGAGCAATAC  60
            |||||||| ||| |||||||||||||||||||||||||||||||||||||||||||||||
Sbjct  285  CCTACGGGAGGCAGCAGTGGGGAATTTTCCGCAATGGGCGAAAGCCTGACGGAGCAATAC  344

Query  61   CGCGTGAGGGATGAACGCCTGTGGGTTGTAAACCTCTTTTCTCAAGGAAGAAGTTCTGAC  120
            ||||||||||||||| ||||||||||||||||||||||||||||||||||||||||||||
Sbjct  345  CGCGTGAGGGATGAAAGCCTGTGGGTTGTAAACCTCTTTTCTCAAGGAAGAAGTTCTGAC  404

Query  121  GGTAC  125
            |||||
Sbjct  405  GGTAC  409


>GU638005.1 Uncultured bacterium clone RW2661 16S ribosomal RNA gene, partial 
sequence
Length=437

 Score = 215 bits (116),  Expect = 9e-52
 Identities = 122/125 (98%), Gaps = 0/125 (0%)
 Strand=Plus/Plus

Query  1    CCTACGGGTGGCTGCAGTGGGGAATTTTCCGCAATGGGCGAAAGCCTGACGGAGCAATAC  60
            |||||||| ||| |||||||||||||||||||||||||||||||||||||||||||||||
Sbjct  284  CCTACGGGAGGCAGCAGTGGGGAATTTTCCGCAATGGGCGAAAGCCTGACGGAGCAATAC  343

Query  61   CGCGTGAGGGATGAACGCCTGTGGGTTGTAAACCTCTTTTCTCAAGGAAGAAGTTCTGAC  120
            ||||||||||||||| ||||||||||||||||||||||||||||||||||||||||||||
Sbjct  344  CGCGTGAGGGATGAAAGCCTGTGGGTTGTAAACCTCTTTTCTCAAGGAAGAAGTTCTGAC  403

Query  121  GGTAC  125
            |||||
Sbjct  404  GGTAC  408


>GU637281.1 Uncultured bacterium clone RW1937 16S ribosomal RNA gene, partial 
sequence
Length=439

 Score = 215 bits (116),  Expect = 9e-52
 Identities = 122/125 (98%), Gaps = 0/125 (0%)
 Strand=Plus/Plus

Query  1    CCTACGGGTGGCTGCAGTGGGGAATTTTCCGCAATGGGCGAAAGCCTGACGGAGCAATAC  60
            |||||||| ||| |||||||||||||||||||||||||||||||||||||||||||||||
Sbjct  286  CCTACGGGAGGCAGCAGTGGGGAATTTTCCGCAATGGGCGAAAGCCTGACGGAGCAATAC  345

Query  61   CGCGTGAGGGATGAACGCCTGTGGGTTGTAAACCTCTTTTCTCAAGGAAGAAGTTCTGAC  120
            ||||||||||||||| ||||||||||||||||||||||||||||||||||||||||||||
Sbjct  346  CGCGTGAGGGATGAAAGCCTGTGGGTTGTAAACCTCTTTTCTCAAGGAAGAAGTTCTGAC  405

Query  121  GGTAC  125
            |||||
Sbjct  406  GGTAC  410


>GU636514.1 Uncultured bacterium clone RW1170 16S ribosomal RNA gene, partial 
sequence
Length=477

 Score = 215 bits (116),  Expect = 9e-52
 Identities = 122/125 (98%), Gaps = 0/125 (0%)
 Strand=Plus/Plus

Query  1    CCTACGGGTGGCTGCAGTGGGGAATTTTCCGCAATGGGCGAAAGCCTGACGGAGCAATAC  60
            |||||||| ||| |||||||||||||||||||||||||||||||||||||||||||||||
Sbjct  324  CCTACGGGAGGCAGCAGTGGGGAATTTTCCGCAATGGGCGAAAGCCTGACGGAGCAATAC  383

Query  61   CGCGTGAGGGATGAACGCCTGTGGGTTGTAAACCTCTTTTCTCAAGGAAGAAGTTCTGAC  120
            ||||||||||||||| ||||||||||||||||||||||||||||||||||||||||||||
Sbjct  384  CGCGTGAGGGATGAAAGCCTGTGGGTTGTAAACCTCTTTTCTCAAGGAAGAAGTTCTGAC  443

Query  121  GGTAC  125
            |||||
Sbjct  444  GGTAC  448


>GU636376.1 Uncultured bacterium clone RW1032 16S ribosomal RNA gene, partial 
sequence
Length=448

 Score = 215 bits (116),  Expect = 9e-52
 Identities = 122/125 (98%), Gaps = 0/125 (0%)
 Strand=Plus/Plus

Query  1    CCTACGGGTGGCTGCAGTGGGGAATTTTCCGCAATGGGCGAAAGCCTGACGGAGCAATAC  60
            |||||||| ||| |||||||||||||||||||||||||||||||||||||||||||||||
Sbjct  295  CCTACGGGAGGCAGCAGTGGGGAATTTTCCGCAATGGGCGAAAGCCTGACGGAGCAATAC  354

Query  61   CGCGTGAGGGATGAACGCCTGTGGGTTGTAAACCTCTTTTCTCAAGGAAGAAGTTCTGAC  120
            ||||||||||||||| ||||||||||||||||||||||||||||||||||||||||||||
Sbjct  355  CGCGTGAGGGATGAAAGCCTGTGGGTTGTAAACCTCTTTTCTCAAGGAAGAAGTTCTGAC  414

Query  121  GGTAC  125
            |||||
Sbjct  415  GGTAC  419


>GU635632.1 Uncultured bacterium clone RW0288 16S ribosomal RNA gene, partial 
sequence
 GU635879.1 Uncultured bacterium clone RW0535 16S ribosomal RNA gene, partial 
sequence
Length=437

 Score = 215 bits (116),  Expect = 9e-52
 Identities = 122/125 (98%), Gaps = 0/125 (0%)
 Strand=Plus/Plus

Query  1    CCTACGGGTGGCTGCAGTGGGGAATTTTCCGCAATGGGCGAAAGCCTGACGGAGCAATAC  60
            |||||||| ||| |||||||||||||||||||||||||||||||||||||||||||||||
Sbjct  284  CCTACGGGAGGCAGCAGTGGGGAATTTTCCGCAATGGGCGAAAGCCTGACGGAGCAATAC  343

Query  61   CGCGTGAGGGATGAACGCCTGTGGGTTGTAAACCTCTTTTCTCAAGGAAGAAGTTCTGAC  120
            ||||||||||||||| ||||||||||||||||||||||||||||||||||||||||||||
Sbjct  344  CGCGTGAGGGATGAAAGCCTGTGGGTTGTAAACCTCTTTTCTCAAGGAAGAAGTTCTGAC  403

Query  121  GGTAC  125
            |||||
Sbjct  404  GGTAC  408


>GU635683.1 Uncultured bacterium clone RW0339 16S ribosomal RNA gene, partial 
sequence
Length=438

 Score = 215 bits (116),  Expect = 9e-52
 Identities = 122/125 (98%), Gaps = 0/125 (0%)
 Strand=Plus/Plus

Query  1    CCTACGGGTGGCTGCAGTGGGGAATTTTCCGCAATGGGCGAAAGCCTGACGGAGCAATAC  60
            |||||||| ||| |||||||||||||||||||||||||||||||||||||||||||||||
Sbjct  285  CCTACGGGAGGCAGCAGTGGGGAATTTTCCGCAATGGGCGAAAGCCTGACGGAGCAATAC  344

Query  61   CGCGTGAGGGATGAACGCCTGTGGGTTGTAAACCTCTTTTCTCAAGGAAGAAGTTCTGAC  120
            ||||||||||||||| ||||||||||||||||||||||||||||||||||||||||||||
Sbjct  345  CGCGTGAGGGATGAAAGCCTGTGGGTTGTAAACCTCTTTTCTCAAGGAAGAAGTTCTGAC  404

Query  121  GGTAC  125
            |||||
Sbjct  405  GGTAC  409


>GQ253063.1 Uncultured freshwater bacterium isolate DGGE gel band 29_LF18_clD6 
16S ribosomal RNA gene, partial sequence
Length=173

 Score = 215 bits (116),  Expect = 9e-52
 Identities = 122/125 (98%), Gaps = 0/125 (0%)
 Strand=Plus/Plus

Query  1    CCTACGGGTGGCTGCAGTGGGGAATTTTCCGCAATGGGCGAAAGCCTGACGGAGCAATAC  60
            |||||||| ||| |||||||||||||||||||||||||||||||||||||||||||||||
Sbjct  4    CCTACGGGAGGCAGCAGTGGGGAATTTTCCGCAATGGGCGAAAGCCTGACGGAGCAATAC  63

Query  61   CGCGTGAGGGATGAACGCCTGTGGGTTGTAAACCTCTTTTCTCAAGGAAGAAGTTCTGAC  120
            ||||||||||||||| ||||||||||||||||||||||||||||||||||||||||||||
Sbjct  64   CGCGTGAGGGATGAAAGCCTGTGGGTTGTAAACCTCTTTTCTCAAGGAAGAAGTTCTGAC  123

Query  121  GGTAC  125
            |||||
Sbjct  124  GGTAC  128


>FJ919685.1 Uncultured eukaryote isolate DGGE gel band C12 16S small subunit 
ribosomal RNA gene, partial sequence; chloroplast
Length=591

 Score = 215 bits (116),  Expect = 9e-52
 Identities = 122/125 (98%), Gaps = 0/125 (0%)
 Strand=Plus/Plus

Query  1    CCTACGGGTGGCTGCAGTGGGGAATTTTCCGCAATGGGCGAAAGCCTGACGGAGCAATAC  60
            |||||||| ||| |||||||||||||||||||||||||||||||||||||||||||||||
Sbjct  161  CCTACGGGAGGCAGCAGTGGGGAATTTTCCGCAATGGGCGAAAGCCTGACGGAGCAATAC  220

Query  61   CGCGTGAGGGATGAACGCCTGTGGGTTGTAAACCTCTTTTCTCAAGGAAGAAGTTCTGAC  120
            ||||||||||||||| ||||||||||||||||||||||||||||||||||||||||||||
Sbjct  221  CGCGTGAGGGATGAAAGCCTGTGGGTTGTAAACCTCTTTTCTCAAGGAAGAAGTTCTGAC  280

Query  121  GGTAC  125
            |||||
Sbjct  281  GGTAC  285


>EU980264.1 Uncultured cyanobacterium clone TH_h4 16S ribosomal RNA gene, 
partial sequence
Length=757

 Score = 215 bits (116),  Expect = 9e-52
 Identities = 122/125 (98%), Gaps = 0/125 (0%)
 Strand=Plus/Plus

Query  1    CCTACGGGTGGCTGCAGTGGGGAATTTTCCGCAATGGGCGAAAGCCTGACGGAGCAATAC  60
            |||||||| ||| |||||||||||||||||||||||||||||||||||||||||||||||
Sbjct  257  CCTACGGGAGGCAGCAGTGGGGAATTTTCCGCAATGGGCGAAAGCCTGACGGAGCAATAC  316

Query  61   CGCGTGAGGGATGAACGCCTGTGGGTTGTAAACCTCTTTTCTCAAGGAAGAAGTTCTGAC  120
            ||||||||||||||| ||||||||||||||||||||||||||||||||||||||||||||
Sbjct  317  CGCGTGAGGGATGAAGGCCTGTGGGTTGTAAACCTCTTTTCTCAAGGAAGAAGTTCTGAC  376

Query  121  GGTAC  125
            |||||
Sbjct  377  GGTAC  381


>EU373155.1 Uncultured cyanobacterium clone TH_c172 16S ribosomal RNA gene, 
partial sequence
Length=700

 Score = 215 bits (116),  Expect = 9e-52
 Identities = 122/125 (98%), Gaps = 0/125 (0%)
 Strand=Plus/Plus

Query  1    CCTACGGGTGGCTGCAGTGGGGAATTTTCCGCAATGGGCGAAAGCCTGACGGAGCAATAC  60
            |||||||| ||| |||||||||||||||||||||||||||||||||||||||||||||||
Sbjct  256  CCTACGGGAGGCAGCAGTGGGGAATTTTCCGCAATGGGCGAAAGCCTGACGGAGCAATAC  315

Query  61   CGCGTGAGGGATGAACGCCTGTGGGTTGTAAACCTCTTTTCTCAAGGAAGAAGTTCTGAC  120
            ||||||||||||||| ||||||||||||||||||||||||||||||||||||||||||||
Sbjct  316  CGCGTGAGGGATGAAAGCCTGTGGGTTGTAAACCTCTTTTCTCAAGGAAGAAGTTCTGAC  375

Query  121  GGTAC  125
            |||||
Sbjct  376  GGTAC  380


>EU273242.1 Uncultured phototrophic eukaryote clone TH_a83 16S ribosomal 
RNA gene, partial sequence; chloroplast
Length=700

 Score = 215 bits (116),  Expect = 9e-52
 Identities = 122/125 (98%), Gaps = 0/125 (0%)
 Strand=Plus/Plus

Query  1    CCTACGGGTGGCTGCAGTGGGGAATTTTCCGCAATGGGCGAAAGCCTGACGGAGCAATAC  60
            |||||||| ||| |||||||||||||||||||||||||||||||||||||||||||||||
Sbjct  256  CCTACGGGAGGCAGCAGTGGGGAATTTTCCGCAATGGGCGAAAGCCTGACGGAGCAATAC  315

Query  61   CGCGTGAGGGATGAACGCCTGTGGGTTGTAAACCTCTTTTCTCAAGGAAGAAGTTCTGAC  120
            ||||||||||||||| ||||||||||||||||||||||||||||||||||||||||||||
Sbjct  316  CGCGTGAGGGATGAAAGCCTGTGGGTTGTAAACCTCTTTTCTCAAGGAAGAAGTTCTGAC  375

Query  121  GGTAC  125
            |||||
Sbjct  376  GGTAC  380


>EU273083.1 Uncultured bacterium clone TH_c236 16S ribosomal RNA gene, partial 
sequence
Length=700

 Score = 215 bits (116),  Expect = 9e-52
 Identities = 122/125 (98%), Gaps = 0/125 (0%)
 Strand=Plus/Plus

Query  1    CCTACGGGTGGCTGCAGTGGGGAATTTTCCGCAATGGGCGAAAGCCTGACGGAGCAATAC  60
            |||||||| ||| |||||||||||||||||||||||||||||||||||||||||||||||
Sbjct  256  CCTACGGGAGGCAGCAGTGGGGAATTTTCCGCAATGGGCGAAAGCCTGACGGAGCAATAC  315

Query  61   CGCGTGAGGGATGAACGCCTGTGGGTTGTAAACCTCTTTTCTCAAGGAAGAAGTTCTGAC  120
            ||||||||||||||| ||||||||||||||||||||||||||||||||||||||||||||
Sbjct  316  CGCGTGAGGGATGAAAGCCTGTGGGTTGTAAACCTCTTTTCTCAAGGAAGAAGTTCTGAC  375

Query  121  GGTAC  125
            |||||
Sbjct  376  GGTAC  380


>EF395767.1 Uncultured phototrophic eukaryote clone CBM02H03 16S ribosomal 
RNA gene, partial sequence; chloroplast
Length=827

 Score = 215 bits (116),  Expect = 9e-52
 Identities = 122/125 (98%), Gaps = 0/125 (0%)
 Strand=Plus/Plus

Query  1    CCTACGGGTGGCTGCAGTGGGGAATTTTCCGCAATGGGCGAAAGCCTGACGGAGCAATAC  60
            |||||||| ||| |||||||||||||||||||||||||||||||||||||||||||||||
Sbjct  284  CCTACGGGAGGCAGCAGTGGGGAATTTTCCGCAATGGGCGAAAGCCTGACGGAGCAATAC  343

Query  61   CGCGTGAGGGATGAACGCCTGTGGGTTGTAAACCTCTTTTCTCAAGGAAGAAGTTCTGAC  120
            ||||||||||||||| ||||||||||||||||||||||||||||||||||||||||||||
Sbjct  344  CGCGTGAGGGATGAAAGCCTGTGGGTTGTAAACCTCTTTTCTCAAGGAAGAAGTTCTGAC  403

Query  121  GGTAC  125
            |||||
Sbjct  404  GGTAC  408


Query= 1892589 Sp.1.10k.1.fasta_4675681

Length=123


                                                                   Score     E
Sequences producing significant alignments:                       (Bits)  Value

GQ215203.1  Uncultured bacterium clone BBD-Dec07-1BB-22 16S ri...  220     2e-53
KX934825.1  Uncultured marine eukaryote clone 70S3Ab06V 16S ri...  215     9e-52
LC130589.1  Uncultured phototrophic eukaryote chloroplast gene...  215     9e-52
LC130588.1  Uncultured phototrophic eukaryote chloroplast gene...  215     9e-52
AB930627.1  Uncultured bacterium gene for 16S ribosomal RNA, p...  215     9e-52
AB930620.1  Uncultured bacterium gene for 16S ribosomal RNA, p...  215     9e-52
AB930534.1  Uncultured bacterium gene for 16S ribosomal RNA, p...  215     9e-52
AB930533.1  Uncultured bacterium gene for 16S ribosomal RNA, p...  215     9e-52
AB930532.1  Uncultured bacterium gene for 16S ribosomal RNA, p...  215     9e-52
AB930791.1  Uncultured bacterium gene for 16S ribosomal RNA, p...  215     9e-52
AB930781.1  Uncultured bacterium gene for 16S ribosomal RNA, p...  215     9e-52
AB930749.1  Uncultured bacterium gene for 16S ribosomal RNA, p...  215     9e-52
KC006331.1  Uncultured Oscillatoriales cyanobacterium clone M3...  215     9e-52
JQ941782.1  Uncultured bacterium clone Contig\135 16S ribosoma...  215     9e-52
JN866046.1  Uncultured bacterium isolate SDS-93 16S ribosomal ...  215     9e-52
JN865555.1  Uncultured bacterium isolate PS-108 16S ribosomal ...  215     9e-52
JN865262.1  Uncultured bacterium isolate BS-7 16S ribosomal RN...  215     9e-52
JN117213.1  Uncultured bacterium clone PU6-10-91 16S ribosomal...  215     9e-52
HQ904577.1  Uncultured bacterium clone XYHBP.0912.47 16S ribos...  215     9e-52
HQ904542.1  Uncultured bacterium clone XYHBP.0912.07b 16S ribo...  215     9e-52
HQ904541.1  Uncultured bacterium clone XYHBP.0912.07 16S ribos...  215     9e-52
GU131247.1  Uncultured bacterium clone LK20m-8A-16S 16S riboso...  215     9e-52
FJ612243.1  Uncultured bacterium clone DP7.1.90 16S ribosomal ...  215     9e-52
FJ823997.1  Uncultured bacterium clone RPR21 16S ribosomal RNA...  215     9e-52
FJ558945.1  Uncultured bacterium clone DXH4-53 16S ribosomal R...  215     9e-52
EU147150.1  Uncultured bacterium clone TSFW_35 16S ribosomal R...  215     9e-52
KM166922.1  Uncultured bacterium clone Espejo_9_20_11_Water.18...  211     1e-50
JQ229587.1  Uncultured cyanobacterium clone ALC-LH-D8 16S ribo...  211     1e-50
HQ489587.1  Uncultured bacterium clone Pohang_WWTP_April.2006_...  211     1e-50
KX937689.1  Uncultured marine eukaryote clone 155D8Bc66X 16S r...  209     4e-50
KX934894.1  Uncultured marine eukaryote clone 155D3Ab00J 16S r...  209     4e-50
KX934870.1  Uncultured marine eukaryote clone 70S8Bb00K 16S ri...  209     4e-50
KX609651.1  Uncultured Cryptomonadaceae clone ESB78(1) 16S rib...  209     4e-50
KU173710.1  Uncultured cyanobacterium clone ZJ0905B1 16S ribos...  209     4e-50
KU173575.1  Uncultured cyanobacterium clone SH3102B100 16S rib...  209     4e-50
LC130593.1  Uncultured phototrophic eukaryote chloroplast gene...  209     4e-50
LC130592.1  Uncultured phototrophic eukaryote chloroplast gene...  209     4e-50
LC130585.1  Uncultured phototrophic eukaryote chloroplast gene...  209     4e-50
LC082207.1  Chroomonas sp. SkL01 chloroplast gene for 16S ribo...  209     4e-50
LC082205.1  Chroomonas sp. Or05 chloroplast gene for 16S ribos...  209     4e-50
LC082195.1  Nusuttodinium aeruginosum chloroplast gene for 16S...  209     4e-50
LC082185.1  Nusuttodinium aeruginosum chloroplast gene for 16S...  209     4e-50
LM652210.1  Uncultured protist partial 16S rRNA gene, clone EE...  209     4e-50
LM652189.1  Uncultured protist partial 16S rRNA gene, clone EE...  209     4e-50
LM652170.1  Uncultured protist partial 16S rRNA gene, clone EE...  209     4e-50
LM652129.1  Uncultured protist partial 16S rRNA gene, clone EE...  209     4e-50
LM652020.1  Uncultured protist partial 16S rRNA gene, clone EE...  209     4e-50
KT428890.1  Guillardia theta voucher CCMP:2712 chloroplast, co...  209     4e-50
LN880044.1  Uncultured bacterium partial 16S rRNA gene, clone ...  209     4e-50
LN880002.1  Uncultured bacterium partial 16S rRNA gene, clone ...  209     4e-50
LN879998.1  Uncultured cyanobacterium partial 16S rRNA gene, c...  209     4e-50
LN879982.1  Uncultured bacterium partial 16S rRNA gene, clone ...  209     4e-50
LN879940.1  Uncultured bacterium partial 16S rRNA gene, clone ...  209     4e-50
LN879938.1  Uncultured bacterium partial 16S rRNA gene, clone ...  209     4e-50
KP899713.1  Teleaulax amphioxeia strain HACCP-CR01 plastid, co...  209     4e-50
LN835821.1  Uncultured bacterium partial 16S rRNA gene, clone ...  209     4e-50
LN736049.1  Uncultured bacterium partial 16S rRNA gene, clone ...  209     4e-50
KM169262.1  Uncultured bacterium clone Espejo_9_20_11_Water.26...  209     4e-50
KM169160.1  Uncultured bacterium clone Espejo_9_20_11_Water.26...  209     4e-50
KM169104.1  Uncultured bacterium clone Espejo_9_20_11_Water.26...  209     4e-50
KM168909.1  Uncultured bacterium clone Espejo_9_20_11_Water.25...  209     4e-50
KM168896.1  Uncultured bacterium clone Espejo_9_20_11_Water.25...  209     4e-50
KM168654.1  Uncultured bacterium clone Espejo_9_20_11_Water.24...  209     4e-50
KM168637.1  Uncultured bacterium clone Espejo_9_20_11_Water.24...  209     4e-50
KM168579.1  Uncultured bacterium clone Espejo_9_20_11_Water.24...  209     4e-50
KM168536.1  Uncultured bacterium clone Espejo_9_20_11_Water.24...  209     4e-50
KM168500.1  Uncultured bacterium clone Espejo_9_20_11_Water.23...  209     4e-50
KM168459.1  Uncultured bacterium clone Espejo_9_20_11_Water.23...  209     4e-50
KM168316.1  Uncultured bacterium clone Espejo_9_20_11_Water.23...  209     4e-50
KM168174.1  Uncultured bacterium clone Espejo_9_20_11_Water.22...  209     4e-50
KM168168.1  Uncultured bacterium clone Espejo_9_20_11_Water.22...  209     4e-50
KM168079.1  Uncultured bacterium clone Espejo_9_20_11_Water.22...  209     4e-50
KM168048.1  Uncultured bacterium clone Espejo_9_20_11_Water.22...  209     4e-50
KM167922.1  Uncultured bacterium clone Espejo_9_20_11_Water.21...  209     4e-50
KM167784.1  Uncultured bacterium clone Espejo_9_20_11_Water.21...  209     4e-50
KM167761.1  Uncultured bacterium clone Espejo_9_20_11_Water.21...  209     4e-50
KM167641.1  Uncultured bacterium clone Espejo_9_20_11_Water.20...  209     4e-50
KM167520.1  Uncultured bacterium clone Espejo_9_20_11_Water.20...  209     4e-50
KM167515.1  Uncultured bacterium clone Espejo_9_20_11_Water.20...  209     4e-50
KM167483.1  Uncultured bacterium clone Espejo_9_20_11_Water.20...  209     4e-50
KM167462.1  Uncultured bacterium clone Espejo_9_20_11_Water.20...  209     4e-50
KM167435.1  Uncultured bacterium clone Espejo_9_20_11_Water.20...  209     4e-50
KM167420.1  Uncultured bacterium clone Espejo_9_20_11_Water.20...  209     4e-50
KM167260.1  Uncultured bacterium clone Espejo_9_20_11_Water.19...  209     4e-50
KM167254.1  Uncultured bacterium clone Espejo_9_20_11_Water.19...  209     4e-50
KM167250.1  Uncultured bacterium clone Espejo_9_20_11_Water.19...  209     4e-50
KM167236.1  Uncultured bacterium clone Espejo_9_20_11_Water.19...  209     4e-50
KM167229.1  Uncultured bacterium clone Espejo_9_20_11_Water.19...  209     4e-50
KM167150.1  Uncultured bacterium clone Espejo_9_20_11_Water.19...  209     4e-50
KM167091.1  Uncultured bacterium clone Espejo_9_20_11_Water.19...  209     4e-50
KM167081.1  Uncultured bacterium clone Espejo_9_20_11_Water.19...  209     4e-50
KM167069.1  Uncultured bacterium clone Espejo_9_20_11_Water.18...  209     4e-50
KM167064.1  Uncultured bacterium clone Espejo_9_20_11_Water.18...  209     4e-50
KM167063.1  Uncultured bacterium clone Espejo_9_20_11_Water.18...  209     4e-50
KM167061.1  Uncultured bacterium clone Espejo_9_20_11_Water.18...  209     4e-50
KM167032.1  Uncultured bacterium clone Espejo_9_20_11_Water.18...  209     4e-50
KM166944.1  Uncultured bacterium clone Espejo_9_20_11_Water.18...  209     4e-50
KM166897.1  Uncultured bacterium clone Espejo_9_20_11_Water.18...  209     4e-50
KM166741.1  Uncultured bacterium clone Espejo_9_20_11_Water.17...  209     4e-50
KM166584.1  Uncultured bacterium clone Espejo_9_20_11_Water.17...  209     4e-50

ALIGNMENTS
>GQ215203.1 Uncultured bacterium clone BBD-Dec07-1BB-22 16S ribosomal RNA 
gene, partial sequence
Length=821

 Score = 220 bits (119),  Expect = 2e-53
 Identities = 121/122 (99%), Gaps = 0/122 (0%)
 Strand=Plus/Plus

Query  2    CTACGGGGGGCAGCAGTGGGGAATTTTTCGCAATGGGCGAAAGCCTGACGGAGCAATACC  61
            ||||||||||||||||||||||||||| ||||||||||||||||||||||||||||||||
Sbjct  259  CTACGGGGGGCAGCAGTGGGGAATTTTCCGCAATGGGCGAAAGCCTGACGGAGCAATACC  318

Query  62   GCGTGAGGGATGACGGCCTGTGGGTTGTAAACCTCTTTTCTCAAGGAAGAAGTTCTGACG  121
            ||||||||||||||||||||||||||||||||||||||||||||||||||||||||||||
Sbjct  319  GCGTGAGGGATGACGGCCTGTGGGTTGTAAACCTCTTTTCTCAAGGAAGAAGTTCTGACG  378

Query  122  GT  123
            ||
Sbjct  379  GT  380


>KX934825.1 Uncultured marine eukaryote clone 70S3Ab06V 16S ribosomal RNA 
gene, partial sequence; plastid
Length=1347

 Score = 215 bits (116),  Expect = 9e-52
 Identities = 120/122 (98%), Gaps = 0/122 (0%)
 Strand=Plus/Plus

Query  2    CTACGGGGGGCAGCAGTGGGGAATTTTTCGCAATGGGCGAAAGCCTGACGGAGCAATACC  61
            ||||||||||||||||| ||||||||| ||||||||||||||||||||||||||||||||
Sbjct  304  CTACGGGGGGCAGCAGTAGGGAATTTTCCGCAATGGGCGAAAGCCTGACGGAGCAATACC  363

Query  62   GCGTGAGGGATGACGGCCTGTGGGTTGTAAACCTCTTTTCTCAAGGAAGAAGTTCTGACG  121
            ||||||||||||||||||||||||||||||||||||||||||||||||||||||||||||
Sbjct  364  GCGTGAGGGATGACGGCCTGTGGGTTGTAAACCTCTTTTCTCAAGGAAGAAGTTCTGACG  423

Query  122  GT  123
            ||
Sbjct  424  GT  425


>LC130589.1 Uncultured phototrophic eukaryote chloroplast gene for 16S ribosomal 
RNA, partial sequence, clone: wr_euk_14
Length=599

 Score = 215 bits (116),  Expect = 9e-52
 Identities = 120/122 (98%), Gaps = 0/122 (0%)
 Strand=Plus/Plus

Query  2    CTACGGGGGGCAGCAGTGGGGAATTTTTCGCAATGGGCGAAAGCCTGACGGAGCAATACC  61
            ||||||| ||||||||||||||||||| ||||||||||||||||||||||||||||||||
Sbjct  159  CTACGGGAGGCAGCAGTGGGGAATTTTCCGCAATGGGCGAAAGCCTGACGGAGCAATACC  218

Query  62   GCGTGAGGGATGACGGCCTGTGGGTTGTAAACCTCTTTTCTCAAGGAAGAAGTTCTGACG  121
            ||||||||||||||||||||||||||||||||||||||||||||||||||||||||||||
Sbjct  219  GCGTGAGGGATGACGGCCTGTGGGTTGTAAACCTCTTTTCTCAAGGAAGAAGTTCTGACG  278

Query  122  GT  123
            ||
Sbjct  279  GT  280


>LC130588.1 Uncultured phototrophic eukaryote chloroplast gene for 16S ribosomal 
RNA, partial sequence, clone: wr_euk_13
Length=614

 Score = 215 bits (116),  Expect = 9e-52
 Identities = 120/122 (98%), Gaps = 0/122 (0%)
 Strand=Plus/Plus

Query  2    CTACGGGGGGCAGCAGTGGGGAATTTTTCGCAATGGGCGAAAGCCTGACGGAGCAATACC  61
            ||||||| ||||||||||||||||||| ||||||||||||||||||||||||||||||||
Sbjct  174  CTACGGGAGGCAGCAGTGGGGAATTTTCCGCAATGGGCGAAAGCCTGACGGAGCAATACC  233

Query  62   GCGTGAGGGATGACGGCCTGTGGGTTGTAAACCTCTTTTCTCAAGGAAGAAGTTCTGACG  121
            ||||||||||||||||||||||||||||||||||||||||||||||||||||||||||||
Sbjct  234  GCGTGAGGGATGACGGCCTGTGGGTTGTAAACCTCTTTTCTCAAGGAAGAAGTTCTGACG  293

Query  122  GT  123
            ||
Sbjct  294  GT  295


>AB930627.1 Uncultured bacterium gene for 16S ribosomal RNA, partial sequence, 
clone: Fei_12Dec10m_55
Length=1412

 Score = 215 bits (116),  Expect = 9e-52
 Identities = 120/122 (98%), Gaps = 0/122 (0%)
 Strand=Plus/Plus

Query  2    CTACGGGGGGCAGCAGTGGGGAATTTTTCGCAATGGGCGAAAGCCTGACGGAGCAATACC  61
            ||||||| ||||||||||||||||||| ||||||||||||||||||||||||||||||||
Sbjct  285  CTACGGGAGGCAGCAGTGGGGAATTTTCCGCAATGGGCGAAAGCCTGACGGAGCAATACC  344

Query  62   GCGTGAGGGATGACGGCCTGTGGGTTGTAAACCTCTTTTCTCAAGGAAGAAGTTCTGACG  121
            ||||||||||||||||||||||||||||||||||||||||||||||||||||||||||||
Sbjct  345  GCGTGAGGGATGACGGCCTGTGGGTTGTAAACCTCTTTTCTCAAGGAAGAAGTTCTGACG  404

Query  122  GT  123
            ||
Sbjct  405  GT  406


>AB930620.1 Uncultured bacterium gene for 16S ribosomal RNA, partial sequence, 
clone: Fei_12Dec10m_46
Length=1414

 Score = 215 bits (116),  Expect = 9e-52
 Identities = 120/122 (98%), Gaps = 0/122 (0%)
 Strand=Plus/Plus

Query  2    CTACGGGGGGCAGCAGTGGGGAATTTTTCGCAATGGGCGAAAGCCTGACGGAGCAATACC  61
            ||||||| ||||||||||||||||||| ||||||||||||||||||||||||||||||||
Sbjct  285  CTACGGGAGGCAGCAGTGGGGAATTTTCCGCAATGGGCGAAAGCCTGACGGAGCAATACC  344

Query  62   GCGTGAGGGATGACGGCCTGTGGGTTGTAAACCTCTTTTCTCAAGGAAGAAGTTCTGACG  121
            ||||||||||||||||||||||||||||||||||||||||||||||||||||||||||||
Sbjct  345  GCGTGAGGGATGACGGCCTGTGGGTTGTAAACCTCTTTTCTCAAGGAAGAAGTTCTGACG  404

Query  122  GT  123
            ||
Sbjct  405  GT  406


>AB930534.1 Uncultured bacterium gene for 16S ribosomal RNA, partial sequence, 
clone: Fei_12Nov10m_40
Length=1412

 Score = 215 bits (116),  Expect = 9e-52
 Identities = 120/122 (98%), Gaps = 0/122 (0%)
 Strand=Plus/Plus

Query  2    CTACGGGGGGCAGCAGTGGGGAATTTTTCGCAATGGGCGAAAGCCTGACGGAGCAATACC  61
            ||||||| ||||||||||||||||||| ||||||||||||||||||||||||||||||||
Sbjct  285  CTACGGGAGGCAGCAGTGGGGAATTTTCCGCAATGGGCGAAAGCCTGACGGAGCAATACC  344

Query  62   GCGTGAGGGATGACGGCCTGTGGGTTGTAAACCTCTTTTCTCAAGGAAGAAGTTCTGACG  121
            ||||||||||||||||||||||||||||||||||||||||||||||||||||||||||||
Sbjct  345  GCGTGAGGGATGACGGCCTGTGGGTTGTAAACCTCTTTTCTCAAGGAAGAAGTTCTGACG  404

Query  122  GT  123
            ||
Sbjct  405  GT  406


>AB930533.1 Uncultured bacterium gene for 16S ribosomal RNA, partial sequence, 
clone: Fei_12Nov10m_36
Length=1413

 Score = 215 bits (116),  Expect = 9e-52
 Identities = 120/122 (98%), Gaps = 0/122 (0%)
 Strand=Plus/Plus

Query  2    CTACGGGGGGCAGCAGTGGGGAATTTTTCGCAATGGGCGAAAGCCTGACGGAGCAATACC  61
            ||||||| ||||||||||||||||||| ||||||||||||||||||||||||||||||||
Sbjct  285  CTACGGGAGGCAGCAGTGGGGAATTTTCCGCAATGGGCGAAAGCCTGACGGAGCAATACC  344

Query  62   GCGTGAGGGATGACGGCCTGTGGGTTGTAAACCTCTTTTCTCAAGGAAGAAGTTCTGACG  121
            ||||||||||||||||||||||||||||||||||||||||||||||||||||||||||||
Sbjct  345  GCGTGAGGGATGACGGCCTGTGGGTTGTAAACCTCTTTTCTCAAGGAAGAAGTTCTGACG  404

Query  122  GT  123
            ||
Sbjct  405  GT  406


>AB930532.1 Uncultured bacterium gene for 16S ribosomal RNA, partial sequence, 
clone: Fei_12Nov10m_26
Length=1412

 Score = 215 bits (116),  Expect = 9e-52
 Identities = 120/122 (98%), Gaps = 0/122 (0%)
 Strand=Plus/Plus

Query  2    CTACGGGGGGCAGCAGTGGGGAATTTTTCGCAATGGGCGAAAGCCTGACGGAGCAATACC  61
            ||||||| ||||||||||||||||||| ||||||||||||||||||||||||||||||||
Sbjct  285  CTACGGGAGGCAGCAGTGGGGAATTTTCCGCAATGGGCGAAAGCCTGACGGAGCAATACC  344

Query  62   GCGTGAGGGATGACGGCCTGTGGGTTGTAAACCTCTTTTCTCAAGGAAGAAGTTCTGACG  121
            ||||||||||||||||||||||||||||||||||||||||||||||||||||||||||||
Sbjct  345  GCGTGAGGGATGACGGCCTGTGGGTTGTAAACCTCTTTTCTCAAGGAAGAAGTTCTGACG  404

Query  122  GT  123
            ||
Sbjct  405  GT  406


>AB930791.1 Uncultured bacterium gene for 16S ribosomal RNA, partial sequence, 
clone: Fei_13Dec10m_69
Length=1412

 Score = 215 bits (116),  Expect = 9e-52
 Identities = 120/122 (98%), Gaps = 0/122 (0%)
 Strand=Plus/Plus

Query  2    CTACGGGGGGCAGCAGTGGGGAATTTTTCGCAATGGGCGAAAGCCTGACGGAGCAATACC  61
            ||||||| ||||||||||||||||||| ||||||||||||||||||||||||||||||||
Sbjct  285  CTACGGGAGGCAGCAGTGGGGAATTTTCCGCAATGGGCGAAAGCCTGACGGAGCAATACC  344

Query  62   GCGTGAGGGATGACGGCCTGTGGGTTGTAAACCTCTTTTCTCAAGGAAGAAGTTCTGACG  121
            ||||||||||||||||||||||||||||||||||||||||||||||||||||||||||||
Sbjct  345  GCGTGAGGGATGACGGCCTGTGGGTTGTAAACCTCTTTTCTCAAGGAAGAAGTTCTGACG  404

Query  122  GT  123
            ||
Sbjct  405  GT  406


>AB930781.1 Uncultured bacterium gene for 16S ribosomal RNA, partial sequence, 
clone: Fei_13Dec10m_57
Length=1412

 Score = 215 bits (116),  Expect = 9e-52
 Identities = 120/122 (98%), Gaps = 0/122 (0%)
 Strand=Plus/Plus

Query  2    CTACGGGGGGCAGCAGTGGGGAATTTTTCGCAATGGGCGAAAGCCTGACGGAGCAATACC  61
            ||||||| ||||||||||||||||||| ||||||||||||||||||||||||||||||||
Sbjct  285  CTACGGGAGGCAGCAGTGGGGAATTTTCCGCAATGGGCGAAAGCCTGACGGAGCAATACC  344

Query  62   GCGTGAGGGATGACGGCCTGTGGGTTGTAAACCTCTTTTCTCAAGGAAGAAGTTCTGACG  121
            ||||||||||||||||||||||||||||||||||||||||||||||||||||||||||||
Sbjct  345  GCGTGAGGGATGACGGCCTGTGGGTTGTAAACCTCTTTTCTCAAGGAAGAAGTTCTGACG  404

Query  122  GT  123
            ||
Sbjct  405  GT  406


>AB930749.1 Uncultured bacterium gene for 16S ribosomal RNA, partial sequence, 
clone: Fei_13Dec10m_12
Length=1412

 Score = 215 bits (116),  Expect = 9e-52
 Identities = 120/122 (98%), Gaps = 0/122 (0%)
 Strand=Plus/Plus

Query  2    CTACGGGGGGCAGCAGTGGGGAATTTTTCGCAATGGGCGAAAGCCTGACGGAGCAATACC  61
            ||||||| ||||||||||||||||||| ||||||||||||||||||||||||||||||||
Sbjct  285  CTACGGGAGGCAGCAGTGGGGAATTTTCCGCAATGGGCGAAAGCCTGACGGAGCAATACC  344

Query  62   GCGTGAGGGATGACGGCCTGTGGGTTGTAAACCTCTTTTCTCAAGGAAGAAGTTCTGACG  121
            ||||||||||||||||||||||||||||||||||||||||||||||||||||||||||||
Sbjct  345  GCGTGAGGGATGACGGCCTGTGGGTTGTAAACCTCTTTTCTCAAGGAAGAAGTTCTGACG  404

Query  122  GT  123
            ||
Sbjct  405  GT  406


>KC006331.1 Uncultured Oscillatoriales cyanobacterium clone M3N96 16S ribosomal 
RNA gene, partial sequence
Length=674

 Score = 215 bits (116),  Expect = 9e-52
 Identities = 120/122 (98%), Gaps = 0/122 (0%)
 Strand=Plus/Plus

Query  2    CTACGGGGGGCAGCAGTGGGGAATTTTTCGCAATGGGCGAAAGCCTGACGGAGCAATACC  61
            ||||||| ||||||||||||||||||| ||||||||||||||||||||||||||||||||
Sbjct  226  CTACGGGAGGCAGCAGTGGGGAATTTTCCGCAATGGGCGAAAGCCTGACGGAGCAATACC  285

Query  62   GCGTGAGGGATGACGGCCTGTGGGTTGTAAACCTCTTTTCTCAAGGAAGAAGTTCTGACG  121
            ||||||||||||||||||||||||||||||||||||||||||||||||||||||||||||
Sbjct  286  GCGTGAGGGATGACGGCCTGTGGGTTGTAAACCTCTTTTCTCAAGGAAGAAGTTCTGACG  345

Query  122  GT  123
            ||
Sbjct  346  GT  347


>JQ941782.1 Uncultured bacterium clone Contig\135 16S ribosomal RNA gene, 
partial sequence
Length=1351

 Score = 215 bits (116),  Expect = 9e-52
 Identities = 120/122 (98%), Gaps = 0/122 (0%)
 Strand=Plus/Plus

Query  2    CTACGGGGGGCAGCAGTGGGGAATTTTTCGCAATGGGCGAAAGCCTGACGGAGCAATACC  61
            ||||||| ||||||||||||||||||| ||||||||||||||||||||||||||||||||
Sbjct  306  CTACGGGAGGCAGCAGTGGGGAATTTTCCGCAATGGGCGAAAGCCTGACGGAGCAATACC  365

Query  62   GCGTGAGGGATGACGGCCTGTGGGTTGTAAACCTCTTTTCTCAAGGAAGAAGTTCTGACG  121
            ||||||||||||||||||||||||||||||||||||||||||||||||||||||||||||
Sbjct  366  GCGTGAGGGATGACGGCCTGTGGGTTGTAAACCTCTTTTCTCAAGGAAGAAGTTCTGACG  425

Query  122  GT  123
            ||
Sbjct  426  GT  427


>JN866046.1 Uncultured bacterium isolate SDS-93 16S ribosomal RNA gene, partial 
sequence
Length=466

 Score = 215 bits (116),  Expect = 9e-52
 Identities = 120/122 (98%), Gaps = 0/122 (0%)
 Strand=Plus/Plus

Query  2    CTACGGGGGGCAGCAGTGGGGAATTTTTCGCAATGGGCGAAAGCCTGACGGAGCAATACC  61
            ||||||| ||||||||||||||||||| ||||||||||||||||||||||||||||||||
Sbjct  283  CTACGGGAGGCAGCAGTGGGGAATTTTCCGCAATGGGCGAAAGCCTGACGGAGCAATACC  342

Query  62   GCGTGAGGGATGACGGCCTGTGGGTTGTAAACCTCTTTTCTCAAGGAAGAAGTTCTGACG  121
            ||||||||||||||||||||||||||||||||||||||||||||||||||||||||||||
Sbjct  343  GCGTGAGGGATGACGGCCTGTGGGTTGTAAACCTCTTTTCTCAAGGAAGAAGTTCTGACG  402

Query  122  GT  123
            ||
Sbjct  403  GT  404


>JN865555.1 Uncultured bacterium isolate PS-108 16S ribosomal RNA gene, partial 
sequence
Length=442

 Score = 215 bits (116),  Expect = 9e-52
 Identities = 120/122 (98%), Gaps = 0/122 (0%)
 Strand=Plus/Plus

Query  2    CTACGGGGGGCAGCAGTGGGGAATTTTTCGCAATGGGCGAAAGCCTGACGGAGCAATACC  61
            ||||||| ||||||||||||||||||| ||||||||||||||||||||||||||||||||
Sbjct  283  CTACGGGAGGCAGCAGTGGGGAATTTTCCGCAATGGGCGAAAGCCTGACGGAGCAATACC  342

Query  62   GCGTGAGGGATGACGGCCTGTGGGTTGTAAACCTCTTTTCTCAAGGAAGAAGTTCTGACG  121
            ||||||||||||||||||||||||||||||||||||||||||||||||||||||||||||
Sbjct  343  GCGTGAGGGATGACGGCCTGTGGGTTGTAAACCTCTTTTCTCAAGGAAGAAGTTCTGACG  402

Query  122  GT  123
            ||
Sbjct  403  GT  404


>JN865262.1 Uncultured bacterium isolate BS-7 16S ribosomal RNA gene, partial 
sequence
Length=442

 Score = 215 bits (116),  Expect = 9e-52
 Identities = 120/122 (98%), Gaps = 0/122 (0%)
 Strand=Plus/Plus

Query  2    CTACGGGGGGCAGCAGTGGGGAATTTTTCGCAATGGGCGAAAGCCTGACGGAGCAATACC  61
            ||||||| ||||||||||||||||||| ||||||||||||||||||||||||||||||||
Sbjct  283  CTACGGGAGGCAGCAGTGGGGAATTTTCCGCAATGGGCGAAAGCCTGACGGAGCAATACC  342

Query  62   GCGTGAGGGATGACGGCCTGTGGGTTGTAAACCTCTTTTCTCAAGGAAGAAGTTCTGACG  121
            ||||||||||||||||||||||||||||||||||||||||||||||||||||||||||||
Sbjct  343  GCGTGAGGGATGACGGCCTGTGGGTTGTAAACCTCTTTTCTCAAGGAAGAAGTTCTGACG  402

Query  122  GT  123
            ||
Sbjct  403  GT  404


>JN117213.1 Uncultured bacterium clone PU6-10-91 16S ribosomal RNA gene, 
partial sequence
Length=811

 Score = 215 bits (116),  Expect = 9e-52
 Identities = 120/122 (98%), Gaps = 0/122 (0%)
 Strand=Plus/Plus

Query  2    CTACGGGGGGCAGCAGTGGGGAATTTTTCGCAATGGGCGAAAGCCTGACGGAGCAATACC  61
            ||||||| ||||||||||||||||||| ||||||||||||||||||||||||||||||||
Sbjct  226  CTACGGGAGGCAGCAGTGGGGAATTTTCCGCAATGGGCGAAAGCCTGACGGAGCAATACC  285

Query  62   GCGTGAGGGATGACGGCCTGTGGGTTGTAAACCTCTTTTCTCAAGGAAGAAGTTCTGACG  121
            ||||||||||||||||||||||||||||||||||||||||||||||||||||||||||||
Sbjct  286  GCGTGAGGGATGACGGCCTGTGGGTTGTAAACCTCTTTTCTCAAGGAAGAAGTTCTGACG  345

Query  122  GT  123
            ||
Sbjct  346  GT  347


>HQ904577.1 Uncultured bacterium clone XYHBP.0912.47 16S ribosomal RNA gene, 
partial sequence
Length=817

 Score = 215 bits (116),  Expect = 9e-52
 Identities = 120/122 (98%), Gaps = 0/122 (0%)
 Strand=Plus/Plus

Query  2    CTACGGGGGGCAGCAGTGGGGAATTTTTCGCAATGGGCGAAAGCCTGACGGAGCAATACC  61
            ||||||| ||||||||||||||||||| ||||||||||||||||||||||||||||||||
Sbjct  255  CTACGGGAGGCAGCAGTGGGGAATTTTCCGCAATGGGCGAAAGCCTGACGGAGCAATACC  314

Query  62   GCGTGAGGGATGACGGCCTGTGGGTTGTAAACCTCTTTTCTCAAGGAAGAAGTTCTGACG  121
            ||||||||||||||||||||||||||||||||||||||||||||||||||||||||||||
Sbjct  315  GCGTGAGGGATGACGGCCTGTGGGTTGTAAACCTCTTTTCTCAAGGAAGAAGTTCTGACG  374

Query  122  GT  123
            ||
Sbjct  375  GT  376


>HQ904542.1 Uncultured bacterium clone XYHBP.0912.07b 16S ribosomal RNA gene, 
partial sequence
Length=817

 Score = 215 bits (116),  Expect = 9e-52
 Identities = 120/122 (98%), Gaps = 0/122 (0%)
 Strand=Plus/Plus

Query  2    CTACGGGGGGCAGCAGTGGGGAATTTTTCGCAATGGGCGAAAGCCTGACGGAGCAATACC  61
            ||||||| ||||||||||||||||||| ||||||||||||||||||||||||||||||||
Sbjct  255  CTACGGGAGGCAGCAGTGGGGAATTTTCCGCAATGGGCGAAAGCCTGACGGAGCAATACC  314

Query  62   GCGTGAGGGATGACGGCCTGTGGGTTGTAAACCTCTTTTCTCAAGGAAGAAGTTCTGACG  121
            ||||||||||||||||||||||||||||||||||||||||||||||||||||||||||||
Sbjct  315  GCGTGAGGGATGACGGCCTGTGGGTTGTAAACCTCTTTTCTCAAGGAAGAAGTTCTGACG  374

Query  122  GT  123
            ||
Sbjct  375  GT  376


>HQ904541.1 Uncultured bacterium clone XYHBP.0912.07 16S ribosomal RNA gene, 
partial sequence
Length=819

 Score = 215 bits (116),  Expect = 9e-52
 Identities = 120/122 (98%), Gaps = 0/122 (0%)
 Strand=Plus/Plus

Query  2    CTACGGGGGGCAGCAGTGGGGAATTTTTCGCAATGGGCGAAAGCCTGACGGAGCAATACC  61
            ||||||| ||||||||||||||||||| ||||||||||||||||||||||||||||||||
Sbjct  255  CTACGGGAGGCAGCAGTGGGGAATTTTCCGCAATGGGCGAAAGCCTGACGGAGCAATACC  314

Query  62   GCGTGAGGGATGACGGCCTGTGGGTTGTAAACCTCTTTTCTCAAGGAAGAAGTTCTGACG  121
            ||||||||||||||||||||||||||||||||||||||||||||||||||||||||||||
Sbjct  315  GCGTGAGGGATGACGGCCTGTGGGTTGTAAACCTCTTTTCTCAAGGAAGAAGTTCTGACG  374

Query  122  GT  123
            ||
Sbjct  375  GT  376


>GU131247.1 Uncultured bacterium clone LK20m-8A-16S 16S ribosomal RNA gene, 
partial sequence
Length=664

 Score = 215 bits (116),  Expect = 9e-52
 Identities = 120/122 (98%), Gaps = 0/122 (0%)
 Strand=Plus/Plus

Query  2    CTACGGGGGGCAGCAGTGGGGAATTTTTCGCAATGGGCGAAAGCCTGACGGAGCAATACC  61
            ||||||| ||||||||||||||||||| ||||||||||||||||||||||||||||||||
Sbjct  224  CTACGGGAGGCAGCAGTGGGGAATTTTCCGCAATGGGCGAAAGCCTGACGGAGCAATACC  283

Query  62   GCGTGAGGGATGACGGCCTGTGGGTTGTAAACCTCTTTTCTCAAGGAAGAAGTTCTGACG  121
            ||||||||||||||||||||||||||||||||||||||||||||||||||||||||||||
Sbjct  284  GCGTGAGGGATGACGGCCTGTGGGTTGTAAACCTCTTTTCTCAAGGAAGAAGTTCTGACG  343

Query  122  GT  123
            ||
Sbjct  344  GT  345


>FJ612243.1 Uncultured bacterium clone DP7.1.90 16S ribosomal RNA gene, partial 
sequence
Length=1235

 Score = 215 bits (116),  Expect = 9e-52
 Identities = 120/122 (98%), Gaps = 0/122 (0%)
 Strand=Plus/Plus

Query  2    CTACGGGGGGCAGCAGTGGGGAATTTTTCGCAATGGGCGAAAGCCTGACGGAGCAATACC  61
            ||||||| ||||||||||||||||||| ||||||||||||||||||||||||||||||||
Sbjct  305  CTACGGGAGGCAGCAGTGGGGAATTTTCCGCAATGGGCGAAAGCCTGACGGAGCAATACC  364

Query  62   GCGTGAGGGATGACGGCCTGTGGGTTGTAAACCTCTTTTCTCAAGGAAGAAGTTCTGACG  121
            ||||||||||||||||||||||||||||||||||||||||||||||||||||||||||||
Sbjct  365  GCGTGAGGGATGACGGCCTGTGGGTTGTAAACCTCTTTTCTCAAGGAAGAAGTTCTGACG  424

Query  122  GT  123
            ||
Sbjct  425  GT  426


>FJ823997.1 Uncultured bacterium clone RPR21 16S ribosomal RNA, partial sequence
 JF329224.1 Uncultured bacterium clone RNA9216922 16S ribosomal RNA gene, 
partial sequence
 JF329228.1 Uncultured bacterium clone RNA921692 16S ribosomal RNA gene, 
partial sequence
Length=644

 Score = 215 bits (116),  Expect = 9e-52
 Identities = 120/122 (98%), Gaps = 0/122 (0%)
 Strand=Plus/Plus

Query  2    CTACGGGGGGCAGCAGTGGGGAATTTTTCGCAATGGGCGAAAGCCTGACGGAGCAATACC  61
            ||||||| ||||||||||||||||||| ||||||||||||||||||||||||||||||||
Sbjct  305  CTACGGGAGGCAGCAGTGGGGAATTTTCCGCAATGGGCGAAAGCCTGACGGAGCAATACC  364

Query  62   GCGTGAGGGATGACGGCCTGTGGGTTGTAAACCTCTTTTCTCAAGGAAGAAGTTCTGACG  121
            ||||||||||||||||||||||||||||||||||||||||||||||||||||||||||||
Sbjct  365  GCGTGAGGGATGACGGCCTGTGGGTTGTAAACCTCTTTTCTCAAGGAAGAAGTTCTGACG  424

Query  122  GT  123
            ||
Sbjct  425  GT  426


>FJ558945.1 Uncultured bacterium clone DXH4-53 16S ribosomal RNA gene, partial 
sequence
Length=177

 Score = 215 bits (116),  Expect = 9e-52
 Identities = 120/122 (98%), Gaps = 0/122 (0%)
 Strand=Plus/Plus

Query  2    CTACGGGGGGCAGCAGTGGGGAATTTTTCGCAATGGGCGAAAGCCTGACGGAGCAATACC  61
            ||||||| ||||||||||||||||||| ||||||||||||||||||||||||||||||||
Sbjct  5    CTACGGGAGGCAGCAGTGGGGAATTTTCCGCAATGGGCGAAAGCCTGACGGAGCAATACC  64

Query  62   GCGTGAGGGATGACGGCCTGTGGGTTGTAAACCTCTTTTCTCAAGGAAGAAGTTCTGACG  121
            ||||||||||||||||||||||||||||||||||||||||||||||||||||||||||||
Sbjct  65   GCGTGAGGGATGACGGCCTGTGGGTTGTAAACCTCTTTTCTCAAGGAAGAAGTTCTGACG  124

Query  122  GT  123
            ||
Sbjct  125  GT  126


>EU147150.1 Uncultured bacterium clone TSFW_35 16S ribosomal RNA gene, partial 
sequence
 EU147023.1 Uncultured bacterium clone SP_8 16S ribosomal RNA gene, partial 
sequence
 FJ558910.1 Uncultured bacterium clone DXH4-12 16S ribosomal RNA gene, partial 
sequence
 FJ558974.1 Uncultured bacterium clone DXH4-85 16S ribosomal RNA gene, partial 
sequence
 GQ359020.1 Uncultured bacterium clone DXH6-9 16S ribosomal RNA gene, partial 
sequence
Length=176

 Score = 215 bits (116),  Expect = 9e-52
 Identities = 120/122 (98%), Gaps = 0/122 (0%)
 Strand=Plus/Plus

Query  2    CTACGGGGGGCAGCAGTGGGGAATTTTTCGCAATGGGCGAAAGCCTGACGGAGCAATACC  61
            ||||||| ||||||||||||||||||| ||||||||||||||||||||||||||||||||
Sbjct  5    CTACGGGAGGCAGCAGTGGGGAATTTTCCGCAATGGGCGAAAGCCTGACGGAGCAATACC  64

Query  62   GCGTGAGGGATGACGGCCTGTGGGTTGTAAACCTCTTTTCTCAAGGAAGAAGTTCTGACG  121
            ||||||||||||||||||||||||||||||||||||||||||||||||||||||||||||
Sbjct  65   GCGTGAGGGATGACGGCCTGTGGGTTGTAAACCTCTTTTCTCAAGGAAGAAGTTCTGACG  124

Query  122  GT  123
            ||
Sbjct  125  GT  126


>KM166922.1 Uncultured bacterium clone Espejo_9_20_11_Water.184841 16S ribosomal 
RNA gene, partial sequence
Length=564

 Score = 211 bits (114),  Expect = 1e-50
 Identities = 121/124 (98%), Gaps = 2/124 (2%)
 Strand=Plus/Plus

Query  2    CTACGGGGGGCAGCAGT-GGGGAATTTTT-CGCAATGGGCGAAAGCCTGACGGAGCAATA  59
            ||||||| ||||||||| ||||||||||| ||||||||||||||||||||||||||||||
Sbjct  2    CTACGGGAGGCAGCAGTAGGGGAATTTTTCCGCAATGGGCGAAAGCCTGACGGAGCAATA  61

Query  60   CCGCGTGAGGGATGACGGCCTGTGGGTTGTAAACCTCTTTTCTCAAGGAAGAAGTTCTGA  119
            ||||||||||||||||||||||||||||||||||||||||||||||||||||||||||||
Sbjct  62   CCGCGTGAGGGATGACGGCCTGTGGGTTGTAAACCTCTTTTCTCAAGGAAGAAGTTCTGA  121

Query  120  CGGT  123
            ||||
Sbjct  122  CGGT  125


>JQ229587.1 Uncultured cyanobacterium clone ALC-LH-D8 16S ribosomal RNA gene, 
partial sequence
Length=823

 Score = 211 bits (114),  Expect = 1e-50
 Identities = 120/123 (98%), Gaps = 0/123 (0%)
 Strand=Plus/Plus

Query  1    TCTACGGGGGGCAGCAGTGGGGAATTTTTCGCAATGGGCGAAAGCCTGACGGAGCAATAC  60
            |||||||| ||||||||| ||||||||| |||||||||||||||||||||||||||||||
Sbjct  261  TCTACGGGAGGCAGCAGTAGGGAATTTTCCGCAATGGGCGAAAGCCTGACGGAGCAATAC  320

Query  61   CGCGTGAGGGATGACGGCCTGTGGGTTGTAAACCTCTTTTCTCAAGGAAGAAGTTCTGAC  120
            ||||||||||||||||||||||||||||||||||||||||||||||||||||||||||||
Sbjct  321  CGCGTGAGGGATGACGGCCTGTGGGTTGTAAACCTCTTTTCTCAAGGAAGAAGTTCTGAC  380

Query  121  GGT  123
            |||
Sbjct  381  GGT  383


>HQ489587.1 Uncultured bacterium clone Pohang_WWTP_April.2006_3408 16S ribosomal 
RNA gene, partial sequence
Length=461

 Score = 211 bits (114),  Expect = 1e-50
 Identities = 121/124 (98%), Gaps = 2/124 (2%)
 Strand=Plus/Plus

Query  2    CTACGGG-GGGCAGCAGTGGGGAA-TTTTTCGCAATGGGCGAAAGCCTGACGGAGCAATA  59
            ||||||| |||||||||||||||| |||| ||||||||||||||||||||||||||||||
Sbjct  307  CTACGGGAGGGCAGCAGTGGGGAAGTTTTCCGCAATGGGCGAAAGCCTGACGGAGCAATA  366

Query  60   CCGCGTGAGGGATGACGGCCTGTGGGTTGTAAACCTCTTTTCTCAAGGAAGAAGTTCTGA  119
            ||||||||||||||||||||||||||||||||||||||||||||||||||||||||||||
Sbjct  367  CCGCGTGAGGGATGACGGCCTGTGGGTTGTAAACCTCTTTTCTCAAGGAAGAAGTTCTGA  426

Query  120  CGGT  123
            ||||
Sbjct  427  CGGT  430


>KX937689.1 Uncultured marine eukaryote clone 155D8Bc66X 16S ribosomal RNA 
gene, partial sequence; plastid
Length=1450

 Score = 209 bits (113),  Expect = 4e-50
 Identities = 119/122 (98%), Gaps = 0/122 (0%)
 Strand=Plus/Plus

Query  2    CTACGGGGGGCAGCAGTGGGGAATTTTTCGCAATGGGCGAAAGCCTGACGGAGCAATACC  61
            ||||||| ||||||||| ||||||||| ||||||||||||||||||||||||||||||||
Sbjct  304  CTACGGGAGGCAGCAGTAGGGAATTTTCCGCAATGGGCGAAAGCCTGACGGAGCAATACC  363

Query  62   GCGTGAGGGATGACGGCCTGTGGGTTGTAAACCTCTTTTCTCAAGGAAGAAGTTCTGACG  121
            ||||||||||||||||||||||||||||||||||||||||||||||||||||||||||||
Sbjct  364  GCGTGAGGGATGACGGCCTGTGGGTTGTAAACCTCTTTTCTCAAGGAAGAAGTTCTGACG  423

Query  122  GT  123
            ||
Sbjct  424  GT  425


>KX934894.1 Uncultured marine eukaryote clone 155D3Ab00J 16S ribosomal RNA 
gene, partial sequence; plastid
Length=1359

 Score = 209 bits (113),  Expect = 4e-50
 Identities = 119/122 (98%), Gaps = 0/122 (0%)
 Strand=Plus/Plus

Query  2    CTACGGGGGGCAGCAGTGGGGAATTTTTCGCAATGGGCGAAAGCCTGACGGAGCAATACC  61
            ||||||| ||||||||| ||||||||| ||||||||||||||||||||||||||||||||
Sbjct  304  CTACGGGAGGCAGCAGTAGGGAATTTTCCGCAATGGGCGAAAGCCTGACGGAGCAATACC  363

Query  62   GCGTGAGGGATGACGGCCTGTGGGTTGTAAACCTCTTTTCTCAAGGAAGAAGTTCTGACG  121
            ||||||||||||||||||||||||||||||||||||||||||||||||||||||||||||
Sbjct  364  GCGTGAGGGATGACGGCCTGTGGGTTGTAAACCTCTTTTCTCAAGGAAGAAGTTCTGACG  423

Query  122  GT  123
            ||
Sbjct  424  GT  425


>KX934870.1 Uncultured marine eukaryote clone 70S8Bb00K 16S ribosomal RNA 
gene, partial sequence; plastid
Length=1347

 Score = 209 bits (113),  Expect = 4e-50
 Identities = 119/122 (98%), Gaps = 0/122 (0%)
 Strand=Plus/Plus

Query  2    CTACGGGGGGCAGCAGTGGGGAATTTTTCGCAATGGGCGAAAGCCTGACGGAGCAATACC  61
            ||||||| ||||||||| ||||||||| ||||||||||||||||||||||||||||||||
Sbjct  304  CTACGGGAGGCAGCAGTAGGGAATTTTCCGCAATGGGCGAAAGCCTGACGGAGCAATACC  363

Query  62   GCGTGAGGGATGACGGCCTGTGGGTTGTAAACCTCTTTTCTCAAGGAAGAAGTTCTGACG  121
            ||||||||||||||||||||||||||||||||||||||||||||||||||||||||||||
Sbjct  364  GCGTGAGGGATGACGGCCTGTGGGTTGTAAACCTCTTTTCTCAAGGAAGAAGTTCTGACG  423

Query  122  GT  123
            ||
Sbjct  424  GT  425


>KX609651.1 Uncultured Cryptomonadaceae clone ESB78(1) 16S ribosomal RNA 
gene, partial sequence; chloroplast
Length=665

 Score = 209 bits (113),  Expect = 4e-50
 Identities = 119/122 (98%), Gaps = 0/122 (0%)
 Strand=Plus/Plus

Query  2    CTACGGGGGGCAGCAGTGGGGAATTTTTCGCAATGGGCGAAAGCCTGACGGAGCAATACC  61
            ||||||| ||||||||||||||||||| ||||||||||||||||||||||||||||||||
Sbjct  252  CTACGGGAGGCAGCAGTGGGGAATTTTCCGCAATGGGCGAAAGCCTGACGGAGCAATACC  311

Query  62   GCGTGAGGGATGACGGCCTGTGGGTTGTAAACCTCTTTTCTCAAGGAAGAAGTTCTGACG  121
            |||||||||||||| |||||||||||||||||||||||||||||||||||||||||||||
Sbjct  312  GCGTGAGGGATGACAGCCTGTGGGTTGTAAACCTCTTTTCTCAAGGAAGAAGTTCTGACG  371

Query  122  GT  123
            ||
Sbjct  372  GT  373


>KU173710.1 Uncultured cyanobacterium clone ZJ0905B1 16S ribosomal RNA gene, 
partial sequence
Length=586

 Score = 209 bits (113),  Expect = 4e-50
 Identities = 119/122 (98%), Gaps = 0/122 (0%)
 Strand=Plus/Plus

Query  2    CTACGGGGGGCAGCAGTGGGGAATTTTTCGCAATGGGCGAAAGCCTGACGGAGCAATACC  61
            ||||||| ||||||||| ||||||||| ||||||||||||||||||||||||||||||||
Sbjct  25   CTACGGGAGGCAGCAGTAGGGAATTTTCCGCAATGGGCGAAAGCCTGACGGAGCAATACC  84

Query  62   GCGTGAGGGATGACGGCCTGTGGGTTGTAAACCTCTTTTCTCAAGGAAGAAGTTCTGACG  121
            ||||||||||||||||||||||||||||||||||||||||||||||||||||||||||||
Sbjct  85   GCGTGAGGGATGACGGCCTGTGGGTTGTAAACCTCTTTTCTCAAGGAAGAAGTTCTGACG  144

Query  122  GT  123
            ||
Sbjct  145  GT  146


>KU173575.1 Uncultured cyanobacterium clone SH3102B100 16S ribosomal RNA 
gene, partial sequence
Length=564

 Score = 209 bits (113),  Expect = 4e-50
 Identities = 119/122 (98%), Gaps = 0/122 (0%)
 Strand=Plus/Plus

Query  2    CTACGGGGGGCAGCAGTGGGGAATTTTTCGCAATGGGCGAAAGCCTGACGGAGCAATACC  61
            ||||||| ||||||||||||||||||| ||||||||||||||||||||||||||||||||
Sbjct  2    CTACGGGAGGCAGCAGTGGGGAATTTTCCGCAATGGGCGAAAGCCTGACGGAGCAATACC  61

Query  62   GCGTGAGGGATGACGGCCTGTGGGTTGTAAACCTCTTTTCTCAAGGAAGAAGTTCTGACG  121
            |||||||||||||| |||||||||||||||||||||||||||||||||||||||||||||
Sbjct  62   GCGTGAGGGATGACAGCCTGTGGGTTGTAAACCTCTTTTCTCAAGGAAGAAGTTCTGACG  121

Query  122  GT  123
            ||
Sbjct  122  GT  123


>LC130593.1 Uncultured phototrophic eukaryote chloroplast gene for 16S ribosomal 
RNA, partial sequence, clone: wr_euk_18
Length=613

 Score = 209 bits (113),  Expect = 4e-50
 Identities = 119/122 (98%), Gaps = 0/122 (0%)
 Strand=Plus/Plus

Query  2    CTACGGGGGGCAGCAGTGGGGAATTTTTCGCAATGGGCGAAAGCCTGACGGAGCAATACC  61
            ||||||| ||||||||| ||||||||| ||||||||||||||||||||||||||||||||
Sbjct  173  CTACGGGAGGCAGCAGTAGGGAATTTTCCGCAATGGGCGAAAGCCTGACGGAGCAATACC  232

Query  62   GCGTGAGGGATGACGGCCTGTGGGTTGTAAACCTCTTTTCTCAAGGAAGAAGTTCTGACG  121
            ||||||||||||||||||||||||||||||||||||||||||||||||||||||||||||
Sbjct  233  GCGTGAGGGATGACGGCCTGTGGGTTGTAAACCTCTTTTCTCAAGGAAGAAGTTCTGACG  292

Query  122  GT  123
            ||
Sbjct  293  GT  294


>LC130592.1 Uncultured phototrophic eukaryote chloroplast gene for 16S ribosomal 
RNA, partial sequence, clone: wr_euk_17
Length=596

 Score = 209 bits (113),  Expect = 4e-50
 Identities = 119/122 (98%), Gaps = 0/122 (0%)
 Strand=Plus/Plus

Query  2    CTACGGGGGGCAGCAGTGGGGAATTTTTCGCAATGGGCGAAAGCCTGACGGAGCAATACC  61
            ||||||| ||||||||| ||||||||| ||||||||||||||||||||||||||||||||
Sbjct  156  CTACGGGAGGCAGCAGTAGGGAATTTTCCGCAATGGGCGAAAGCCTGACGGAGCAATACC  215

Query  62   GCGTGAGGGATGACGGCCTGTGGGTTGTAAACCTCTTTTCTCAAGGAAGAAGTTCTGACG  121
            ||||||||||||||||||||||||||||||||||||||||||||||||||||||||||||
Sbjct  216  GCGTGAGGGATGACGGCCTGTGGGTTGTAAACCTCTTTTCTCAAGGAAGAAGTTCTGACG  275

Query  122  GT  123
            ||
Sbjct  276  GT  277


>LC130585.1 Uncultured phototrophic eukaryote chloroplast gene for 16S ribosomal 
RNA, partial sequence, clone: wr_euk_10
Length=607

 Score = 209 bits (113),  Expect = 4e-50
 Identities = 119/122 (98%), Gaps = 0/122 (0%)
 Strand=Plus/Plus

Query  2    CTACGGGGGGCAGCAGTGGGGAATTTTTCGCAATGGGCGAAAGCCTGACGGAGCAATACC  61
            ||||||| ||||||||||||||||||| ||||||||||||||||||||||||||||||||
Sbjct  167  CTACGGGAGGCAGCAGTGGGGAATTTTCCGCAATGGGCGAAAGCCTGACGGAGCAATACC  226

Query  62   GCGTGAGGGATGACGGCCTGTGGGTTGTAAACCTCTTTTCTCAAGGAAGAAGTTCTGACG  121
            |||||||||||||| |||||||||||||||||||||||||||||||||||||||||||||
Sbjct  227  GCGTGAGGGATGACAGCCTGTGGGTTGTAAACCTCTTTTCTCAAGGAAGAAGTTCTGACG  286

Query  122  GT  123
            ||
Sbjct  287  GT  288


>LC082207.1 Chroomonas sp. SkL01 chloroplast gene for 16S ribosomal RNA, 
partial sequence
Length=1178

 Score = 209 bits (113),  Expect = 4e-50
 Identities = 119/122 (98%), Gaps = 0/122 (0%)
 Strand=Plus/Plus

Query  2    CTACGGGGGGCAGCAGTGGGGAATTTTTCGCAATGGGCGAAAGCCTGACGGAGCAATACC  61
            ||||||| ||||||||||||||||||| ||||||||||||||||||||||||||||||||
Sbjct  93   CTACGGGAGGCAGCAGTGGGGAATTTTCCGCAATGGGCGAAAGCCTGACGGAGCAATACC  152

Query  62   GCGTGAGGGATGACGGCCTGTGGGTTGTAAACCTCTTTTCTCAAGGAAGAAGTTCTGACG  121
            |||||||||||||| |||||||||||||||||||||||||||||||||||||||||||||
Sbjct  153  GCGTGAGGGATGACAGCCTGTGGGTTGTAAACCTCTTTTCTCAAGGAAGAAGTTCTGACG  212

Query  122  GT  123
            ||
Sbjct  213  GT  214


>LC082205.1 Chroomonas sp. Or05 chloroplast gene for 16S ribosomal RNA, partial 
sequence
Length=1178

 Score = 209 bits (113),  Expect = 4e-50
 Identities = 119/122 (98%), Gaps = 0/122 (0%)
 Strand=Plus/Plus

Query  2    CTACGGGGGGCAGCAGTGGGGAATTTTTCGCAATGGGCGAAAGCCTGACGGAGCAATACC  61
            ||||||| ||||||||||||||||||| ||||||||||||||||||||||||||||||||
Sbjct  93   CTACGGGAGGCAGCAGTGGGGAATTTTCCGCAATGGGCGAAAGCCTGACGGAGCAATACC  152

Query  62   GCGTGAGGGATGACGGCCTGTGGGTTGTAAACCTCTTTTCTCAAGGAAGAAGTTCTGACG  121
            |||||||||||||| |||||||||||||||||||||||||||||||||||||||||||||
Sbjct  153  GCGTGAGGGATGACAGCCTGTGGGTTGTAAACCTCTTTTCTCAAGGAAGAAGTTCTGACG  212

Query  122  GT  123
            ||
Sbjct  213  GT  214


>LC082195.1 Nusuttodinium aeruginosum chloroplast gene for 16S ribosomal 
RNA, partial sequence, isolate: Yurigahara cell4 130607
Length=1178

 Score = 209 bits (113),  Expect = 4e-50
 Identities = 119/122 (98%), Gaps = 0/122 (0%)
 Strand=Plus/Plus

Query  2    CTACGGGGGGCAGCAGTGGGGAATTTTTCGCAATGGGCGAAAGCCTGACGGAGCAATACC  61
            ||||||| ||||||||||||||||||| ||||||||||||||||||||||||||||||||
Sbjct  93   CTACGGGAGGCAGCAGTGGGGAATTTTCCGCAATGGGCGAAAGCCTGACGGAGCAATACC  152

Query  62   GCGTGAGGGATGACGGCCTGTGGGTTGTAAACCTCTTTTCTCAAGGAAGAAGTTCTGACG  121
            |||||||||||||| |||||||||||||||||||||||||||||||||||||||||||||
Sbjct  153  GCGTGAGGGATGACAGCCTGTGGGTTGTAAACCTCTTTTCTCAAGGAAGAAGTTCTGACG  212

Query  122  GT  123
            ||
Sbjct  213  GT  214


>LC082185.1 Nusuttodinium aeruginosum chloroplast gene for 16S ribosomal 
RNA, partial sequence, isolate: Ainosato cell2 140417
Length=1141

 Score = 209 bits (113),  Expect = 4e-50
 Identities = 119/122 (98%), Gaps = 0/122 (0%)
 Strand=Plus/Plus

Query  2    CTACGGGGGGCAGCAGTGGGGAATTTTTCGCAATGGGCGAAAGCCTGACGGAGCAATACC  61
            ||||||| ||||||||||||||||||| ||||||||||||||||||||||||||||||||
Sbjct  57   CTACGGGAGGCAGCAGTGGGGAATTTTCCGCAATGGGCGAAAGCCTGACGGAGCAATACC  116

Query  62   GCGTGAGGGATGACGGCCTGTGGGTTGTAAACCTCTTTTCTCAAGGAAGAAGTTCTGACG  121
            |||||||||||||| |||||||||||||||||||||||||||||||||||||||||||||
Sbjct  117  GCGTGAGGGATGACAGCCTGTGGGTTGTAAACCTCTTTTCTCAAGGAAGAAGTTCTGACG  176

Query  122  GT  123
            ||
Sbjct  177  GT  178


>LM652210.1 Uncultured protist partial 16S rRNA gene, clone EE5-002_G01
Length=932

 Score = 209 bits (113),  Expect = 4e-50
 Identities = 119/122 (98%), Gaps = 0/122 (0%)
 Strand=Plus/Plus

Query  2    CTACGGGGGGCAGCAGTGGGGAATTTTTCGCAATGGGCGAAAGCCTGACGGAGCAATACC  61
            ||||||| ||||||||| ||||||||| ||||||||||||||||||||||||||||||||
Sbjct  285  CTACGGGAGGCAGCAGTAGGGAATTTTCCGCAATGGGCGAAAGCCTGACGGAGCAATACC  344

Query  62   GCGTGAGGGATGACGGCCTGTGGGTTGTAAACCTCTTTTCTCAAGGAAGAAGTTCTGACG  121
            ||||||||||||||||||||||||||||||||||||||||||||||||||||||||||||
Sbjct  345  GCGTGAGGGATGACGGCCTGTGGGTTGTAAACCTCTTTTCTCAAGGAAGAAGTTCTGACG  404

Query  122  GT  123
            ||
Sbjct  405  GT  406


>LM652189.1 Uncultured protist partial 16S rRNA gene, clone EE5-002_D11
Length=932

 Score = 209 bits (113),  Expect = 4e-50
 Identities = 119/122 (98%), Gaps = 0/122 (0%)
 Strand=Plus/Plus

Query  2    CTACGGGGGGCAGCAGTGGGGAATTTTTCGCAATGGGCGAAAGCCTGACGGAGCAATACC  61
            ||||||| ||||||||| ||||||||| ||||||||||||||||||||||||||||||||
Sbjct  285  CTACGGGAGGCAGCAGTAGGGAATTTTCCGCAATGGGCGAAAGCCTGACGGAGCAATACC  344

Query  62   GCGTGAGGGATGACGGCCTGTGGGTTGTAAACCTCTTTTCTCAAGGAAGAAGTTCTGACG  121
            ||||||||||||||||||||||||||||||||||||||||||||||||||||||||||||
Sbjct  345  GCGTGAGGGATGACGGCCTGTGGGTTGTAAACCTCTTTTCTCAAGGAAGAAGTTCTGACG  404

Query  122  GT  123
            ||
Sbjct  405  GT  406


>LM652170.1 Uncultured protist partial 16S rRNA gene, clone EE5-002_B12
Length=932

 Score = 209 bits (113),  Expect = 4e-50
 Identities = 119/122 (98%), Gaps = 0/122 (0%)
 Strand=Plus/Plus

Query  2    CTACGGGGGGCAGCAGTGGGGAATTTTTCGCAATGGGCGAAAGCCTGACGGAGCAATACC  61
            ||||||| ||||||||| ||||||||| ||||||||||||||||||||||||||||||||
Sbjct  285  CTACGGGAGGCAGCAGTAGGGAATTTTCCGCAATGGGCGAAAGCCTGACGGAGCAATACC  344

Query  62   GCGTGAGGGATGACGGCCTGTGGGTTGTAAACCTCTTTTCTCAAGGAAGAAGTTCTGACG  121
            ||||||||||||||||||||||||||||||||||||||||||||||||||||||||||||
Sbjct  345  GCGTGAGGGATGACGGCCTGTGGGTTGTAAACCTCTTTTCTCAAGGAAGAAGTTCTGACG  404

Query  122  GT  123
            ||
Sbjct  405  GT  406


>LM652129.1 Uncultured protist partial 16S rRNA gene, clone EE4-002_A03
Length=948

 Score = 209 bits (113),  Expect = 4e-50
 Identities = 119/122 (98%), Gaps = 0/122 (0%)
 Strand=Plus/Plus

Query  2    CTACGGGGGGCAGCAGTGGGGAATTTTTCGCAATGGGCGAAAGCCTGACGGAGCAATACC  61
            ||||||| ||||||||| ||||||||| ||||||||||||||||||||||||||||||||
Sbjct  285  CTACGGGAGGCAGCAGTAGGGAATTTTCCGCAATGGGCGAAAGCCTGACGGAGCAATACC  344

Query  62   GCGTGAGGGATGACGGCCTGTGGGTTGTAAACCTCTTTTCTCAAGGAAGAAGTTCTGACG  121
            ||||||||||||||||||||||||||||||||||||||||||||||||||||||||||||
Sbjct  345  GCGTGAGGGATGACGGCCTGTGGGTTGTAAACCTCTTTTCTCAAGGAAGAAGTTCTGACG  404

Query  122  GT  123
            ||
Sbjct  405  GT  406


>LM652020.1 Uncultured protist partial 16S rRNA gene, clone EE2-2_A02
Length=974

 Score = 209 bits (113),  Expect = 4e-50
 Identities = 119/122 (98%), Gaps = 0/122 (0%)
 Strand=Plus/Plus

Query  2    CTACGGGGGGCAGCAGTGGGGAATTTTTCGCAATGGGCGAAAGCCTGACGGAGCAATACC  61
            ||||||| ||||||||| ||||||||| ||||||||||||||||||||||||||||||||
Sbjct  312  CTACGGGAGGCAGCAGTAGGGAATTTTCCGCAATGGGCGAAAGCCTGACGGAGCAATACC  371

Query  62   GCGTGAGGGATGACGGCCTGTGGGTTGTAAACCTCTTTTCTCAAGGAAGAAGTTCTGACG  121
            ||||||||||||||||||||||||||||||||||||||||||||||||||||||||||||
Sbjct  372  GCGTGAGGGATGACGGCCTGTGGGTTGTAAACCTCTTTTCTCAAGGAAGAAGTTCTGACG  431

Query  122  GT  123
            ||
Sbjct  432  GT  433


>KT428890.1 Guillardia theta voucher CCMP:2712 chloroplast, complete genome
Length=138455

 Score = 209 bits (113),  Expect = 4e-50
 Identities = 119/122 (98%), Gaps = 0/122 (0%)
 Strand=Plus/Minus

Query  2     CTACGGGGGGCAGCAGTGGGGAATTTTTCGCAATGGGCGAAAGCCTGACGGAGCAATACC  61
             ||||||| ||||||||||||||||||| ||||||||||||||||||||||||||||||||
Sbjct  7513  CTACGGGAGGCAGCAGTGGGGAATTTTCCGCAATGGGCGAAAGCCTGACGGAGCAATACC  7454

Query  62    GCGTGAGGGATGACGGCCTGTGGGTTGTAAACCTCTTTTCTCAAGGAAGAAGTTCTGACG  121
             |||||||||||||| |||||||||||||||||||||||||||||||||||||||||||||
Sbjct  7453  GCGTGAGGGATGACAGCCTGTGGGTTGTAAACCTCTTTTCTCAAGGAAGAAGTTCTGACG  7394

Query  122   GT  123
             ||
Sbjct  7393  GT  7392


 Score = 209 bits (113),  Expect = 4e-50
 Identities = 119/122 (98%), Gaps = 0/122 (0%)
 Strand=Plus/Plus

Query  2       CTACGGGGGGCAGCAGTGGGGAATTTTTCGCAATGGGCGAAAGCCTGACGGAGCAATACC  61
               ||||||| ||||||||||||||||||| ||||||||||||||||||||||||||||||||
Sbjct  117834  CTACGGGAGGCAGCAGTGGGGAATTTTCCGCAATGGGCGAAAGCCTGACGGAGCAATACC  117893

Query  62      GCGTGAGGGATGACGGCCTGTGGGTTGTAAACCTCTTTTCTCAAGGAAGAAGTTCTGACG  121
               |||||||||||||| |||||||||||||||||||||||||||||||||||||||||||||
Sbjct  117894  GCGTGAGGGATGACAGCCTGTGGGTTGTAAACCTCTTTTCTCAAGGAAGAAGTTCTGACG  117953

Query  122     GT  123
               ||
Sbjct  117954  GT  117955


>LN880044.1 Uncultured bacterium partial 16S rRNA gene, clone HL4SH23
Length=977

 Score = 209 bits (113),  Expect = 4e-50
 Identities = 119/122 (98%), Gaps = 0/122 (0%)
 Strand=Plus/Plus

Query  2    CTACGGGGGGCAGCAGTGGGGAATTTTTCGCAATGGGCGAAAGCCTGACGGAGCAATACC  61
            ||||||| ||||||||| ||||||||| ||||||||||||||||||||||||||||||||
Sbjct  305  CTACGGGAGGCAGCAGTAGGGAATTTTCCGCAATGGGCGAAAGCCTGACGGAGCAATACC  364

Query  62   GCGTGAGGGATGACGGCCTGTGGGTTGTAAACCTCTTTTCTCAAGGAAGAAGTTCTGACG  121
            ||||||||||||||||||||||||||||||||||||||||||||||||||||||||||||
Sbjct  365  GCGTGAGGGATGACGGCCTGTGGGTTGTAAACCTCTTTTCTCAAGGAAGAAGTTCTGACG  424

Query  122  GT  123
            ||
Sbjct  425  GT  426


>LN880002.1 Uncultured bacterium partial 16S rRNA gene, clone HL3SH10
Length=1080

 Score = 209 bits (113),  Expect = 4e-50
 Identities = 119/122 (98%), Gaps = 0/122 (0%)
 Strand=Plus/Plus

Query  2    CTACGGGGGGCAGCAGTGGGGAATTTTTCGCAATGGGCGAAAGCCTGACGGAGCAATACC  61
            ||||||| ||||||||| ||||||||| ||||||||||||||||||||||||||||||||
Sbjct  305  CTACGGGAGGCAGCAGTAGGGAATTTTCCGCAATGGGCGAAAGCCTGACGGAGCAATACC  364

Query  62   GCGTGAGGGATGACGGCCTGTGGGTTGTAAACCTCTTTTCTCAAGGAAGAAGTTCTGACG  121
            ||||||||||||||||||||||||||||||||||||||||||||||||||||||||||||
Sbjct  365  GCGTGAGGGATGACGGCCTGTGGGTTGTAAACCTCTTTTCTCAAGGAAGAAGTTCTGACG  424

Query  122  GT  123
            ||
Sbjct  425  GT  426


>LN879998.1 Uncultured cyanobacterium partial 16S rRNA gene, clone HL3SH6
Length=861

 Score = 209 bits (113),  Expect = 4e-50
 Identities = 119/122 (98%), Gaps = 0/122 (0%)
 Strand=Plus/Plus

Query  2    CTACGGGGGGCAGCAGTGGGGAATTTTTCGCAATGGGCGAAAGCCTGACGGAGCAATACC  61
            ||||||| ||||||||| ||||||||| ||||||||||||||||||||||||||||||||
Sbjct  266  CTACGGGAGGCAGCAGTAGGGAATTTTCCGCAATGGGCGAAAGCCTGACGGAGCAATACC  325

Query  62   GCGTGAGGGATGACGGCCTGTGGGTTGTAAACCTCTTTTCTCAAGGAAGAAGTTCTGACG  121
            ||||||||||||||||||||||||||||||||||||||||||||||||||||||||||||
Sbjct  326  GCGTGAGGGATGACGGCCTGTGGGTTGTAAACCTCTTTTCTCAAGGAAGAAGTTCTGACG  385

Query  122  GT  123
            ||
Sbjct  386  GT  387


>LN879982.1 Uncultured bacterium partial 16S rRNA gene, clone HL2SH20
Length=783

 Score = 209 bits (113),  Expect = 4e-50
 Identities = 119/122 (98%), Gaps = 0/122 (0%)
 Strand=Plus/Plus

Query  2    CTACGGGGGGCAGCAGTGGGGAATTTTTCGCAATGGGCGAAAGCCTGACGGAGCAATACC  61
            ||||||| ||||||||| ||||||||| ||||||||||||||||||||||||||||||||
Sbjct  304  CTACGGGAGGCAGCAGTAGGGAATTTTCCGCAATGGGCGAAAGCCTGACGGAGCAATACC  363

Query  62   GCGTGAGGGATGACGGCCTGTGGGTTGTAAACCTCTTTTCTCAAGGAAGAAGTTCTGACG  121
            ||||||||||||||||||||||||||||||||||||||||||||||||||||||||||||
Sbjct  364  GCGTGAGGGATGACGGCCTGTGGGTTGTAAACCTCTTTTCTCAAGGAAGAAGTTCTGACG  423

Query  122  GT  123
            ||
Sbjct  424  GT  425


>LN879940.1 Uncultured bacterium partial 16S rRNA gene, clone HL1SH9
Length=1142

 Score = 209 bits (113),  Expect = 4e-50
 Identities = 119/122 (98%), Gaps = 0/122 (0%)
 Strand=Plus/Plus

Query  2    CTACGGGGGGCAGCAGTGGGGAATTTTTCGCAATGGGCGAAAGCCTGACGGAGCAATACC  61
            ||||||| ||||||||| ||||||||| ||||||||||||||||||||||||||||||||
Sbjct  305  CTACGGGAGGCAGCAGTAGGGAATTTTCCGCAATGGGCGAAAGCCTGACGGAGCAATACC  364

Query  62   GCGTGAGGGATGACGGCCTGTGGGTTGTAAACCTCTTTTCTCAAGGAAGAAGTTCTGACG  121
            ||||||||||||||||||||||||||||||||||||||||||||||||||||||||||||
Sbjct  365  GCGTGAGGGATGACGGCCTGTGGGTTGTAAACCTCTTTTCTCAAGGAAGAAGTTCTGACG  424

Query  122  GT  123
            ||
Sbjct  425  GT  426


>LN879938.1 Uncultured bacterium partial 16S rRNA gene, clone HL1SH6
Length=1099

 Score = 209 bits (113),  Expect = 4e-50
 Identities = 119/122 (98%), Gaps = 0/122 (0%)
 Strand=Plus/Plus

Query  2    CTACGGGGGGCAGCAGTGGGGAATTTTTCGCAATGGGCGAAAGCCTGACGGAGCAATACC  61
            ||||||| ||||||||| ||||||||| ||||||||||||||||||||||||||||||||
Sbjct  305  CTACGGGAGGCAGCAGTAGGGAATTTTCCGCAATGGGCGAAAGCCTGACGGAGCAATACC  364

Query  62   GCGTGAGGGATGACGGCCTGTGGGTTGTAAACCTCTTTTCTCAAGGAAGAAGTTCTGACG  121
            ||||||||||||||||||||||||||||||||||||||||||||||||||||||||||||
Sbjct  365  GCGTGAGGGATGACGGCCTGTGGGTTGTAAACCTCTTTTCTCAAGGAAGAAGTTCTGACG  424

Query  122  GT  123
            ||
Sbjct  425  GT  426


>KP899713.1 Teleaulax amphioxeia strain HACCP-CR01 plastid, complete genome
Length=129772

 Score = 209 bits (113),  Expect = 4e-50
 Identities = 119/122 (98%), Gaps = 0/122 (0%)
 Strand=Plus/Plus

Query  2      CTACGGGGGGCAGCAGTGGGGAATTTTTCGCAATGGGCGAAAGCCTGACGGAGCAATACC  61
              ||||||| ||||||||| ||||||||| ||||||||||||||||||||||||||||||||
Sbjct  18869  CTACGGGAGGCAGCAGTAGGGAATTTTCCGCAATGGGCGAAAGCCTGACGGAGCAATACC  18928

Query  62     GCGTGAGGGATGACGGCCTGTGGGTTGTAAACCTCTTTTCTCAAGGAAGAAGTTCTGACG  121
              ||||||||||||||||||||||||||||||||||||||||||||||||||||||||||||
Sbjct  18929  GCGTGAGGGATGACGGCCTGTGGGTTGTAAACCTCTTTTCTCAAGGAAGAAGTTCTGACG  18988

Query  122    GT  123
              ||
Sbjct  18989  GT  18990


 Score = 209 bits (113),  Expect = 4e-50
 Identities = 119/122 (98%), Gaps = 0/122 (0%)
 Strand=Plus/Minus

Query  2      CTACGGGGGGCAGCAGTGGGGAATTTTTCGCAATGGGCGAAAGCCTGACGGAGCAATACC  61
              ||||||| ||||||||| ||||||||| ||||||||||||||||||||||||||||||||
Sbjct  43707  CTACGGGAGGCAGCAGTAGGGAATTTTCCGCAATGGGCGAAAGCCTGACGGAGCAATACC  43648

Query  62     GCGTGAGGGATGACGGCCTGTGGGTTGTAAACCTCTTTTCTCAAGGAAGAAGTTCTGACG  121
              ||||||||||||||||||||||||||||||||||||||||||||||||||||||||||||
Sbjct  43647  GCGTGAGGGATGACGGCCTGTGGGTTGTAAACCTCTTTTCTCAAGGAAGAAGTTCTGACG  43588

Query  122    GT  123
              ||
Sbjct  43587  GT  43586


>LN835821.1 Uncultured bacterium partial 16S rRNA gene, clone HL4R23
Length=1090

 Score = 209 bits (113),  Expect = 4e-50
 Identities = 119/122 (98%), Gaps = 0/122 (0%)
 Strand=Plus/Plus

Query  2    CTACGGGGGGCAGCAGTGGGGAATTTTTCGCAATGGGCGAAAGCCTGACGGAGCAATACC  61
            ||||||| ||||||||| ||||||||| ||||||||||||||||||||||||||||||||
Sbjct  305  CTACGGGAGGCAGCAGTAGGGAATTTTCCGCAATGGGCGAAAGCCTGACGGAGCAATACC  364

Query  62   GCGTGAGGGATGACGGCCTGTGGGTTGTAAACCTCTTTTCTCAAGGAAGAAGTTCTGACG  121
            ||||||||||||||||||||||||||||||||||||||||||||||||||||||||||||
Sbjct  365  GCGTGAGGGATGACGGCCTGTGGGTTGTAAACCTCTTTTCTCAAGGAAGAAGTTCTGACG  424

Query  122  GT  123
            ||
Sbjct  425  GT  426


>LN736049.1 Uncultured bacterium partial 16S rRNA gene, clone JP13-001_B04
Length=944

 Score = 209 bits (113),  Expect = 4e-50
 Identities = 119/122 (98%), Gaps = 0/122 (0%)
 Strand=Plus/Plus

Query  2    CTACGGGGGGCAGCAGTGGGGAATTTTTCGCAATGGGCGAAAGCCTGACGGAGCAATACC  61
            ||||||| ||||||||||||||||||| ||||||||||||||||||||||||||||||||
Sbjct  285  CTACGGGAGGCAGCAGTGGGGAATTTTCCGCAATGGGCGAAAGCCTGACGGAGCAATACC  344

Query  62   GCGTGAGGGATGACGGCCTGTGGGTTGTAAACCTCTTTTCTCAAGGAAGAAGTTCTGACG  121
            |||||||||||||| |||||||||||||||||||||||||||||||||||||||||||||
Sbjct  345  GCGTGAGGGATGACAGCCTGTGGGTTGTAAACCTCTTTTCTCAAGGAAGAAGTTCTGACG  404

Query  122  GT  123
            ||
Sbjct  405  GT  406


>KM169262.1 Uncultured bacterium clone Espejo_9_20_11_Water.265344 16S ribosomal 
RNA gene, partial sequence
Length=603

 Score = 209 bits (113),  Expect = 4e-50
 Identities = 119/122 (98%), Gaps = 0/122 (0%)
 Strand=Plus/Plus

Query  2    CTACGGGGGGCAGCAGTGGGGAATTTTTCGCAATGGGCGAAAGCCTGACGGAGCAATACC  61
            ||||||| ||||||||| ||||||||| ||||||||||||||||||||||||||||||||
Sbjct  2    CTACGGGAGGCAGCAGTAGGGAATTTTCCGCAATGGGCGAAAGCCTGACGGAGCAATACC  61

Query  62   GCGTGAGGGATGACGGCCTGTGGGTTGTAAACCTCTTTTCTCAAGGAAGAAGTTCTGACG  121
            ||||||||||||||||||||||||||||||||||||||||||||||||||||||||||||
Sbjct  62   GCGTGAGGGATGACGGCCTGTGGGTTGTAAACCTCTTTTCTCAAGGAAGAAGTTCTGACG  121

Query  122  GT  123
            ||
Sbjct  122  GT  123


>KM169160.1 Uncultured bacterium clone Espejo_9_20_11_Water.262290 16S ribosomal 
RNA gene, partial sequence
Length=565

 Score = 209 bits (113),  Expect = 4e-50
 Identities = 119/122 (98%), Gaps = 0/122 (0%)
 Strand=Plus/Plus

Query  2    CTACGGGGGGCAGCAGTGGGGAATTTTTCGCAATGGGCGAAAGCCTGACGGAGCAATACC  61
            ||||||| ||||||||| ||||||||| ||||||||||||||||||||||||||||||||
Sbjct  2    CTACGGGAGGCAGCAGTAGGGAATTTTCCGCAATGGGCGAAAGCCTGACGGAGCAATACC  61

Query  62   GCGTGAGGGATGACGGCCTGTGGGTTGTAAACCTCTTTTCTCAAGGAAGAAGTTCTGACG  121
            ||||||||||||||||||||||||||||||||||||||||||||||||||||||||||||
Sbjct  62   GCGTGAGGGATGACGGCCTGTGGGTTGTAAACCTCTTTTCTCAAGGAAGAAGTTCTGACG  121

Query  122  GT  123
            ||
Sbjct  122  GT  123


>KM169104.1 Uncultured bacterium clone Espejo_9_20_11_Water.260227 16S ribosomal 
RNA gene, partial sequence
Length=636

 Score = 209 bits (113),  Expect = 4e-50
 Identities = 119/122 (98%), Gaps = 0/122 (0%)
 Strand=Plus/Plus

Query  2    CTACGGGGGGCAGCAGTGGGGAATTTTTCGCAATGGGCGAAAGCCTGACGGAGCAATACC  61
            ||||||| ||||||||| ||||||||| ||||||||||||||||||||||||||||||||
Sbjct  2    CTACGGGAGGCAGCAGTAGGGAATTTTCCGCAATGGGCGAAAGCCTGACGGAGCAATACC  61

Query  62   GCGTGAGGGATGACGGCCTGTGGGTTGTAAACCTCTTTTCTCAAGGAAGAAGTTCTGACG  121
            ||||||||||||||||||||||||||||||||||||||||||||||||||||||||||||
Sbjct  62   GCGTGAGGGATGACGGCCTGTGGGTTGTAAACCTCTTTTCTCAAGGAAGAAGTTCTGACG  121

Query  122  GT  123
            ||
Sbjct  122  GT  123


>KM168909.1 Uncultured bacterium clone Espejo_9_20_11_Water.254405 16S ribosomal 
RNA gene, partial sequence
Length=565

 Score = 209 bits (113),  Expect = 4e-50
 Identities = 119/122 (98%), Gaps = 0/122 (0%)
 Strand=Plus/Plus

Query  2    CTACGGGGGGCAGCAGTGGGGAATTTTTCGCAATGGGCGAAAGCCTGACGGAGCAATACC  61
            ||||||| ||||||||| ||||||||| ||||||||||||||||||||||||||||||||
Sbjct  2    CTACGGGAGGCAGCAGTAGGGAATTTTCCGCAATGGGCGAAAGCCTGACGGAGCAATACC  61

Query  62   GCGTGAGGGATGACGGCCTGTGGGTTGTAAACCTCTTTTCTCAAGGAAGAAGTTCTGACG  121
            ||||||||||||||||||||||||||||||||||||||||||||||||||||||||||||
Sbjct  62   GCGTGAGGGATGACGGCCTGTGGGTTGTAAACCTCTTTTCTCAAGGAAGAAGTTCTGACG  121

Query  122  GT  123
            ||
Sbjct  122  GT  123


>KM168896.1 Uncultured bacterium clone Espejo_9_20_11_Water.253963 16S ribosomal 
RNA gene, partial sequence
Length=601

 Score = 209 bits (113),  Expect = 4e-50
 Identities = 119/122 (98%), Gaps = 0/122 (0%)
 Strand=Plus/Plus

Query  2    CTACGGGGGGCAGCAGTGGGGAATTTTTCGCAATGGGCGAAAGCCTGACGGAGCAATACC  61
            ||||||| ||||||||| ||||||||| ||||||||||||||||||||||||||||||||
Sbjct  2    CTACGGGAGGCAGCAGTAGGGAATTTTCCGCAATGGGCGAAAGCCTGACGGAGCAATACC  61

Query  62   GCGTGAGGGATGACGGCCTGTGGGTTGTAAACCTCTTTTCTCAAGGAAGAAGTTCTGACG  121
            ||||||||||||||||||||||||||||||||||||||||||||||||||||||||||||
Sbjct  62   GCGTGAGGGATGACGGCCTGTGGGTTGTAAACCTCTTTTCTCAAGGAAGAAGTTCTGACG  121

Query  122  GT  123
            ||
Sbjct  122  GT  123


>KM168654.1 Uncultured bacterium clone Espejo_9_20_11_Water.245367 16S ribosomal 
RNA gene, partial sequence
Length=610

 Score = 209 bits (113),  Expect = 4e-50
 Identities = 119/122 (98%), Gaps = 0/122 (0%)
 Strand=Plus/Plus

Query  2    CTACGGGGGGCAGCAGTGGGGAATTTTTCGCAATGGGCGAAAGCCTGACGGAGCAATACC  61
            ||||||| ||||||||| ||||||||| ||||||||||||||||||||||||||||||||
Sbjct  2    CTACGGGAGGCAGCAGTAGGGAATTTTCCGCAATGGGCGAAAGCCTGACGGAGCAATACC  61

Query  62   GCGTGAGGGATGACGGCCTGTGGGTTGTAAACCTCTTTTCTCAAGGAAGAAGTTCTGACG  121
            ||||||||||||||||||||||||||||||||||||||||||||||||||||||||||||
Sbjct  62   GCGTGAGGGATGACGGCCTGTGGGTTGTAAACCTCTTTTCTCAAGGAAGAAGTTCTGACG  121

Query  122  GT  123
            ||
Sbjct  122  GT  123


>KM168637.1 Uncultured bacterium clone Espejo_9_20_11_Water.244903 16S ribosomal 
RNA gene, partial sequence
Length=610

 Score = 209 bits (113),  Expect = 4e-50
 Identities = 119/122 (98%), Gaps = 0/122 (0%)
 Strand=Plus/Plus

Query  2    CTACGGGGGGCAGCAGTGGGGAATTTTTCGCAATGGGCGAAAGCCTGACGGAGCAATACC  61
            ||||||| ||||||||| ||||||||| ||||||||||||||||||||||||||||||||
Sbjct  2    CTACGGGAGGCAGCAGTAGGGAATTTTCCGCAATGGGCGAAAGCCTGACGGAGCAATACC  61

Query  62   GCGTGAGGGATGACGGCCTGTGGGTTGTAAACCTCTTTTCTCAAGGAAGAAGTTCTGACG  121
            ||||||||||||||||||||||||||||||||||||||||||||||||||||||||||||
Sbjct  62   GCGTGAGGGATGACGGCCTGTGGGTTGTAAACCTCTTTTCTCAAGGAAGAAGTTCTGACG  121

Query  122  GT  123
            ||
Sbjct  122  GT  123


>KM168579.1 Uncultured bacterium clone Espejo_9_20_11_Water.242597 16S ribosomal 
RNA gene, partial sequence
Length=606

 Score = 209 bits (113),  Expect = 4e-50
 Identities = 119/122 (98%), Gaps = 0/122 (0%)
 Strand=Plus/Plus

Query  2    CTACGGGGGGCAGCAGTGGGGAATTTTTCGCAATGGGCGAAAGCCTGACGGAGCAATACC  61
            ||||||| ||||||||| ||||||||| ||||||||||||||||||||||||||||||||
Sbjct  2    CTACGGGAGGCAGCAGTAGGGAATTTTCCGCAATGGGCGAAAGCCTGACGGAGCAATACC  61

Query  62   GCGTGAGGGATGACGGCCTGTGGGTTGTAAACCTCTTTTCTCAAGGAAGAAGTTCTGACG  121
            ||||||||||||||||||||||||||||||||||||||||||||||||||||||||||||
Sbjct  62   GCGTGAGGGATGACGGCCTGTGGGTTGTAAACCTCTTTTCTCAAGGAAGAAGTTCTGACG  121

Query  122  GT  123
            ||
Sbjct  122  GT  123


>KM168536.1 Uncultured bacterium clone Espejo_9_20_11_Water.241030 16S ribosomal 
RNA gene, partial sequence
Length=563

 Score = 209 bits (113),  Expect = 4e-50
 Identities = 119/122 (98%), Gaps = 0/122 (0%)
 Strand=Plus/Plus

Query  2    CTACGGGGGGCAGCAGTGGGGAATTTTTCGCAATGGGCGAAAGCCTGACGGAGCAATACC  61
            ||||||| ||||||||| ||||||||| ||||||||||||||||||||||||||||||||
Sbjct  2    CTACGGGAGGCAGCAGTAGGGAATTTTCCGCAATGGGCGAAAGCCTGACGGAGCAATACC  61

Query  62   GCGTGAGGGATGACGGCCTGTGGGTTGTAAACCTCTTTTCTCAAGGAAGAAGTTCTGACG  121
            ||||||||||||||||||||||||||||||||||||||||||||||||||||||||||||
Sbjct  62   GCGTGAGGGATGACGGCCTGTGGGTTGTAAACCTCTTTTCTCAAGGAAGAAGTTCTGACG  121

Query  122  GT  123
            ||
Sbjct  122  GT  123


>KM168500.1 Uncultured bacterium clone Espejo_9_20_11_Water.239940 16S ribosomal 
RNA gene, partial sequence
Length=611

 Score = 209 bits (113),  Expect = 4e-50
 Identities = 119/122 (98%), Gaps = 0/122 (0%)
 Strand=Plus/Plus

Query  2    CTACGGGGGGCAGCAGTGGGGAATTTTTCGCAATGGGCGAAAGCCTGACGGAGCAATACC  61
            ||||||| ||||||||| ||||||||| ||||||||||||||||||||||||||||||||
Sbjct  2    CTACGGGAGGCAGCAGTAGGGAATTTTCCGCAATGGGCGAAAGCCTGACGGAGCAATACC  61

Query  62   GCGTGAGGGATGACGGCCTGTGGGTTGTAAACCTCTTTTCTCAAGGAAGAAGTTCTGACG  121
            ||||||||||||||||||||||||||||||||||||||||||||||||||||||||||||
Sbjct  62   GCGTGAGGGATGACGGCCTGTGGGTTGTAAACCTCTTTTCTCAAGGAAGAAGTTCTGACG  121

Query  122  GT  123
            ||
Sbjct  122  GT  123


>KM168459.1 Uncultured bacterium clone Espejo_9_20_11_Water.237885 16S ribosomal 
RNA gene, partial sequence
Length=594

 Score = 209 bits (113),  Expect = 4e-50
 Identities = 119/122 (98%), Gaps = 0/122 (0%)
 Strand=Plus/Plus

Query  2    CTACGGGGGGCAGCAGTGGGGAATTTTTCGCAATGGGCGAAAGCCTGACGGAGCAATACC  61
            ||||||| ||||||||| ||||||||| ||||||||||||||||||||||||||||||||
Sbjct  2    CTACGGGAGGCAGCAGTAGGGAATTTTCCGCAATGGGCGAAAGCCTGACGGAGCAATACC  61

Query  62   GCGTGAGGGATGACGGCCTGTGGGTTGTAAACCTCTTTTCTCAAGGAAGAAGTTCTGACG  121
            ||||||||||||||||||||||||||||||||||||||||||||||||||||||||||||
Sbjct  62   GCGTGAGGGATGACGGCCTGTGGGTTGTAAACCTCTTTTCTCAAGGAAGAAGTTCTGACG  121

Query  122  GT  123
            ||
Sbjct  122  GT  123


>KM168316.1 Uncultured bacterium clone Espejo_9_20_11_Water.232158 16S ribosomal 
RNA gene, partial sequence
Length=592

 Score = 209 bits (113),  Expect = 4e-50
 Identities = 119/122 (98%), Gaps = 0/122 (0%)
 Strand=Plus/Plus

Query  2    CTACGGGGGGCAGCAGTGGGGAATTTTTCGCAATGGGCGAAAGCCTGACGGAGCAATACC  61
            ||||||| ||||||||| ||||||||| ||||||||||||||||||||||||||||||||
Sbjct  2    CTACGGGAGGCAGCAGTAGGGAATTTTCCGCAATGGGCGAAAGCCTGACGGAGCAATACC  61

Query  62   GCGTGAGGGATGACGGCCTGTGGGTTGTAAACCTCTTTTCTCAAGGAAGAAGTTCTGACG  121
            ||||||||||||||||||||||||||||||||||||||||||||||||||||||||||||
Sbjct  62   GCGTGAGGGATGACGGCCTGTGGGTTGTAAACCTCTTTTCTCAAGGAAGAAGTTCTGACG  121

Query  122  GT  123
            ||
Sbjct  122  GT  123


>KM168174.1 Uncultured bacterium clone Espejo_9_20_11_Water.227225 16S ribosomal 
RNA gene, partial sequence
Length=622

 Score = 209 bits (113),  Expect = 4e-50
 Identities = 119/122 (98%), Gaps = 0/122 (0%)
 Strand=Plus/Plus

Query  2    CTACGGGGGGCAGCAGTGGGGAATTTTTCGCAATGGGCGAAAGCCTGACGGAGCAATACC  61
            ||||||| ||||||||| ||||||||| ||||||||||||||||||||||||||||||||
Sbjct  2    CTACGGGAGGCAGCAGTAGGGAATTTTCCGCAATGGGCGAAAGCCTGACGGAGCAATACC  61

Query  62   GCGTGAGGGATGACGGCCTGTGGGTTGTAAACCTCTTTTCTCAAGGAAGAAGTTCTGACG  121
            ||||||||||||||||||||||||||||||||||||||||||||||||||||||||||||
Sbjct  62   GCGTGAGGGATGACGGCCTGTGGGTTGTAAACCTCTTTTCTCAAGGAAGAAGTTCTGACG  121

Query  122  GT  123
            ||
Sbjct  122  GT  123


>KM168168.1 Uncultured bacterium clone Espejo_9_20_11_Water.227031 16S ribosomal 
RNA gene, partial sequence
Length=603

 Score = 209 bits (113),  Expect = 4e-50
 Identities = 119/122 (98%), Gaps = 0/122 (0%)
 Strand=Plus/Plus

Query  2    CTACGGGGGGCAGCAGTGGGGAATTTTTCGCAATGGGCGAAAGCCTGACGGAGCAATACC  61
            ||||||| ||||||||| ||||||||| ||||||||||||||||||||||||||||||||
Sbjct  2    CTACGGGAGGCAGCAGTAGGGAATTTTCCGCAATGGGCGAAAGCCTGACGGAGCAATACC  61

Query  62   GCGTGAGGGATGACGGCCTGTGGGTTGTAAACCTCTTTTCTCAAGGAAGAAGTTCTGACG  121
            ||||||||||||||||||||||||||||||||||||||||||||||||||||||||||||
Sbjct  62   GCGTGAGGGATGACGGCCTGTGGGTTGTAAACCTCTTTTCTCAAGGAAGAAGTTCTGACG  121

Query  122  GT  123
            ||
Sbjct  122  GT  123


>KM168079.1 Uncultured bacterium clone Espejo_9_20_11_Water.224209 16S ribosomal 
RNA gene, partial sequence
Length=565

 Score = 209 bits (113),  Expect = 4e-50
 Identities = 119/122 (98%), Gaps = 0/122 (0%)
 Strand=Plus/Plus

Query  2    CTACGGGGGGCAGCAGTGGGGAATTTTTCGCAATGGGCGAAAGCCTGACGGAGCAATACC  61
            ||||||| ||||||||| ||||||||| ||||||||||||||||||||||||||||||||
Sbjct  2    CTACGGGAGGCAGCAGTAGGGAATTTTCCGCAATGGGCGAAAGCCTGACGGAGCAATACC  61

Query  62   GCGTGAGGGATGACGGCCTGTGGGTTGTAAACCTCTTTTCTCAAGGAAGAAGTTCTGACG  121
            ||||||||||||||||||||||||||||||||||||||||||||||||||||||||||||
Sbjct  62   GCGTGAGGGATGACGGCCTGTGGGTTGTAAACCTCTTTTCTCAAGGAAGAAGTTCTGACG  121

Query  122  GT  123
            ||
Sbjct  122  GT  123


>KM168048.1 Uncultured bacterium clone Espejo_9_20_11_Water.223227 16S ribosomal 
RNA gene, partial sequence
Length=595

 Score = 209 bits (113),  Expect = 4e-50
 Identities = 119/122 (98%), Gaps = 0/122 (0%)
 Strand=Plus/Plus

Query  2    CTACGGGGGGCAGCAGTGGGGAATTTTTCGCAATGGGCGAAAGCCTGACGGAGCAATACC  61
            ||||||| ||||||||| ||||||||| ||||||||||||||||||||||||||||||||
Sbjct  2    CTACGGGAGGCAGCAGTAGGGAATTTTCCGCAATGGGCGAAAGCCTGACGGAGCAATACC  61

Query  62   GCGTGAGGGATGACGGCCTGTGGGTTGTAAACCTCTTTTCTCAAGGAAGAAGTTCTGACG  121
            ||||||||||||||||||||||||||||||||||||||||||||||||||||||||||||
Sbjct  62   GCGTGAGGGATGACGGCCTGTGGGTTGTAAACCTCTTTTCTCAAGGAAGAAGTTCTGACG  121

Query  122  GT  123
            ||
Sbjct  122  GT  123


>KM167922.1 Uncultured bacterium clone Espejo_9_20_11_Water.218762 16S ribosomal 
RNA gene, partial sequence
Length=635

 Score = 209 bits (113),  Expect = 4e-50
 Identities = 119/122 (98%), Gaps = 0/122 (0%)
 Strand=Plus/Plus

Query  2    CTACGGGGGGCAGCAGTGGGGAATTTTTCGCAATGGGCGAAAGCCTGACGGAGCAATACC  61
            ||||||| ||||||||| ||||||||| ||||||||||||||||||||||||||||||||
Sbjct  2    CTACGGGAGGCAGCAGTAGGGAATTTTCCGCAATGGGCGAAAGCCTGACGGAGCAATACC  61

Query  62   GCGTGAGGGATGACGGCCTGTGGGTTGTAAACCTCTTTTCTCAAGGAAGAAGTTCTGACG  121
            ||||||||||||||||||||||||||||||||||||||||||||||||||||||||||||
Sbjct  62   GCGTGAGGGATGACGGCCTGTGGGTTGTAAACCTCTTTTCTCAAGGAAGAAGTTCTGACG  121

Query  122  GT  123
            ||
Sbjct  122  GT  123


>KM167784.1 Uncultured bacterium clone Espejo_9_20_11_Water.213923 16S ribosomal 
RNA gene, partial sequence
Length=622

 Score = 209 bits (113),  Expect = 4e-50
 Identities = 119/122 (98%), Gaps = 0/122 (0%)
 Strand=Plus/Plus

Query  2    CTACGGGGGGCAGCAGTGGGGAATTTTTCGCAATGGGCGAAAGCCTGACGGAGCAATACC  61
            ||||||| ||||||||| ||||||||| ||||||||||||||||||||||||||||||||
Sbjct  2    CTACGGGAGGCAGCAGTAGGGAATTTTCCGCAATGGGCGAAAGCCTGACGGAGCAATACC  61

Query  62   GCGTGAGGGATGACGGCCTGTGGGTTGTAAACCTCTTTTCTCAAGGAAGAAGTTCTGACG  121
            ||||||||||||||||||||||||||||||||||||||||||||||||||||||||||||
Sbjct  62   GCGTGAGGGATGACGGCCTGTGGGTTGTAAACCTCTTTTCTCAAGGAAGAAGTTCTGACG  121

Query  122  GT  123
            ||
Sbjct  122  GT  123


>KM167761.1 Uncultured bacterium clone Espejo_9_20_11_Water.213207 16S ribosomal 
RNA gene, partial sequence
Length=606

 Score = 209 bits (113),  Expect = 4e-50
 Identities = 119/122 (98%), Gaps = 0/122 (0%)
 Strand=Plus/Plus

Query  2    CTACGGGGGGCAGCAGTGGGGAATTTTTCGCAATGGGCGAAAGCCTGACGGAGCAATACC  61
            ||||||| ||||||||| ||||||||| ||||||||||||||||||||||||||||||||
Sbjct  2    CTACGGGAGGCAGCAGTAGGGAATTTTCCGCAATGGGCGAAAGCCTGACGGAGCAATACC  61

Query  62   GCGTGAGGGATGACGGCCTGTGGGTTGTAAACCTCTTTTCTCAAGGAAGAAGTTCTGACG  121
            ||||||||||||||||||||||||||||||||||||||||||||||||||||||||||||
Sbjct  62   GCGTGAGGGATGACGGCCTGTGGGTTGTAAACCTCTTTTCTCAAGGAAGAAGTTCTGACG  121

Query  122  GT  123
            ||
Sbjct  122  GT  123


>KM167641.1 Uncultured bacterium clone Espejo_9_20_11_Water.209186 16S ribosomal 
RNA gene, partial sequence
Length=632

 Score = 209 bits (113),  Expect = 4e-50
 Identities = 119/122 (98%), Gaps = 0/122 (0%)
 Strand=Plus/Plus

Query  2    CTACGGGGGGCAGCAGTGGGGAATTTTTCGCAATGGGCGAAAGCCTGACGGAGCAATACC  61
            ||||||| ||||||||| ||||||||| ||||||||||||||||||||||||||||||||
Sbjct  2    CTACGGGAGGCAGCAGTAGGGAATTTTCCGCAATGGGCGAAAGCCTGACGGAGCAATACC  61

Query  62   GCGTGAGGGATGACGGCCTGTGGGTTGTAAACCTCTTTTCTCAAGGAAGAAGTTCTGACG  121
            ||||||||||||||||||||||||||||||||||||||||||||||||||||||||||||
Sbjct  62   GCGTGAGGGATGACGGCCTGTGGGTTGTAAACCTCTTTTCTCAAGGAAGAAGTTCTGACG  121

Query  122  GT  123
            ||
Sbjct  122  GT  123


>KM167520.1 Uncultured bacterium clone Espejo_9_20_11_Water.205370 16S ribosomal 
RNA gene, partial sequence
Length=631

 Score = 209 bits (113),  Expect = 4e-50
 Identities = 119/122 (98%), Gaps = 0/122 (0%)
 Strand=Plus/Plus

Query  2    CTACGGGGGGCAGCAGTGGGGAATTTTTCGCAATGGGCGAAAGCCTGACGGAGCAATACC  61
            ||||||| ||||||||| ||||||||| ||||||||||||||||||||||||||||||||
Sbjct  2    CTACGGGAGGCAGCAGTAGGGAATTTTCCGCAATGGGCGAAAGCCTGACGGAGCAATACC  61

Query  62   GCGTGAGGGATGACGGCCTGTGGGTTGTAAACCTCTTTTCTCAAGGAAGAAGTTCTGACG  121
            ||||||||||||||||||||||||||||||||||||||||||||||||||||||||||||
Sbjct  62   GCGTGAGGGATGACGGCCTGTGGGTTGTAAACCTCTTTTCTCAAGGAAGAAGTTCTGACG  121

Query  122  GT  123
            ||
Sbjct  122  GT  123


>KM167515.1 Uncultured bacterium clone Espejo_9_20_11_Water.205262 16S ribosomal 
RNA gene, partial sequence
Length=611

 Score = 209 bits (113),  Expect = 4e-50
 Identities = 119/122 (98%), Gaps = 0/122 (0%)
 Strand=Plus/Plus

Query  2    CTACGGGGGGCAGCAGTGGGGAATTTTTCGCAATGGGCGAAAGCCTGACGGAGCAATACC  61
            ||||||| ||||||||| ||||||||| ||||||||||||||||||||||||||||||||
Sbjct  2    CTACGGGAGGCAGCAGTAGGGAATTTTCCGCAATGGGCGAAAGCCTGACGGAGCAATACC  61

Query  62   GCGTGAGGGATGACGGCCTGTGGGTTGTAAACCTCTTTTCTCAAGGAAGAAGTTCTGACG  121
            ||||||||||||||||||||||||||||||||||||||||||||||||||||||||||||
Sbjct  62   GCGTGAGGGATGACGGCCTGTGGGTTGTAAACCTCTTTTCTCAAGGAAGAAGTTCTGACG  121

Query  122  GT  123
            ||
Sbjct  122  GT  123


>KM167483.1 Uncultured bacterium clone Espejo_9_20_11_Water.204245 16S ribosomal 
RNA gene, partial sequence
Length=620

 Score = 209 bits (113),  Expect = 4e-50
 Identities = 119/122 (98%), Gaps = 0/122 (0%)
 Strand=Plus/Plus

Query  2    CTACGGGGGGCAGCAGTGGGGAATTTTTCGCAATGGGCGAAAGCCTGACGGAGCAATACC  61
            ||||||| ||||||||| ||||||||| ||||||||||||||||||||||||||||||||
Sbjct  2    CTACGGGAGGCAGCAGTAGGGAATTTTCCGCAATGGGCGAAAGCCTGACGGAGCAATACC  61

Query  62   GCGTGAGGGATGACGGCCTGTGGGTTGTAAACCTCTTTTCTCAAGGAAGAAGTTCTGACG  121
            ||||||||||||||||||||||||||||||||||||||||||||||||||||||||||||
Sbjct  62   GCGTGAGGGATGACGGCCTGTGGGTTGTAAACCTCTTTTCTCAAGGAAGAAGTTCTGACG  121

Query  122  GT  123
            ||
Sbjct  122  GT  123


>KM167462.1 Uncultured bacterium clone Espejo_9_20_11_Water.203586 16S ribosomal 
RNA gene, partial sequence
Length=605

 Score = 209 bits (113),  Expect = 4e-50
 Identities = 119/122 (98%), Gaps = 0/122 (0%)
 Strand=Plus/Plus

Query  2    CTACGGGGGGCAGCAGTGGGGAATTTTTCGCAATGGGCGAAAGCCTGACGGAGCAATACC  61
            ||||||| ||||||||| ||||||||| ||||||||||||||||||||||||||||||||
Sbjct  2    CTACGGGAGGCAGCAGTAGGGAATTTTCCGCAATGGGCGAAAGCCTGACGGAGCAATACC  61

Query  62   GCGTGAGGGATGACGGCCTGTGGGTTGTAAACCTCTTTTCTCAAGGAAGAAGTTCTGACG  121
            ||||||||||||||||||||||||||||||||||||||||||||||||||||||||||||
Sbjct  62   GCGTGAGGGATGACGGCCTGTGGGTTGTAAACCTCTTTTCTCAAGGAAGAAGTTCTGACG  121

Query  122  GT  123
            ||
Sbjct  122  GT  123


>KM167435.1 Uncultured bacterium clone Espejo_9_20_11_Water.202880 16S ribosomal 
RNA gene, partial sequence
Length=613

 Score = 209 bits (113),  Expect = 4e-50
 Identities = 119/122 (98%), Gaps = 0/122 (0%)
 Strand=Plus/Plus

Query  2    CTACGGGGGGCAGCAGTGGGGAATTTTTCGCAATGGGCGAAAGCCTGACGGAGCAATACC  61
            ||||||| ||||||||| ||||||||| ||||||||||||||||||||||||||||||||
Sbjct  2    CTACGGGAGGCAGCAGTAGGGAATTTTCCGCAATGGGCGAAAGCCTGACGGAGCAATACC  61

Query  62   GCGTGAGGGATGACGGCCTGTGGGTTGTAAACCTCTTTTCTCAAGGAAGAAGTTCTGACG  121
            ||||||||||||||||||||||||||||||||||||||||||||||||||||||||||||
Sbjct  62   GCGTGAGGGATGACGGCCTGTGGGTTGTAAACCTCTTTTCTCAAGGAAGAAGTTCTGACG  121

Query  122  GT  123
            ||
Sbjct  122  GT  123


>KM167420.1 Uncultured bacterium clone Espejo_9_20_11_Water.202476 16S ribosomal 
RNA gene, partial sequence
Length=607

 Score = 209 bits (113),  Expect = 4e-50
 Identities = 119/122 (98%), Gaps = 0/122 (0%)
 Strand=Plus/Plus

Query  2    CTACGGGGGGCAGCAGTGGGGAATTTTTCGCAATGGGCGAAAGCCTGACGGAGCAATACC  61
            ||||||| ||||||||| ||||||||| ||||||||||||||||||||||||||||||||
Sbjct  2    CTACGGGAGGCAGCAGTAGGGAATTTTCCGCAATGGGCGAAAGCCTGACGGAGCAATACC  61

Query  62   GCGTGAGGGATGACGGCCTGTGGGTTGTAAACCTCTTTTCTCAAGGAAGAAGTTCTGACG  121
            ||||||||||||||||||||||||||||||||||||||||||||||||||||||||||||
Sbjct  62   GCGTGAGGGATGACGGCCTGTGGGTTGTAAACCTCTTTTCTCAAGGAAGAAGTTCTGACG  121

Query  122  GT  123
            ||
Sbjct  122  GT  123


>KM167260.1 Uncultured bacterium clone Espejo_9_20_11_Water.196510 16S ribosomal 
RNA gene, partial sequence
Length=623

 Score = 209 bits (113),  Expect = 4e-50
 Identities = 119/122 (98%), Gaps = 0/122 (0%)
 Strand=Plus/Plus

Query  2    CTACGGGGGGCAGCAGTGGGGAATTTTTCGCAATGGGCGAAAGCCTGACGGAGCAATACC  61
            ||||||| ||||||||| ||||||||| ||||||||||||||||||||||||||||||||
Sbjct  2    CTACGGGAGGCAGCAGTAGGGAATTTTCCGCAATGGGCGAAAGCCTGACGGAGCAATACC  61

Query  62   GCGTGAGGGATGACGGCCTGTGGGTTGTAAACCTCTTTTCTCAAGGAAGAAGTTCTGACG  121
            ||||||||||||||||||||||||||||||||||||||||||||||||||||||||||||
Sbjct  62   GCGTGAGGGATGACGGCCTGTGGGTTGTAAACCTCTTTTCTCAAGGAAGAAGTTCTGACG  121

Query  122  GT  123
            ||
Sbjct  122  GT  123


>KM167254.1 Uncultured bacterium clone Espejo_9_20_11_Water.196328 16S ribosomal 
RNA gene, partial sequence
Length=616

 Score = 209 bits (113),  Expect = 4e-50
 Identities = 119/122 (98%), Gaps = 0/122 (0%)
 Strand=Plus/Plus

Query  2    CTACGGGGGGCAGCAGTGGGGAATTTTTCGCAATGGGCGAAAGCCTGACGGAGCAATACC  61
            ||||||| ||||||||| ||||||||| ||||||||||||||||||||||||||||||||
Sbjct  2    CTACGGGAGGCAGCAGTAGGGAATTTTCCGCAATGGGCGAAAGCCTGACGGAGCAATACC  61

Query  62   GCGTGAGGGATGACGGCCTGTGGGTTGTAAACCTCTTTTCTCAAGGAAGAAGTTCTGACG  121
            ||||||||||||||||||||||||||||||||||||||||||||||||||||||||||||
Sbjct  62   GCGTGAGGGATGACGGCCTGTGGGTTGTAAACCTCTTTTCTCAAGGAAGAAGTTCTGACG  121

Query  122  GT  123
            ||
Sbjct  122  GT  123


>KM167250.1 Uncultured bacterium clone Espejo_9_20_11_Water.196270 16S ribosomal 
RNA gene, partial sequence
Length=619

 Score = 209 bits (113),  Expect = 4e-50
 Identities = 119/122 (98%), Gaps = 0/122 (0%)
 Strand=Plus/Plus

Query  2    CTACGGGGGGCAGCAGTGGGGAATTTTTCGCAATGGGCGAAAGCCTGACGGAGCAATACC  61
            ||||||| ||||||||| ||||||||| ||||||||||||||||||||||||||||||||
Sbjct  2    CTACGGGAGGCAGCAGTAGGGAATTTTCCGCAATGGGCGAAAGCCTGACGGAGCAATACC  61

Query  62   GCGTGAGGGATGACGGCCTGTGGGTTGTAAACCTCTTTTCTCAAGGAAGAAGTTCTGACG  121
            ||||||||||||||||||||||||||||||||||||||||||||||||||||||||||||
Sbjct  62   GCGTGAGGGATGACGGCCTGTGGGTTGTAAACCTCTTTTCTCAAGGAAGAAGTTCTGACG  121

Query  122  GT  123
            ||
Sbjct  122  GT  123


>KM167236.1 Uncultured bacterium clone Espejo_9_20_11_Water.195841 16S ribosomal 
RNA gene, partial sequence
Length=637

 Score = 209 bits (113),  Expect = 4e-50
 Identities = 119/122 (98%), Gaps = 0/122 (0%)
 Strand=Plus/Plus

Query  2    CTACGGGGGGCAGCAGTGGGGAATTTTTCGCAATGGGCGAAAGCCTGACGGAGCAATACC  61
            ||||||| ||||||||| ||||||||| ||||||||||||||||||||||||||||||||
Sbjct  2    CTACGGGAGGCAGCAGTAGGGAATTTTCCGCAATGGGCGAAAGCCTGACGGAGCAATACC  61

Query  62   GCGTGAGGGATGACGGCCTGTGGGTTGTAAACCTCTTTTCTCAAGGAAGAAGTTCTGACG  121
            ||||||||||||||||||||||||||||||||||||||||||||||||||||||||||||
Sbjct  62   GCGTGAGGGATGACGGCCTGTGGGTTGTAAACCTCTTTTCTCAAGGAAGAAGTTCTGACG  121

Query  122  GT  123
            ||
Sbjct  122  GT  123


>KM167229.1 Uncultured bacterium clone Espejo_9_20_11_Water.195676 16S ribosomal 
RNA gene, partial sequence
Length=607

 Score = 209 bits (113),  Expect = 4e-50
 Identities = 119/122 (98%), Gaps = 0/122 (0%)
 Strand=Plus/Plus

Query  2    CTACGGGGGGCAGCAGTGGGGAATTTTTCGCAATGGGCGAAAGCCTGACGGAGCAATACC  61
            ||||||| ||||||||| ||||||||| ||||||||||||||||||||||||||||||||
Sbjct  2    CTACGGGAGGCAGCAGTAGGGAATTTTCCGCAATGGGCGAAAGCCTGACGGAGCAATACC  61

Query  62   GCGTGAGGGATGACGGCCTGTGGGTTGTAAACCTCTTTTCTCAAGGAAGAAGTTCTGACG  121
            ||||||||||||||||||||||||||||||||||||||||||||||||||||||||||||
Sbjct  62   GCGTGAGGGATGACGGCCTGTGGGTTGTAAACCTCTTTTCTCAAGGAAGAAGTTCTGACG  121

Query  122  GT  123
            ||
Sbjct  122  GT  123


>KM167150.1 Uncultured bacterium clone Espejo_9_20_11_Water.192856 16S ribosomal 
RNA gene, partial sequence
Length=610

 Score = 209 bits (113),  Expect = 4e-50
 Identities = 119/122 (98%), Gaps = 0/122 (0%)
 Strand=Plus/Plus

Query  2    CTACGGGGGGCAGCAGTGGGGAATTTTTCGCAATGGGCGAAAGCCTGACGGAGCAATACC  61
            ||||||| ||||||||| ||||||||| ||||||||||||||||||||||||||||||||
Sbjct  2    CTACGGGAGGCAGCAGTAGGGAATTTTCCGCAATGGGCGAAAGCCTGACGGAGCAATACC  61

Query  62   GCGTGAGGGATGACGGCCTGTGGGTTGTAAACCTCTTTTCTCAAGGAAGAAGTTCTGACG  121
            ||||||||||||||||||||||||||||||||||||||||||||||||||||||||||||
Sbjct  62   GCGTGAGGGATGACGGCCTGTGGGTTGTAAACCTCTTTTCTCAAGGAAGAAGTTCTGACG  121

Query  122  GT  123
            ||
Sbjct  122  GT  123


>KM167091.1 Uncultured bacterium clone Espejo_9_20_11_Water.190677 16S ribosomal 
RNA gene, partial sequence
Length=609

 Score = 209 bits (113),  Expect = 4e-50
 Identities = 119/122 (98%), Gaps = 0/122 (0%)
 Strand=Plus/Plus

Query  2    CTACGGGGGGCAGCAGTGGGGAATTTTTCGCAATGGGCGAAAGCCTGACGGAGCAATACC  61
            ||||||| ||||||||| ||||||||| ||||||||||||||||||||||||||||||||
Sbjct  2    CTACGGGAGGCAGCAGTAGGGAATTTTCCGCAATGGGCGAAAGCCTGACGGAGCAATACC  61

Query  62   GCGTGAGGGATGACGGCCTGTGGGTTGTAAACCTCTTTTCTCAAGGAAGAAGTTCTGACG  121
            ||||||||||||||||||||||||||||||||||||||||||||||||||||||||||||
Sbjct  62   GCGTGAGGGATGACGGCCTGTGGGTTGTAAACCTCTTTTCTCAAGGAAGAAGTTCTGACG  121

Query  122  GT  123
            ||
Sbjct  122  GT  123


>KM167081.1 Uncultured bacterium clone Espejo_9_20_11_Water.190107 16S ribosomal 
RNA gene, partial sequence
Length=627

 Score = 209 bits (113),  Expect = 4e-50
 Identities = 119/122 (98%), Gaps = 0/122 (0%)
 Strand=Plus/Plus

Query  2    CTACGGGGGGCAGCAGTGGGGAATTTTTCGCAATGGGCGAAAGCCTGACGGAGCAATACC  61
            ||||||| ||||||||| ||||||||| ||||||||||||||||||||||||||||||||
Sbjct  2    CTACGGGAGGCAGCAGTAGGGAATTTTCCGCAATGGGCGAAAGCCTGACGGAGCAATACC  61

Query  62   GCGTGAGGGATGACGGCCTGTGGGTTGTAAACCTCTTTTCTCAAGGAAGAAGTTCTGACG  121
            ||||||||||||||||||||||||||||||||||||||||||||||||||||||||||||
Sbjct  62   GCGTGAGGGATGACGGCCTGTGGGTTGTAAACCTCTTTTCTCAAGGAAGAAGTTCTGACG  121

Query  122  GT  123
            ||
Sbjct  122  GT  123


>KM167069.1 Uncultured bacterium clone Espejo_9_20_11_Water.189805 16S ribosomal 
RNA gene, partial sequence
Length=587

 Score = 209 bits (113),  Expect = 4e-50
 Identities = 119/122 (98%), Gaps = 0/122 (0%)
 Strand=Plus/Plus

Query  2    CTACGGGGGGCAGCAGTGGGGAATTTTTCGCAATGGGCGAAAGCCTGACGGAGCAATACC  61
            ||||||| ||||||||| ||||||||| ||||||||||||||||||||||||||||||||
Sbjct  2    CTACGGGAGGCAGCAGTAGGGAATTTTCCGCAATGGGCGAAAGCCTGACGGAGCAATACC  61

Query  62   GCGTGAGGGATGACGGCCTGTGGGTTGTAAACCTCTTTTCTCAAGGAAGAAGTTCTGACG  121
            ||||||||||||||||||||||||||||||||||||||||||||||||||||||||||||
Sbjct  62   GCGTGAGGGATGACGGCCTGTGGGTTGTAAACCTCTTTTCTCAAGGAAGAAGTTCTGACG  121

Query  122  GT  123
            ||
Sbjct  122  GT  123


>KM167064.1 Uncultured bacterium clone Espejo_9_20_11_Water.189616 16S ribosomal 
RNA gene, partial sequence
Length=631

 Score = 209 bits (113),  Expect = 4e-50
 Identities = 119/122 (98%), Gaps = 0/122 (0%)
 Strand=Plus/Plus

Query  2    CTACGGGGGGCAGCAGTGGGGAATTTTTCGCAATGGGCGAAAGCCTGACGGAGCAATACC  61
            ||||||| ||||||||| ||||||||| ||||||||||||||||||||||||||||||||
Sbjct  2    CTACGGGAGGCAGCAGTAGGGAATTTTCCGCAATGGGCGAAAGCCTGACGGAGCAATACC  61

Query  62   GCGTGAGGGATGACGGCCTGTGGGTTGTAAACCTCTTTTCTCAAGGAAGAAGTTCTGACG  121
            ||||||||||||||||||||||||||||||||||||||||||||||||||||||||||||
Sbjct  62   GCGTGAGGGATGACGGCCTGTGGGTTGTAAACCTCTTTTCTCAAGGAAGAAGTTCTGACG  121

Query  122  GT  123
            ||
Sbjct  122  GT  123


>KM167063.1 Uncultured bacterium clone Espejo_9_20_11_Water.189592 16S ribosomal 
RNA gene, partial sequence
Length=616

 Score = 209 bits (113),  Expect = 4e-50
 Identities = 119/122 (98%), Gaps = 0/122 (0%)
 Strand=Plus/Plus

Query  2    CTACGGGGGGCAGCAGTGGGGAATTTTTCGCAATGGGCGAAAGCCTGACGGAGCAATACC  61
            ||||||| ||||||||| ||||||||| ||||||||||||||||||||||||||||||||
Sbjct  2    CTACGGGAGGCAGCAGTAGGGAATTTTCCGCAATGGGCGAAAGCCTGACGGAGCAATACC  61

Query  62   GCGTGAGGGATGACGGCCTGTGGGTTGTAAACCTCTTTTCTCAAGGAAGAAGTTCTGACG  121
            ||||||||||||||||||||||||||||||||||||||||||||||||||||||||||||
Sbjct  62   GCGTGAGGGATGACGGCCTGTGGGTTGTAAACCTCTTTTCTCAAGGAAGAAGTTCTGACG  121

Query  122  GT  123
            ||
Sbjct  122  GT  123


>KM167061.1 Uncultured bacterium clone Espejo_9_20_11_Water.189462 16S ribosomal 
RNA gene, partial sequence
Length=626

 Score = 209 bits (113),  Expect = 4e-50
 Identities = 119/122 (98%), Gaps = 0/122 (0%)
 Strand=Plus/Plus

Query  2    CTACGGGGGGCAGCAGTGGGGAATTTTTCGCAATGGGCGAAAGCCTGACGGAGCAATACC  61
            ||||||| ||||||||| ||||||||| ||||||||||||||||||||||||||||||||
Sbjct  2    CTACGGGAGGCAGCAGTAGGGAATTTTCCGCAATGGGCGAAAGCCTGACGGAGCAATACC  61

Query  62   GCGTGAGGGATGACGGCCTGTGGGTTGTAAACCTCTTTTCTCAAGGAAGAAGTTCTGACG  121
            ||||||||||||||||||||||||||||||||||||||||||||||||||||||||||||
Sbjct  62   GCGTGAGGGATGACGGCCTGTGGGTTGTAAACCTCTTTTCTCAAGGAAGAAGTTCTGACG  121

Query  122  GT  123
            ||
Sbjct  122  GT  123


>KM167032.1 Uncultured bacterium clone Espejo_9_20_11_Water.188657 16S ribosomal 
RNA gene, partial sequence
Length=609

 Score = 209 bits (113),  Expect = 4e-50
 Identities = 119/122 (98%), Gaps = 0/122 (0%)
 Strand=Plus/Plus

Query  2    CTACGGGGGGCAGCAGTGGGGAATTTTTCGCAATGGGCGAAAGCCTGACGGAGCAATACC  61
            ||||||| ||||||||| ||||||||| ||||||||||||||||||||||||||||||||
Sbjct  2    CTACGGGAGGCAGCAGTAGGGAATTTTCCGCAATGGGCGAAAGCCTGACGGAGCAATACC  61

Query  62   GCGTGAGGGATGACGGCCTGTGGGTTGTAAACCTCTTTTCTCAAGGAAGAAGTTCTGACG  121
            ||||||||||||||||||||||||||||||||||||||||||||||||||||||||||||
Sbjct  62   GCGTGAGGGATGACGGCCTGTGGGTTGTAAACCTCTTTTCTCAAGGAAGAAGTTCTGACG  121

Query  122  GT  123
            ||
Sbjct  122  GT  123


>KM166944.1 Uncultured bacterium clone Espejo_9_20_11_Water.185783 16S ribosomal 
RNA gene, partial sequence
Length=605

 Score = 209 bits (113),  Expect = 4e-50
 Identities = 119/122 (98%), Gaps = 0/122 (0%)
 Strand=Plus/Plus

Query  2    CTACGGGGGGCAGCAGTGGGGAATTTTTCGCAATGGGCGAAAGCCTGACGGAGCAATACC  61
            ||||||| ||||||||| ||||||||| ||||||||||||||||||||||||||||||||
Sbjct  2    CTACGGGAGGCAGCAGTAGGGAATTTTCCGCAATGGGCGAAAGCCTGACGGAGCAATACC  61

Query  62   GCGTGAGGGATGACGGCCTGTGGGTTGTAAACCTCTTTTCTCAAGGAAGAAGTTCTGACG  121
            ||||||||||||||||||||||||||||||||||||||||||||||||||||||||||||
Sbjct  62   GCGTGAGGGATGACGGCCTGTGGGTTGTAAACCTCTTTTCTCAAGGAAGAAGTTCTGACG  121

Query  122  GT  123
            ||
Sbjct  122  GT  123


>KM166897.1 Uncultured bacterium clone Espejo_9_20_11_Water.183989 16S ribosomal 
RNA gene, partial sequence
Length=561

 Score = 209 bits (113),  Expect = 4e-50
 Identities = 119/122 (98%), Gaps = 0/122 (0%)
 Strand=Plus/Plus

Query  2    CTACGGGGGGCAGCAGTGGGGAATTTTTCGCAATGGGCGAAAGCCTGACGGAGCAATACC  61
            ||||||| ||||||||| ||||||||| ||||||||||||||||||||||||||||||||
Sbjct  2    CTACGGGAGGCAGCAGTAGGGAATTTTCCGCAATGGGCGAAAGCCTGACGGAGCAATACC  61

Query  62   GCGTGAGGGATGACGGCCTGTGGGTTGTAAACCTCTTTTCTCAAGGAAGAAGTTCTGACG  121
            ||||||||||||||||||||||||||||||||||||||||||||||||||||||||||||
Sbjct  62   GCGTGAGGGATGACGGCCTGTGGGTTGTAAACCTCTTTTCTCAAGGAAGAAGTTCTGACG  121

Query  122  GT  123
            ||
Sbjct  122  GT  123


>KM166741.1 Uncultured bacterium clone Espejo_9_20_11_Water.178712 16S ribosomal 
RNA gene, partial sequence
Length=592

 Score = 209 bits (113),  Expect = 4e-50
 Identities = 119/122 (98%), Gaps = 0/122 (0%)
 Strand=Plus/Plus

Query  2    CTACGGGGGGCAGCAGTGGGGAATTTTTCGCAATGGGCGAAAGCCTGACGGAGCAATACC  61
            ||||||| ||||||||| ||||||||| ||||||||||||||||||||||||||||||||
Sbjct  2    CTACGGGAGGCAGCAGTAGGGAATTTTCCGCAATGGGCGAAAGCCTGACGGAGCAATACC  61

Query  62   GCGTGAGGGATGACGGCCTGTGGGTTGTAAACCTCTTTTCTCAAGGAAGAAGTTCTGACG  121
            ||||||||||||||||||||||||||||||||||||||||||||||||||||||||||||
Sbjct  62   GCGTGAGGGATGACGGCCTGTGGGTTGTAAACCTCTTTTCTCAAGGAAGAAGTTCTGACG  121

Query  122  GT  123
            ||
Sbjct  122  GT  123


>KM166584.1 Uncultured bacterium clone Espejo_9_20_11_Water.172495 16S ribosomal 
RNA gene, partial sequence
Length=564

 Score = 209 bits (113),  Expect = 4e-50
 Identities = 119/122 (98%), Gaps = 0/122 (0%)
 Strand=Plus/Plus

Query  2    CTACGGGGGGCAGCAGTGGGGAATTTTTCGCAATGGGCGAAAGCCTGACGGAGCAATACC  61
            ||||||| ||||||||| ||||||||| ||||||||||||||||||||||||||||||||
Sbjct  2    CTACGGGAGGCAGCAGTAGGGAATTTTCCGCAATGGGCGAAAGCCTGACGGAGCAATACC  61

Query  62   GCGTGAGGGATGACGGCCTGTGGGTTGTAAACCTCTTTTCTCAAGGAAGAAGTTCTGACG  121
            ||||||||||||||||||||||||||||||||||||||||||||||||||||||||||||
Sbjct  62   GCGTGAGGGATGACGGCCTGTGGGTTGTAAACCTCTTTTCTCAAGGAAGAAGTTCTGACG  121

Query  122  GT  123
            ||
Sbjct  122  GT  123


Query= 209603 Sp.1.10k.3.fasta_70

Length=442


                                                                   Score     E
Sequences producing significant alignments:                       (Bits)  Value

EF508371.1  Rhodomonas salina strain CCMP1319 chloroplast, com...  811     0.0  
AF545626.1  Pyrenomonas helgolandii strain SAG 28.87 voucher S...  811     0.0  
HQ877727.1  Uncultured bacterium clone pfbac5 16S ribosomal RN...  789     0.0  
HQ324867.1  Uncultured bacterium clone Dianchi-20 16S ribosoma...  789     0.0  
GQ215203.1  Uncultured bacterium clone BBD-Dec07-1BB-22 16S ri...  789     0.0  
FJ155044.1  Uncultured bacterium clone BH 16S ribosomal RNA ge...  789     0.0  
JQ198171.1  Uncultured bacterium clone SeaWat_71556 16S riboso...  778     0.0  
JN813783.1  Uncultured bacterium clone F9_BP9 16S ribosomal RN...  778     0.0  
KU173575.1  Uncultured cyanobacterium clone SH3102B100 16S rib...  773     0.0  
KT428890.1  Guillardia theta voucher CCMP:2712 chloroplast, co...  773     0.0  
GQ413379.1  Uncultured bacterium clone 1NT0.2water_F08 16S rib...  773     0.0  
EU273247.1  Uncultured phototrophic eukaryote clone TH_d51 16S...  773     0.0  
LC130585.1  Uncultured phototrophic eukaryote chloroplast gene...  767     0.0  
LC082205.1  Chroomonas sp. Or05 chloroplast gene for 16S ribos...  767     0.0  
LC082195.1  Nusuttodinium aeruginosum chloroplast gene for 16S...  767     0.0  
FJ745053.1  Uncultured cyanobacterium clone SHWN_night2_16S_52...  767     0.0  
EU273245.1  Uncultured phototrophic eukaryote clone TH_c264 16...  767     0.0  
LC082207.1  Chroomonas sp. SkL01 chloroplast gene for 16S ribo...  761     0.0  
LC082185.1  Nusuttodinium aeruginosum chloroplast gene for 16S...  761     0.0  
AB591421.1  Chroomonas coerulea chloroplast gene for 16S rRNA,...  761     0.0  
HQ189695.1  Uncultured phototrophic eukaryote clone 26C01 16S ...  761     0.0  
LC082202.1  Chroomonas sp. HrL01 chloroplast gene for 16S ribo...  756     0.0  
JQ199878.1  Uncultured bacterium clone SeaWat_55792 16S riboso...  756     0.0  
JQ199871.1  Uncultured bacterium clone SeaWat_55693 16S riboso...  756     0.0  
JQ199843.1  Uncultured bacterium clone SeaWat_55505 16S riboso...  756     0.0  
JQ199735.1  Uncultured bacterium clone SeaWat_55096 16S riboso...  756     0.0  
JQ199361.1  Uncultured bacterium clone SeaWat_51347 16S riboso...  756     0.0  
JQ199321.1  Uncultured bacterium clone SeaWat_51502 16S riboso...  756     0.0  
JQ198189.1  Uncultured bacterium clone SeaWat_71046 16S riboso...  756     0.0  
JQ198166.1  Uncultured bacterium clone SeaWat_71472 16S riboso...  756     0.0  
JQ198164.1  Uncultured bacterium clone SeaWat_71194 16S riboso...  756     0.0  
JQ198013.1  Uncultured bacterium clone SeaWat_71028 16S riboso...  756     0.0  
JQ197967.1  Uncultured bacterium clone SeaWat_71402 16S riboso...  756     0.0  
JQ197856.1  Uncultured bacterium clone SeaWat_71352 16S riboso...  756     0.0  
JQ197824.1  Uncultured bacterium clone SeaWat_67335 16S riboso...  756     0.0  
JQ197377.1  Uncultured bacterium clone SeaWat_63420 16S riboso...  756     0.0  
JQ196842.1  Uncultured bacterium clone SeaWat_30506 16S riboso...  756     0.0  
JQ196773.1  Uncultured bacterium clone SeaWat_30349 16S riboso...  756     0.0  
JQ196665.1  Uncultured bacterium clone SeaWat_30041 16S riboso...  756     0.0  
JQ196638.1  Uncultured bacterium clone SeaWat_30324 16S riboso...  756     0.0  
KC545745.1  Uncultured cyanobacterium clone BFB566 16S ribosom...  756     0.0  
JX537838.1  Uncultured bacterium clone 63-24 16S ribosomal RNA...  756     0.0  
JX537827.1  Uncultured bacterium clone 63-45 16S ribosomal RNA...  756     0.0  
JX017171.1  Uncultured bacterium clone HglFeb6A7m 16S ribosoma...  756     0.0  
JX017029.1  Uncultured bacterium clone HglFeb5F10m 16S ribosom...  756     0.0  
JX016607.1  Uncultured bacterium clone HglFeb0014m2 16S riboso...  756     0.0  
AB591422.1  Chroomonas caudata chloroplast gene for 16S rRNA, ...  756     0.0  
FJ930685.1  Uncultured bacterium clone W2-D03 16S small subuni...  756     0.0  
FJ745159.1  Uncultured cyanobacterium clone SHWN_night2_16S_69...  756     0.0  
AY948063.1  Uncultured phototrophic eukaryote clone PRD18G11 1...  756     0.0  
U70724.1  Unidentified cryptomonad OM283 16S ribosomal RNA gen...  756     0.0  
LT800199.1  Uncultured bacterium partial 16S rRNA gene, clone ...  750     0.0  
LT800198.1  Uncultured bacterium partial 16S rRNA gene, clone ...  750     0.0  
LC082201.1  Chroomonas sp. Hokudai chloroplast gene for 16S ri...  750     0.0  
LC082199.1  Chroomonas sp. Ak01 chloroplast gene for 16S ribos...  750     0.0  
LN736049.1  Uncultured bacterium partial 16S rRNA gene, clone ...  750     0.0  
JQ199326.1  Uncultured bacterium clone SeaWat_51243 16S riboso...  750     0.0  
JQ198139.1  Uncultured bacterium clone SeaWat_71604 16S riboso...  750     0.0  
JQ197869.1  Uncultured bacterium clone SeaWat_71435 16S riboso...  750     0.0  
JQ197311.1  Uncultured bacterium clone SeaWat_63102 16S riboso...  750     0.0  
JQ196695.1  Uncultured bacterium clone SeaWat_30525 16S riboso...  750     0.0  
HQ904371.1  Uncultured bacterium clone CHBP.0912.119 16S ribos...  750     0.0  
AB294341.1  Uncultured bacterium gene for 16S rRNA, partial se...  750     0.0  
AY580399.1  Uncultured cyanobacterium clone PI_4e6g 16S riboso...  750     0.0  
AB073113.1  Proteomonas sulcata plastid gene for 16S rRNA, par...  750     0.0  
X55015.1  P.salina plastidal 16S ribosomal RNA                     749     0.0  
KJ513110.1  Pyrenomonadaceae sp. RCC1506 16S ribosomal RNA gen...  747     0.0  
FJ919680.1  Uncultured eukaryote isolate DGGE gel band C7 16S ...  747     0.0  
LT800186.1  Uncultured bacterium partial 16S rRNA gene, clone ...  745     0.0  
LC082210.1  Chroomonas sp. Docho 140919 chloroplast gene for 1...  745     0.0  
LC082208.1  Hemiselmis sp. Or06 chloroplast gene for 16S ribos...  745     0.0  
LC082206.1  Chroomonas sp. Sd07 chloroplast gene for 16S ribos...  745     0.0  
LC082204.1  Chroomonas sp. OnL01 chloroplast gene for 16S ribo...  745     0.0  
LC082203.1  Chroomonas sp. Od06 chloroplast gene for 16S ribos...  745     0.0  
LC082200.1  Chroomonas sp. Dc01 chloroplast gene for 16S ribos...  745     0.0  
LC082198.1  Nusuttodinium aeruginosum chloroplast gene for 16S...  745     0.0  
LC082197.1  Nusuttodinium aeruginosum chloroplast gene for 16S...  745     0.0  
LC082196.1  Nusuttodinium aeruginosum chloroplast gene for 16S...  745     0.0  
LC082194.1  Nusuttodinium aeruginosum chloroplast gene for 16S...  745     0.0  
LC082193.1  Nusuttodinium aeruginosum chloroplast gene for 16S...  745     0.0  
LC082192.1  Nusuttodinium aeruginosum chloroplast gene for 16S...  745     0.0  
LC082191.1  Nusuttodinium aeruginosum chloroplast gene for 16S...  745     0.0  
LC082188.1  Nusuttodinium aeruginosum chloroplast gene for 16S...  745     0.0  
LC082187.1  Nusuttodinium aeruginosum chloroplast gene for 16S...  745     0.0  
LC082186.1  Nusuttodinium aeruginosum chloroplast gene for 16S...  745     0.0  
LC082184.1  Nusuttodinium aeruginosum chloroplast gene for 16S...  745     0.0  
LC082183.1  Nusuttodinium aeruginosum chloroplast gene for 16S...  745     0.0  
LC082182.1  Nusuttodinium aeruginosum chloroplast gene for 16S...  745     0.0  
KC253298.1  Uncultured bacterium clone CB27 16S ribosomal RNA ...  745     0.0  
AB591423.1  Chroomonas nordstedtii chloroplast gene for 16S rR...  745     0.0  
AB591419.1  Gymnodinium myriopyrenoides chloroplast gene for 1...  745     0.0  
AB073112.1  Hemiselmis virescens plastid gene for 16S rRNA, pa...  745     0.0  
AF041468.1  Guillardia theta complete plastid genome               745     0.0  
EU273243.1  Uncultured phototrophic eukaryote clone TH_b64 16S...  743     0.0  
KX934870.1  Uncultured marine eukaryote clone 70S8Bb00K 16S ri...  739     0.0  
KX934825.1  Uncultured marine eukaryote clone 70S3Ab06V 16S ri...  739     0.0  
LC082181.1  Nusuttodinium aeruginosum chloroplast gene for 16S...  739     0.0  
KF817475.1  Uncultured bacterium clone BF_May2011_5m_B02 16S r...  739     0.0  
JX016983.1  Uncultured bacterium clone HglFeb5A1m 16S ribosoma...  739     0.0  
HQ242646.1  Uncultured cyanobacterium clone F8P4_10H08 16S rib...  739     0.0  

ALIGNMENTS
>EF508371.1 Rhodomonas salina strain CCMP1319 chloroplast, complete genome
Length=135854

 Score = 811 bits (439),  Expect = 0.0
 Identities = 441/442 (99%), Gaps = 0/442 (0%)
 Strand=Plus/Plus

Query  1      CCTACGGGTGGCAGCAGTGGGGAATTTTCCGCAATGGGCGAAAGCCTGACGGAGCAATAC  60
              |||||||| |||||||||||||||||||||||||||||||||||||||||||||||||||
Sbjct  19888  CCTACGGGAGGCAGCAGTGGGGAATTTTCCGCAATGGGCGAAAGCCTGACGGAGCAATAC  19947

Query  61     CGCGTGAGGGATGACAGCCTGTGGGTTGTAAACCTCTTTTCTCAAGGAAGAAGTTCTGAC  120
              ||||||||||||||||||||||||||||||||||||||||||||||||||||||||||||
Sbjct  19948  CGCGTGAGGGATGACAGCCTGTGGGTTGTAAACCTCTTTTCTCAAGGAAGAAGTTCTGAC  20007

Query  121    GGTACTTGAGGAATAAGCATCGGCTAACTCTGTGCCAGCAGCCGCGGTAATACAGAGGAT  180
              ||||||||||||||||||||||||||||||||||||||||||||||||||||||||||||
Sbjct  20008  GGTACTTGAGGAATAAGCATCGGCTAACTCTGTGCCAGCAGCCGCGGTAATACAGAGGAT  20067

Query  181    GCAAGCGTTATCCGGAATCACTGGGCATAAAGCGTCTGTAGGTTGTTCAGTAAGTCTGCT  240
              ||||||||||||||||||||||||||||||||||||||||||||||||||||||||||||
Sbjct  20068  GCAAGCGTTATCCGGAATCACTGGGCATAAAGCGTCTGTAGGTTGTTCAGTAAGTCTGCT  20127

Query  241    GTTAAATACTAGGGCTTAACCCTAGGCCAGCAGTGGAAACTGCTAAACTTGAGTATGGTA  300
              ||||||||||||||||||||||||||||||||||||||||||||||||||||||||||||
Sbjct  20128  GTTAAATACTAGGGCTTAACCCTAGGCCAGCAGTGGAAACTGCTAAACTTGAGTATGGTA  20187

Query  301    GAGGTAGAGGGAATTCCTAGTGTAGCGGTGAAATGCGTAGATATTAGGAAGAACACCAAT  360
              ||||||||||||||||||||||||||||||||||||||||||||||||||||||||||||
Sbjct  20188  GAGGTAGAGGGAATTCCTAGTGTAGCGGTGAAATGCGTAGATATTAGGAAGAACACCAAT  20247

Query  361    GGCGAAAGCACTCTACTGGGCCATAACTGACACTGAGAGACGACAGCTAGGGGAGCAAAT  420
              ||||||||||||||||||||||||||||||||||||||||||||||||||||||||||||
Sbjct  20248  GGCGAAAGCACTCTACTGGGCCATAACTGACACTGAGAGACGACAGCTAGGGGAGCAAAT  20307

Query  421    GGGATTAGATACCCCAGTAGTC  442
              ||||||||||||||||||||||
Sbjct  20308  GGGATTAGATACCCCAGTAGTC  20329


 Score = 811 bits (439),  Expect = 0.0
 Identities = 441/442 (99%), Gaps = 0/442 (0%)
 Strand=Plus/Minus

Query  1      CCTACGGGTGGCAGCAGTGGGGAATTTTCCGCAATGGGCGAAAGCCTGACGGAGCAATAC  60
              |||||||| |||||||||||||||||||||||||||||||||||||||||||||||||||
Sbjct  45532  CCTACGGGAGGCAGCAGTGGGGAATTTTCCGCAATGGGCGAAAGCCTGACGGAGCAATAC  45473

Query  61     CGCGTGAGGGATGACAGCCTGTGGGTTGTAAACCTCTTTTCTCAAGGAAGAAGTTCTGAC  120
              ||||||||||||||||||||||||||||||||||||||||||||||||||||||||||||
Sbjct  45472  CGCGTGAGGGATGACAGCCTGTGGGTTGTAAACCTCTTTTCTCAAGGAAGAAGTTCTGAC  45413

Query  121    GGTACTTGAGGAATAAGCATCGGCTAACTCTGTGCCAGCAGCCGCGGTAATACAGAGGAT  180
              ||||||||||||||||||||||||||||||||||||||||||||||||||||||||||||
Sbjct  45412  GGTACTTGAGGAATAAGCATCGGCTAACTCTGTGCCAGCAGCCGCGGTAATACAGAGGAT  45353

Query  181    GCAAGCGTTATCCGGAATCACTGGGCATAAAGCGTCTGTAGGTTGTTCAGTAAGTCTGCT  240
              ||||||||||||||||||||||||||||||||||||||||||||||||||||||||||||
Sbjct  45352  GCAAGCGTTATCCGGAATCACTGGGCATAAAGCGTCTGTAGGTTGTTCAGTAAGTCTGCT  45293

Query  241    GTTAAATACTAGGGCTTAACCCTAGGCCAGCAGTGGAAACTGCTAAACTTGAGTATGGTA  300
              ||||||||||||||||||||||||||||||||||||||||||||||||||||||||||||
Sbjct  45292  GTTAAATACTAGGGCTTAACCCTAGGCCAGCAGTGGAAACTGCTAAACTTGAGTATGGTA  45233

Query  301    GAGGTAGAGGGAATTCCTAGTGTAGCGGTGAAATGCGTAGATATTAGGAAGAACACCAAT  360
              ||||||||||||||||||||||||||||||||||||||||||||||||||||||||||||
Sbjct  45232  GAGGTAGAGGGAATTCCTAGTGTAGCGGTGAAATGCGTAGATATTAGGAAGAACACCAAT  45173

Query  361    GGCGAAAGCACTCTACTGGGCCATAACTGACACTGAGAGACGACAGCTAGGGGAGCAAAT  420
              ||||||||||||||||||||||||||||||||||||||||||||||||||||||||||||
Sbjct  45172  GGCGAAAGCACTCTACTGGGCCATAACTGACACTGAGAGACGACAGCTAGGGGAGCAAAT  45113

Query  421    GGGATTAGATACCCCAGTAGTC  442
              ||||||||||||||||||||||
Sbjct  45112  GGGATTAGATACCCCAGTAGTC  45091


>AF545626.1 Pyrenomonas helgolandii strain SAG 28.87 voucher SAG:45.86 small 
subunit ribosomal RNA gene, partial sequence; chloroplast
Length=1364

 Score = 811 bits (439),  Expect = 0.0
 Identities = 441/442 (99%), Gaps = 0/442 (0%)
 Strand=Plus/Plus

Query  1    CCTACGGGTGGCAGCAGTGGGGAATTTTCCGCAATGGGCGAAAGCCTGACGGAGCAATAC  60
            |||||||| |||||||||||||||||||||||||||||||||||||||||||||||||||
Sbjct  280  CCTACGGGAGGCAGCAGTGGGGAATTTTCCGCAATGGGCGAAAGCCTGACGGAGCAATAC  339

Query  61   CGCGTGAGGGATGACAGCCTGTGGGTTGTAAACCTCTTTTCTCAAGGAAGAAGTTCTGAC  120
            ||||||||||||||||||||||||||||||||||||||||||||||||||||||||||||
Sbjct  340  CGCGTGAGGGATGACAGCCTGTGGGTTGTAAACCTCTTTTCTCAAGGAAGAAGTTCTGAC  399

Query  121  GGTACTTGAGGAATAAGCATCGGCTAACTCTGTGCCAGCAGCCGCGGTAATACAGAGGAT  180
            ||||||||||||||||||||||||||||||||||||||||||||||||||||||||||||
Sbjct  400  GGTACTTGAGGAATAAGCATCGGCTAACTCTGTGCCAGCAGCCGCGGTAATACAGAGGAT  459

Query  181  GCAAGCGTTATCCGGAATCACTGGGCATAAAGCGTCTGTAGGTTGTTCAGTAAGTCTGCT  240
            ||||||||||||||||||||||||||||||||||||||||||||||||||||||||||||
Sbjct  460  GCAAGCGTTATCCGGAATCACTGGGCATAAAGCGTCTGTAGGTTGTTCAGTAAGTCTGCT  519

Query  241  GTTAAATACTAGGGCTTAACCCTAGGCCAGCAGTGGAAACTGCTAAACTTGAGTATGGTA  300
            ||||||||||||||||||||||||||||||||||||||||||||||||||||||||||||
Sbjct  520  GTTAAATACTAGGGCTTAACCCTAGGCCAGCAGTGGAAACTGCTAAACTTGAGTATGGTA  579

Query  301  GAGGTAGAGGGAATTCCTAGTGTAGCGGTGAAATGCGTAGATATTAGGAAGAACACCAAT  360
            ||||||||||||||||||||||||||||||||||||||||||||||||||||||||||||
Sbjct  580  GAGGTAGAGGGAATTCCTAGTGTAGCGGTGAAATGCGTAGATATTAGGAAGAACACCAAT  639

Query  361  GGCGAAAGCACTCTACTGGGCCATAACTGACACTGAGAGACGACAGCTAGGGGAGCAAAT  420
            ||||||||||||||||||||||||||||||||||||||||||||||||||||||||||||
Sbjct  640  GGCGAAAGCACTCTACTGGGCCATAACTGACACTGAGAGACGACAGCTAGGGGAGCAAAT  699

Query  421  GGGATTAGATACCCCAGTAGTC  442
            ||||||||||||||||||||||
Sbjct  700  GGGATTAGATACCCCAGTAGTC  721


>HQ877727.1 Uncultured bacterium clone pfbac5 16S ribosomal RNA gene, partial 
sequence
Length=1451

 Score = 789 bits (427),  Expect = 0.0
 Identities = 437/442 (99%), Gaps = 0/442 (0%)
 Strand=Plus/Plus

Query  1    CCTACGGGTGGCAGCAGTGGGGAATTTTCCGCAATGGGCGAAAGCCTGACGGAGCAATAC  60
            |||||||| |||||||||||||||||||||||||||||||||||||||||||||||||||
Sbjct  304  CCTACGGGAGGCAGCAGTGGGGAATTTTCCGCAATGGGCGAAAGCCTGACGGAGCAATAC  363

Query  61   CGCGTGAGGGATGACAGCCTGTGGGTTGTAAACCTCTTTTCTCAAGGAAGAAGTTCTGAC  120
            ||||||||||||||||||||||||||||||||||||||||||||||||||||||||||||
Sbjct  364  CGCGTGAGGGATGACAGCCTGTGGGTTGTAAACCTCTTTTCTCAAGGAAGAAGTTCTGAC  423

Query  121  GGTACTTGAGGAATAAGCATCGGCTAACTCTGTGCCAGCAGCCGCGGTAATACAGAGGAT  180
            ||||||||||||||||||||||||||||||||||||||||||||||||||||||||||||
Sbjct  424  GGTACTTGAGGAATAAGCATCGGCTAACTCTGTGCCAGCAGCCGCGGTAATACAGAGGAT  483

Query  181  GCAAGCGTTATCCGGAATCACTGGGCATAAAGCGTCTGTAGGTTGTTCAGTAAGTCTGCT  240
            ||||||||||||||||||||||||||||||||||||||||||||||| ||||||||||||
Sbjct  484  GCAAGCGTTATCCGGAATCACTGGGCATAAAGCGTCTGTAGGTTGTTTAGTAAGTCTGCT  543

Query  241  GTTAAATACTAGGGCTTAACCCTAGGCCAGCAGTGGAAACTGCTAAACTTGAGTATGGTA  300
            ||||||||||||||||||||||||||||||||||||||||||||| ||||||||||||||
Sbjct  544  GTTAAATACTAGGGCTTAACCCTAGGCCAGCAGTGGAAACTGCTAGACTTGAGTATGGTA  603

Query  301  GAGGTAGAGGGAATTCCTAGTGTAGCGGTGAAATGCGTAGATATTAGGAAGAACACCAAT  360
            ||||||||||||||||||||||||||||||||||||||||||||||||||||||||||||
Sbjct  604  GAGGTAGAGGGAATTCCTAGTGTAGCGGTGAAATGCGTAGATATTAGGAAGAACACCAAT  663

Query  361  GGCGAAAGCACTCTACTGGGCCATAACTGACACTGAGAGACGACAGCTAGGGGAGCAAAT  420
            ||||||||||||||||||||||||||||||||||||||||||||||||||||||||||| 
Sbjct  664  GGCGAAAGCACTCTACTGGGCCATAACTGACACTGAGAGACGACAGCTAGGGGAGCAAAC  723

Query  421  GGGATTAGATACCCCAGTAGTC  442
            ||||||||||||||| ||||||
Sbjct  724  GGGATTAGATACCCCGGTAGTC  745


>HQ324867.1 Uncultured bacterium clone Dianchi-20 16S ribosomal RNA gene, 
partial sequence
Length=1454

 Score = 789 bits (427),  Expect = 0.0
 Identities = 437/442 (99%), Gaps = 0/442 (0%)
 Strand=Plus/Plus

Query  1    CCTACGGGTGGCAGCAGTGGGGAATTTTCCGCAATGGGCGAAAGCCTGACGGAGCAATAC  60
            |||||||| |||||||||||||||||||||||||||||||||||||||||||||||||||
Sbjct  304  CCTACGGGAGGCAGCAGTGGGGAATTTTCCGCAATGGGCGAAAGCCTGACGGAGCAATAC  363

Query  61   CGCGTGAGGGATGACAGCCTGTGGGTTGTAAACCTCTTTTCTCAAGGAAGAAGTTCTGAC  120
            |||||||||||||| |||||||||||||||||||||||||||||||||||||||||||||
Sbjct  364  CGCGTGAGGGATGAAAGCCTGTGGGTTGTAAACCTCTTTTCTCAAGGAAGAAGTTCTGAC  423

Query  121  GGTACTTGAGGAATAAGCATCGGCTAACTCTGTGCCAGCAGCCGCGGTAATACAGAGGAT  180
            ||||||||||||||||||||||||||||||||||||||||||||||||||||||||||||
Sbjct  424  GGTACTTGAGGAATAAGCATCGGCTAACTCTGTGCCAGCAGCCGCGGTAATACAGAGGAT  483

Query  181  GCAAGCGTTATCCGGAATCACTGGGCATAAAGCGTCTGTAGGTTGTTCAGTAAGTCTGCT  240
            ||||||||||||||||||||||||||||||||||||||||||||||| ||||||||||||
Sbjct  484  GCAAGCGTTATCCGGAATCACTGGGCATAAAGCGTCTGTAGGTTGTTTAGTAAGTCTGCT  543

Query  241  GTTAAATACTAGGGCTTAACCCTAGGCCAGCAGTGGAAACTGCTAAACTTGAGTATGGTA  300
            ||||||||||||||||||||||||||||||||||||||||||||| |||||||| |||||
Sbjct  544  GTTAAATACTAGGGCTTAACCCTAGGCCAGCAGTGGAAACTGCTAGACTTGAGTGTGGTA  603

Query  301  GAGGTAGAGGGAATTCCTAGTGTAGCGGTGAAATGCGTAGATATTAGGAAGAACACCAAT  360
            ||||||||||||||||||||||||||||||||||||||||||||||||||||||||||||
Sbjct  604  GAGGTAGAGGGAATTCCTAGTGTAGCGGTGAAATGCGTAGATATTAGGAAGAACACCAAT  663

Query  361  GGCGAAAGCACTCTACTGGGCCATAACTGACACTGAGAGACGACAGCTAGGGGAGCAAAT  420
            ||||||||||||||||||||||||||||||||||||||||||||||||||||||||||||
Sbjct  664  GGCGAAAGCACTCTACTGGGCCATAACTGACACTGAGAGACGACAGCTAGGGGAGCAAAT  723

Query  421  GGGATTAGATACCCCAGTAGTC  442
            ||||||||||||||||||||||
Sbjct  724  GGGATTAGATACCCCAGTAGTC  745


>GQ215203.1 Uncultured bacterium clone BBD-Dec07-1BB-22 16S ribosomal RNA 
gene, partial sequence
Length=821

 Score = 789 bits (427),  Expect = 0.0
 Identities = 437/442 (99%), Gaps = 0/442 (0%)
 Strand=Plus/Plus

Query  1    CCTACGGGTGGCAGCAGTGGGGAATTTTCCGCAATGGGCGAAAGCCTGACGGAGCAATAC  60
            |||||||| |||||||||||||||||||||||||||||||||||||||||||||||||||
Sbjct  258  CCTACGGGGGGCAGCAGTGGGGAATTTTCCGCAATGGGCGAAAGCCTGACGGAGCAATAC  317

Query  61   CGCGTGAGGGATGACAGCCTGTGGGTTGTAAACCTCTTTTCTCAAGGAAGAAGTTCTGAC  120
            ||||||||||||||| ||||||||||||||||||||||||||||||||||||||||||||
Sbjct  318  CGCGTGAGGGATGACGGCCTGTGGGTTGTAAACCTCTTTTCTCAAGGAAGAAGTTCTGAC  377

Query  121  GGTACTTGAGGAATAAGCATCGGCTAACTCTGTGCCAGCAGCCGCGGTAATACAGAGGAT  180
            ||||||||||||||||||||||||||||||||||||||||||||||||||||||||||||
Sbjct  378  GGTACTTGAGGAATAAGCATCGGCTAACTCTGTGCCAGCAGCCGCGGTAATACAGAGGAT  437

Query  181  GCAAGCGTTATCCGGAATCACTGGGCATAAAGCGTCTGTAGGTTGTTCAGTAAGTCTGCT  240
            ||||||||||||||||||||||||||||||||||||||||||||||| ||||||||||||
Sbjct  438  GCAAGCGTTATCCGGAATCACTGGGCATAAAGCGTCTGTAGGTTGTTTAGTAAGTCTGCT  497

Query  241  GTTAAATACTAGGGCTTAACCCTAGGCCAGCAGTGGAAACTGCTAAACTTGAGTATGGTA  300
            |||||| |||||||||||||||||||||||||||||||||||||| ||||||||||||||
Sbjct  498  GTTAAAGACTAGGGCTTAACCCTAGGCCAGCAGTGGAAACTGCTAGACTTGAGTATGGTA  557

Query  301  GAGGTAGAGGGAATTCCTAGTGTAGCGGTGAAATGCGTAGATATTAGGAAGAACACCAAT  360
            ||||||||||||||||||||||||||||||||||||||||||||||||||||||||||||
Sbjct  558  GAGGTAGAGGGAATTCCTAGTGTAGCGGTGAAATGCGTAGATATTAGGAAGAACACCAAT  617

Query  361  GGCGAAAGCACTCTACTGGGCCATAACTGACACTGAGAGACGACAGCTAGGGGAGCAAAT  420
            ||||||||||||||||||||||||||||||||||||||||||||||||||||||||||||
Sbjct  618  GGCGAAAGCACTCTACTGGGCCATAACTGACACTGAGAGACGACAGCTAGGGGAGCAAAT  677

Query  421  GGGATTAGATACCCCAGTAGTC  442
            ||||||||||||||||||||||
Sbjct  678  GGGATTAGATACCCCAGTAGTC  699


>FJ155044.1 Uncultured bacterium clone BH 16S ribosomal RNA gene, partial 
sequence
Length=1451

 Score = 789 bits (427),  Expect = 0.0
 Identities = 437/442 (99%), Gaps = 0/442 (0%)
 Strand=Plus/Plus

Query  1    CCTACGGGTGGCAGCAGTGGGGAATTTTCCGCAATGGGCGAAAGCCTGACGGAGCAATAC  60
            |||||||| |||||||||||||||||||||||||||||||||||||||||||||||||||
Sbjct  304  CCTACGGGAGGCAGCAGTGGGGAATTTTCCGCAATGGGCGAAAGCCTGACGGAGCAATAC  363

Query  61   CGCGTGAGGGATGACAGCCTGTGGGTTGTAAACCTCTTTTCTCAAGGAAGAAGTTCTGAC  120
            ||||||||||||||||||||||||||||||||||||||||||||||||||||||||||||
Sbjct  364  CGCGTGAGGGATGACAGCCTGTGGGTTGTAAACCTCTTTTCTCAAGGAAGAAGTTCTGAC  423

Query  121  GGTACTTGAGGAATAAGCATCGGCTAACTCTGTGCCAGCAGCCGCGGTAATACAGAGGAT  180
            ||||||||||||||||||||||||||||||||||||||||||||||||||||||||||||
Sbjct  424  GGTACTTGAGGAATAAGCATCGGCTAACTCTGTGCCAGCAGCCGCGGTAATACAGAGGAT  483

Query  181  GCAAGCGTTATCCGGAATCACTGGGCATAAAGCGTCTGTAGGTTGTTCAGTAAGTCTGCT  240
            ||||||||||||||||||||||||||||||||||||||||||||||| ||||||||||||
Sbjct  484  GCAAGCGTTATCCGGAATCACTGGGCATAAAGCGTCTGTAGGTTGTTTAGTAAGTCTGCT  543

Query  241  GTTAAATACTAGGGCTTAACCCTAGGCCAGCAGTGGAAACTGCTAAACTTGAGTATGGTA  300
            ||||||||||||||||||||||||||||||||||||||||||||| ||||||||||||||
Sbjct  544  GTTAAATACTAGGGCTTAACCCTAGGCCAGCAGTGGAAACTGCTAGACTTGAGTATGGTA  603

Query  301  GAGGTAGAGGGAATTCCTAGTGTAGCGGTGAAATGCGTAGATATTAGGAAGAACACCAAT  360
            ||||||||||||||||||||||||||||||||||||||||||||||||||||||||||||
Sbjct  604  GAGGTAGAGGGAATTCCTAGTGTAGCGGTGAAATGCGTAGATATTAGGAAGAACACCAAT  663

Query  361  GGCGAAAGCACTCTACTGGGCCATAACTGACACTGAGAGACGACAGCTAGGGGAGCAAAT  420
            ||||||||||||||||||||||||||||||||||||||||||||||||||||||||||| 
Sbjct  664  GGCGAAAGCACTCTACTGGGCCATAACTGACACTGAGAGACGACAGCTAGGGGAGCAAAC  723

Query  421  GGGATTAGATACCCCAGTAGTC  442
            ||||||||||||||| ||||||
Sbjct  724  GGGATTAGATACCCCGGTAGTC  745


>JQ198171.1 Uncultured bacterium clone SeaWat_71556 16S ribosomal RNA gene, 
partial sequence
Length=1311

 Score = 778 bits (421),  Expect = 0.0
 Identities = 435/442 (98%), Gaps = 0/442 (0%)
 Strand=Plus/Plus

Query  1    CCTACGGGTGGCAGCAGTGGGGAATTTTCCGCAATGGGCGAAAGCCTGACGGAGCAATAC  60
            |||||||| |||||||||||||||||||||||||||||||||||||||||||||||||||
Sbjct  284  CCTACGGGAGGCAGCAGTGGGGAATTTTCCGCAATGGGCGAAAGCCTGACGGAGCAATAC  343

Query  61   CGCGTGAGGGATGACAGCCTGTGGGTTGTAAACCTCTTTTCTCAAGGAAGAAGTTCTGAC  120
            ||||||||||||||||||||||||||||||||||||||||||||||||||||||||||||
Sbjct  344  CGCGTGAGGGATGACAGCCTGTGGGTTGTAAACCTCTTTTCTCAAGGAAGAAGTTCTGAC  403

Query  121  GGTACTTGAGGAATAAGCATCGGCTAACTCTGTGCCAGCAGCCGCGGTAATACAGAGGAT  180
            ||||||||||||||||||||||||||||||||||||||||||||||||||||||||||||
Sbjct  404  GGTACTTGAGGAATAAGCATCGGCTAACTCTGTGCCAGCAGCCGCGGTAATACAGAGGAT  463

Query  181  GCAAGCGTTATCCGGAATCACTGGGCATAAAGCGTCTGTAGGTTGTTCAGTAAGTCTGCT  240
            ||||||||||||||||||||||||||||||||||||||||||||||| ||||||||||||
Sbjct  464  GCAAGCGTTATCCGGAATCACTGGGCATAAAGCGTCTGTAGGTTGTTTAGTAAGTCTGCT  523

Query  241  GTTAAATACTAGGGCTTAACCCTAGGCCAGCAGTGGAAACTGCTAAACTTGAGTATGGTA  300
            |||||| |||||||||||||||||||||||||||||||||||||| |||||||| |||||
Sbjct  524  GTTAAAGACTAGGGCTTAACCCTAGGCCAGCAGTGGAAACTGCTAGACTTGAGTGTGGTA  583

Query  301  GAGGTAGAGGGAATTCCTAGTGTAGCGGTGAAATGCGTAGATATTAGGAAGAACACCAAT  360
            ||||||||||||||||||||||||||||||||||||||||||||||||||||||||||||
Sbjct  584  GAGGTAGAGGGAATTCCTAGTGTAGCGGTGAAATGCGTAGATATTAGGAAGAACACCAAT  643

Query  361  GGCGAAAGCACTCTACTGGGCCATAACTGACACTGAGAGACGACAGCTAGGGGAGCAAAT  420
            ||||||||||||||||||||||||||||||||||||||||||||||||||||||||||| 
Sbjct  644  GGCGAAAGCACTCTACTGGGCCATAACTGACACTGAGAGACGACAGCTAGGGGAGCAAAC  703

Query  421  GGGATTAGATACCCCAGTAGTC  442
            ||||||||||||||| ||||||
Sbjct  704  GGGATTAGATACCCCGGTAGTC  725


>JN813783.1 Uncultured bacterium clone F9_BP9 16S ribosomal RNA gene, partial 
sequence
Length=752

 Score = 778 bits (421),  Expect = 0.0
 Identities = 435/442 (98%), Gaps = 0/442 (0%)
 Strand=Plus/Plus

Query  1    CCTACGGGTGGCAGCAGTGGGGAATTTTCCGCAATGGGCGAAAGCCTGACGGAGCAATAC  60
            |||||||| ||||||||||||||||||||||||||||||| |||||||||||||||||||
Sbjct  273  CCTACGGGAGGCAGCAGTGGGGAATTTTCCGCAATGGGCGCAAGCCTGACGGAGCAATAC  332

Query  61   CGCGTGAGGGATGACAGCCTGTGGGTTGTAAACCTCTTTTCTCAAGGAAGAAGTTCTGAC  120
            ||||||||||||||||||||||||||||||||||||||||||||||||||||||||||||
Sbjct  333  CGCGTGAGGGATGACAGCCTGTGGGTTGTAAACCTCTTTTCTCAAGGAAGAAGTTCTGAC  392

Query  121  GGTACTTGAGGAATAAGCATCGGCTAACTCTGTGCCAGCAGCCGCGGTAATACAGAGGAT  180
            ||||||||||||||||||||||||||||||||||||||||||||||||||||||||||||
Sbjct  393  GGTACTTGAGGAATAAGCATCGGCTAACTCTGTGCCAGCAGCCGCGGTAATACAGAGGAT  452

Query  181  GCAAGCGTTATCCGGAATCACTGGGCATAAAGCGTCTGTAGGTTGTTCAGTAAGTCTGCT  240
            ||||||||||||||||||||||||||||||||||||||||||||||| ||||||||||||
Sbjct  453  GCAAGCGTTATCCGGAATCACTGGGCATAAAGCGTCTGTAGGTTGTTTAGTAAGTCTGCT  512

Query  241  GTTAAATACTAGGGCTTAACCCTAGGCCAGCAGTGGAAACTGCTAAACTTGAGTATGGTA  300
            ||||||||||||||||||||||||||||||||||||||||||||| |||||||| |||||
Sbjct  513  GTTAAATACTAGGGCTTAACCCTAGGCCAGCAGTGGAAACTGCTAGACTTGAGTGTGGTA  572

Query  301  GAGGTAGAGGGAATTCCTAGTGTAGCGGTGAAATGCGTAGATATTAGGAAGAACACCAAT  360
            | ||||||||||||||||||||||||||||||||||||||||||||||||||||||||||
Sbjct  573  GGGGTAGAGGGAATTCCTAGTGTAGCGGTGAAATGCGTAGATATTAGGAAGAACACCAAT  632

Query  361  GGCGAAAGCACTCTACTGGGCCATAACTGACACTGAGAGACGACAGCTAGGGGAGCAAAT  420
            ||||||||||||||||||||||||||||||||||||||||||| ||||||||||||||||
Sbjct  633  GGCGAAAGCACTCTACTGGGCCATAACTGACACTGAGAGACGATAGCTAGGGGAGCAAAT  692

Query  421  GGGATTAGATACCCCAGTAGTC  442
            ||||||||||||||||||||||
Sbjct  693  GGGATTAGATACCCCAGTAGTC  714


>KU173575.1 Uncultured cyanobacterium clone SH3102B100 16S ribosomal RNA 
gene, partial sequence
Length=564

 Score = 773 bits (418),  Expect = 0.0
 Identities = 434/442 (98%), Gaps = 0/442 (0%)
 Strand=Plus/Plus

Query  1    CCTACGGGTGGCAGCAGTGGGGAATTTTCCGCAATGGGCGAAAGCCTGACGGAGCAATAC  60
            |||||||| |||||||||||||||||||||||||||||||||||||||||||||||||||
Sbjct  1    CCTACGGGAGGCAGCAGTGGGGAATTTTCCGCAATGGGCGAAAGCCTGACGGAGCAATAC  60

Query  61   CGCGTGAGGGATGACAGCCTGTGGGTTGTAAACCTCTTTTCTCAAGGAAGAAGTTCTGAC  120
            ||||||||||||||||||||||||||||||||||||||||||||||||||||||||||||
Sbjct  61   CGCGTGAGGGATGACAGCCTGTGGGTTGTAAACCTCTTTTCTCAAGGAAGAAGTTCTGAC  120

Query  121  GGTACTTGAGGAATAAGCATCGGCTAACTCTGTGCCAGCAGCCGCGGTAATACAGAGGAT  180
            ||||||||||||||||||||||||||||||||||||||||||||||||||||||||||||
Sbjct  121  GGTACTTGAGGAATAAGCATCGGCTAACTCTGTGCCAGCAGCCGCGGTAATACAGAGGAT  180

Query  181  GCAAGCGTTATCCGGAATCACTGGGCATAAAGCGTCTGTAGGTTGTTCAGTAAGTCTGCT  240
            ||||||||||||||||||||||||||||||||||||||||||||||| ||||||||||||
Sbjct  181  GCAAGCGTTATCCGGAATCACTGGGCATAAAGCGTCTGTAGGTTGTTTAGTAAGTCTGCT  240

Query  241  GTTAAATACTAGGGCTTAACCCTAGGCCAGCAGTGGAAACTGCTAAACTTGAGTATGGTA  300
            |||||| |||||||||||||||||||||||||||||||||||||| |||||||| |||||
Sbjct  241  GTTAAAGACTAGGGCTTAACCCTAGGCCAGCAGTGGAAACTGCTAGACTTGAGTGTGGTA  300

Query  301  GAGGTAGAGGGAATTCCTAGTGTAGCGGTGAAATGCGTAGATATTAGGAAGAACACCAAT  360
            ||||||||||||||||||||||||||||||||||||||||||||||||||||||||||||
Sbjct  301  GAGGTAGAGGGAATTCCTAGTGTAGCGGTGAAATGCGTAGATATTAGGAAGAACACCAAT  360

Query  361  GGCGAAAGCACTCTACTGGGCCATAACTGACACTGAGAGACGACAGCTAGGGGAGCAAAT  420
            ||||||||||||||||||||||| ||||||||||||||||||||||||||||||||||| 
Sbjct  361  GGCGAAAGCACTCTACTGGGCCACAACTGACACTGAGAGACGACAGCTAGGGGAGCAAAC  420

Query  421  GGGATTAGATACCCCAGTAGTC  442
[truncated: 1,708,310 more chars]
