# Supplementary material for: Convergent shifts in host-associated microbial communities across environmentally elicited phenotypes
Source: Nat Commun. 2018 Mar 5;9:952. doi: 10.1038/s41467-018-03383-w (PMC5838112; doi:10.1038/s41467-018-03383-w)
Supplement: Supplementary file 6 — Supplementary Dataset 3 [file 41467_2018_3383_MOESM6_ESM.txt]

>JQ200103.1 Uncultured bacterium clone SeaWat_55043 16S ribosomal RNA gene, partial sequence
GATGAACGCTGGCGGTATGCTTAATACATGCAAGTCGTACGAGGGCTTTTAGCCCTAGTGGCGGACGGGTGAGTAACACG
TGAGAATCTGCCCTTAGGAGGAGGATAACAGCTGGAAACGGTTGCTAATACTCCATATGCCGAGAGGTGAAAGGAATTTC
TGCCTAAGGAGGAGCTCGCGTCTGATTAGCTAGTTGGTAGGGTAAAGGCCTACCAAGGCGACGATCAGTAGCTGGTTTGA
GAGGATGATCAGCCACACTGGGACTGAGACACGGCCCAGACTCCTACGGGAGGCAGCAGTAGGGAATTTTCCGCAATGGG
CGAAAGCCTGACGGAGCAATACCGCGTGAGGGATGACGGCCTGTGGGTTGTAAACCTCTTTTCTCAAGGAAGAAGTTCTG
ACGGTACTTGAGGAATAAGCATCGGCTAACTCTGTGCCAGCAGCCGCGGTAATACAGAGGATGCAAGCGTTATCCGGAAT
CACTGGGCATAAAGCGTCTGTAGGTGGTTTGGTAAGTCTGCTGTTAAAGACTGGGGCTCAACCCCAGAAAAGCAGTGGAA
ACTGCCAGACTTGAGTGTGGTAGAGGTAAAGGGAATTCCTAGTGTAGCGGTGAAATGCGTAGATATTAGGAAGAACACCA
ATGGCGAAGGCACTTTACTGGGCCATAACTGACACTGAGAGACGACAGCTAGGGGAGCAAATGGGATTAGATACCCCAGT
AGTCCTAGCCGTAAACGATGGATACTAGATGTTGCACGTATTAACCCGTGCAGTATCGTAGCTAAGGCGTTAAGTATCCC
GCCTGGGAAGTACGCTCGCAAGAGTGAAACTCAAAGGAATTGACGGGGGCCCGCACAAGCGGTGGAGTATGTGGTTTAAT
TCGATGCAACGCGAAGAACCTTACCAGGGCTTGACATGTCACAAATCTTTCTGAAAGGAAAGAGTGCCTTCGGGAATGTG
AACACAGGTGGTGCATGGCTGTCGTCAGCTCGTGTCGTGAGATGTTGGGTTAAGTCCCGCAACGAGCGTAACCCTTGTCT
TTAGTTGCCATCATTCAGTTGGGCACTTTAAAGAGACTGCCGGTGATAAACCGGAGGAAGGTGAGGACGACGTCAAGTCA
GCATGCCCCTTACGCCCTGGGCTACACACGTACTACAATGGCCGAGACAAAGAGTCGCAAGTTTGCAAAGACAAGCCAAT
CTCATAAACTCGGTCTCAGTTCGGATTGCAGGCTGCAACTCGCCTGCATGAAGTTGGAATCGCTAGTAATCGCCGGTCAG
CTATACGGCGGTGAATCCGTTCCCGGGCCT
>JQ197904.1 Uncultured bacterium clone SeaWat_71433 16S ribosomal RNA gene, partial sequence
GATGAACGCTGGCGGTATGCTTAATACATGCAAGTCGTACGAGGGCTTTTAGCCCTAGTGGCGGACGGGTGAGTAACACG
TGAGAATCTGCCCTTAGGAGGAGGATAACAGCTGGAAACGGTTGCTAATACTCCATATGCCGAGAGGTGAAAGGAATTTC
TGCCTAAGGAGGAGCTCGCGTCTGATTAGCTAGTTGGTAGGGTAAAGGCCTACCAAGGCGACGATCAGTAGCTGGTTTGA
GAGGATGATCAGCCACACTGGGACTGAGACACGGCCCAGACTCCTACGGGAGGCAGCAGTAGGGAATTTTCCGCAATGGG
CGAAAGCCTGACGGAGCAATACCGCGTGAGGGATGACGGCCTGTGGGTTGTAAACCTCTTTTCTCAAGGAAGAAGTTCTG
ACGGTACTTGAGGAATAAGCATCGGCTAACTCTGTGCCAGCAGCCGCGGTAATACAGAGGATGCAAGCGTTATCCGGAAT
CACTGGGCATAAAGCGTCTGTAGGTGGTTTGGTAAGTCTGCTGTTAAAGACTGGGGCTCAACCCCAGAAAAGCAGTGGAA
ACTGCCAGACTTGAGTGTGGTAGAGGTAAAGGGAATTCCTAGTGTAGCGGTGAAATGCGTAGATATTAGGAAGAACACCA
ATGGCGAAGGCACTTTACTGGGCCATAACTGACACTGAGAGACGACAGCTAGGGGAGCAAATGGGATTAGATACCCCAGT
AGTCCTAGCCGTAAACGATGGATACTAGATGTTGCACGTATTAACCCGTGCAGTATCGTAGCTAAGGCGTTAAGTATCCC
GCCTGGGAAGTACGCTCGCAAGAGTGAAACTCAAAGGAATTGACGGGGGCCCGCACAAGCGGTGGAGTATGTGGTTTAAT
TCGATGCAACGCGAAGAACCTTACCAGGGCTTGACATGTCACAAATCTTTCTGAAAGGAAAGAGTGCCTTCGGGAATGTG
AACACAGGTGGTGCATGGCTGTCGTCAGCTCGTGTCGTGAGATGTTGGGTTAAGTCCCGCAACGAGCGTAACCCTTGTCT
TTAGTTGCCATCATTCAGTTGGGCACTTTAAAGAGACTGCCGGTGATAAACCGGAGGAAGGTGAGGACGACGTCAAGTCA
GCATGCCCCTTACGCCCTGGGCTACACACGTACTACAATGGCCGAGACAAAGAGTCGCAAGTTTGCAAAGACAAGCCAAT
CTCATAAACTCGGTCTCAGTTCGGATTGCAGGCTGCAACTCGCCTGCATGAAGTTGGAATCGCTAGTAATCGCCGGTCAG
CTATACGGCGGTGAATCCGTTCCCGGGCCT
>JQ196468.1 Uncultured bacterium clone SeaWat_O174 16S ribosomal RNA gene, partial sequence
GATGAACGCCTGGCGGTATGCTTAATACATGCAAGTCGTACGAGGGCTTTTAGCCCTAGTGGCGGACGGGTGAGTAACAC
GTGAGAATCTGCCCTTAGGAGGAGGATAACAGCTGGAAACGGTTGCTAATACTCCATATGCCGAGAGGTGAAAGGAATTT
CTGCCTAAGGAGGAGCTCGCGTCTGATTAGCTAGTTGGTAGGGTAAAGGCCTACCAAGGCGACGACCAGTAGCTGGTTTG
AGAGGATGATCAGCCACACTGGGACTGAGACACGGCCCAGACTCCTACGGGAGGCAGCAGTAGGGAATTTTCCGCAATGG
GCGAAAGCCTGACGGAGCAATACCGCGTGAGGGATGACGGCCTGTGGGTTGTAAACCTCTTTTCTCAAGGAAGAAGTTCT
GACGGTACTTGAGGAATAAGCATCGGCTAACTCTGTGCCAGCAGCCGCGGTAATACAGAGGATGCAAGCGTTATCCGGAA
TCACTGGGCATAAAGCGTCTGTAGGTGGTTTGGTAAGTCTGCTGTTAAAGACTGGGGCTCAACCCCAGAAAAGCAGTGGA
AACTGCCAGACTTGAGTGTGGTAGAGGTAAAGGGAATTCCTAGTGTAGCGGTGAAATGCGTAGATATTAGGAAGAACACC
AATGGCGAAGGCACTTTACTGGGCCATAACTGACACTGAGAGACGACAGCTAGGGGAGCAAATGGGATTAGATACCCCAG
TAGTCCTAGCCGTAAACGATGGATACTAGATGTTGCACGTATTAACCCGTGCAGTATCGTAGCTAAGGCGTTAAGTATCC
CGCCTGGGAAGTACGCTCGCAAGAGTGAAACTCAAAGGAATGGACGGGGGCCCGCACAAGCGGTGGAGTATGTGGTTAAA
TTCGATGCAACGCGAAGAACCTTACCAGGGCTGGACATGTCACAATTCTTTTTGAAAGGAAAGAGTCCCTTGGGGAATGT
GAACACAGGTGGTGCATGGCGGTCGTCAGCTCGTGTCGTGAGATGTTGGGTTAAGTCCCGCAACGAGCGTAACCCTTGTC
TTTAGTTGCCATCATTCAGTTGGGCACTTTAAAGAGACTGCCGGTGATAAACCGGAGGAAGGTGAGGACGACGTCAAGTC
AGCATGCCCCTTACGCCCTGGGCTACACACGTACTACAATGGCCGAGACAAAGAGTCGCAAGTTTGCAAAGACAAAGCCA
ATCTCATAAACTCGGTCTCAGTTCGGATTGCAGGCTGCAACTCGCCTGCATGAAGTTGGAATCGCTAGTAATCGCCGGTC
AGCTATACGGCGGTGAATCCGTTCCCGGGCCT
>JQ195171.1 Uncultured bacterium clone SeaWat_15542 16S ribosomal RNA gene, partial sequence
GATGAACGCTGGCGGTATGCTTAATACATGCAAGTCGTACGAGGGCTTTTAGCCCTAGTGGCGGACGGGTGAGTAACACG
TGAGAATCTGCCCTTAGGAGGAGGATAACAGCTGGAAACGGTTGCTAATACTCCATATGCCGAGAGGTGAAAGGAATTTC
TGCCTAAGGAGGAGCTCGCGTCTGATTAGCTAGTTGGTAGGGTAAAGGCCTACCAAGGCGACGATCAGTAGCTGGTTTGA
GAGGATGATCAGCCACACTGGGACTGAGACACGGCCCAGACTCCTACGGGAGGCAGCAGTAGGGAATTTTCCGCAATGGG
CGAAAGCCTGACGGAGCAATACCGCGTGAGGGATGACGGCCTGTGGGTTGTAAACCTCTTTTCTCAAGGAAGAAGTTCTG
ACGGTACTTGAGGAATAAGCATCGGCTAACTCTGTGCCAGCAGCCGCGGTAATACAGAGGATGCAAGCGTTATCCGGAAT
CACTGGGCATAAAGCGTCTGTAGGTGGTTTGGTAAGTCTGCTGTTAAAGACTGGGGCTCAACCCCAGAAAAGCAGTGGAA
ACTGCCAGACTTGAGTGTGGTAGAGGTAAAGGGAATTCCTAGTGTAGCGGTGAAATGCGTAGATATTAGGAAGAACACCA
ATGGCGAAGGCACTTTACTGGGCCATAACTGACACTGAGAGACGACAGCTAGGGGAGCAAATGGGATTAGATACCCCAGT
AGTCCTAGCCGTAAACGATGGATACTAGATGTTGCACGTATTAACCCGTGCAGTATCGTAGCTAAGGCGTTAAGTATCCC
GCCTGGGAAGTACGCTCGCAAGAGTGAAACTCAAAGGAATTGACGGGGGCCCGCACAAGCGGTGGAGTATGTGGTTTAAT
TCGATGCAACGCGAAGAACCTTACCAGGGCTTGACATGTCACAAATCTTTCTGAAAGGAAAGAGTGCCTTCGGGAATGTG
AACACAGGTGGTGCATGGCTGTCGTCAGCTCGTGTCGTGAGATGTTGGGTTAAGTCCCGCAACGAGCGTAACCCTTGTCT
TTAGTTGCCATCATTCAGTTGGGCACTTTAAAGAGACTGCCGGTGATAAACCGGAGGAAGGTGAGGACGACGTCAAGCCA
GCATGCCCCTTACGCCCTGGGCTACACACGTACTACAATGGCCGAGACAAAGAGTCGCAAGTTTGCAAAGACAAGCCAAT
CTCATAAACTCGGTCTCAGTTCGGATTGCAGGCTGCAACTCGCCTGCATGAAGTTGGAATCGCTAGTAATCGCCGGTCAG
CTATACGGCGGTGAATCCGTTCCCGGGCCT
>AB471791.1 Teleaulax acuta chloroplast gene for 16S rRNA, partial sequence
TCGCGTCTGATTAGCTAGTTGGTAGGGTAAAGGCCTACCAAGGCGACGATCAGTAGCTGGTTTGAGAGGATGATCAGCCA
CACTGGGACTGAGACACGGCCCAGACTCCTACGGGAGGCAGCAGTAGGGAATTTTCCGCAATGGGCGAAAGCCTGACGGA
GCAATACCGCGTGAGGGATGACGGCCTGTGGGTTGTAAACCTCTTTTCTCAAGGAAGAAGTTCTGACGGTACTTGAGGAA
TAAGCATCGGCTAACTCTGTGCCAGCAGCCGCGGTAATACAGAGGATGCAAGCGTTATCCGGAATCACTGGGCATAAAGC
GTCTGTAGGTGGTTTGGTAAGTCTGCTGTTAAAGACTGGGGCTCAACCCCAGAAAAGCAGTGGAAACTGCCAGACTTGAG
TGTGGTAGAGGTAAAGGGAATTCCTAGTGTAGCGGTGAAATGCGTAGATATTAGGAAGAACACCAATGGCGAAGGCACTT
TACTGGGCCATAACTGACACTGAGAGACGACAGCTAGGGGAGCAAATGGGATTAGATACCCCAGTAGTCCTAGCCGTAAA
CGATGGATACTAGATGTTGCACGTATTAACCCGTGCAGTATCGTAGCTAAGGCGTTAAGTATCCCGCCTGGGAAGTACGC
TCGCAAGAGTGAAACTCAAAGGAATTGACGGGGGCCCGCACAAGCGGTGGAGTATGTGGTTTAATTCGATGCAACGCGAA
GAACCTTACCAGGGCTTGACATGTCACAAATCTTTCTGAAAGGAAAGAGTGCCTTCGGGAATGTGAACACAGGTGGTGCA
T
>EU980295.1 Uncultured cyanobacterium clone TH_h52 16S ribosomal RNA gene, partial sequence
ATGCAAGTCGTACGAGGGCTTTTAGCCCTAGTGGCGGACGGGTGAGTAACACGTGAGAATCTGCCCTTAGGAGGAGGATA
ACAGCTGGAAACGGTTGCTAATACTCCATATGCCGAGAGGTGAAAGGAATTTCTGCCTAAGGAGGAGCTCGCGTCTGATT
AGCTAGTTGGTAGGGTAAAGGCCTACCAAGGCGACGATCAGTAGCTGGTTTGAGAGGATGATCAGCCACACTGGGACTGA
GACACGGCCCAGACTCCTACGGGAGGCAGCAGTAGGGAATTTTCCGCAATGGGCGAAAGCCTGACGGAGCAATACCGCGT
GAGGGATGACGGCCTGTGGGTTGTAAACCTCTTTTCTCAAGGAAGAAGTTCTGACGGTACTTGAGGAATAAGCATCGGCT
AACTCTGTGCCAGCAGCCGCGGTAATACAGAGGATGCAAGCGTTATCCGGAATCACTGGGCATAAAGCGTCTGTAGGTGG
TTTGGTAAGTCTGCTGTTAAAGACTGGGGCTCAACCCCAGAAAAGCAGTGGAAACTGCCAGACTTGAGTGTGGTAGAGGT
AAAGGGAATTCCTAGTGTAGCGGTGAAATGCGTAGATATTAGGAAGAACACCAATGGCGAAGGCACTTTACTGGGCCATA
ACTGACACTGAGAGACGACAGCTAGGGGAGCAAATGGGATTAGATACCCCAGTAGTCCTAGCCGTAAACTATGGATACTA
GATGTTGAACAGATCGACCTGTGCA
>EU980198.1 Uncultured cyanobacterium clone TH_f52 16S ribosomal RNA gene, partial sequence
ATGCAAGTCGTACGAGGGCTTTTAGCCCTAGTGGCGGACGGGTGAGTAACACGTGAGAATCTGCCCTTAGGAGGAGGATA
ACAGCTGGAAACGGTTGCTAATACTCCATATGCCGAGAGGTGAAAGGAATTTCTGCCTAAGGAGGAGCTCGCGTCTGATT
AGCTAGTTGGCAGGGTAAAGGCCTACCAAGGCGACGATCAGTAGCTGGTTTGAGAGGATGATCAGCCACACTGGGACTGA
GACACGGCCCAGACTCCTACGGGAGGCAGCAGTAGGGAATTTTCCGCAATGGGCGAAAGCCTGACGGAGCAATACCGCGT
GAGGGATGACGGCCTGTGGGTTGTAAACCTCTTTTCTCAAGGAAGAAGTTCTGACGGTACTTGAGGAATAAGCATCGGCT
AACTCTGTGCCAGCAGCCGCGGTAATACAGAGGATGCAAGCGTTATCCGGAATCACTGGGCATAAAGCGTCTGTAGGTGG
TTTGGTAAGTCTGCTGTTAAAGACTGGGGCTCAACCCCAGAAAAGCAGTGGAAACTGCCAGACTTGAGTGTGGTAGAGGT
AAAGGGAATTCCTAGTGTAGCGGTGAAATGCGTAGATATTAGGAAGAACACCAATGGCGAAGGCACTTTACTGGGCCATA
ACTGACACTGAGAGACGACAGCTAGGGGAGCAAATGGGATTAGATACCCCAGTAGTCCTAGCCGTAAACGATGGATACTA
GATGTTGCACGTATTAACCCGTGCAGTATCGTAGCTAAGGCGTT
>EU980184.1 Uncultured cyanobacterium clone TH_29 16S ribosomal RNA gene, partial sequence >EU980206.1 Uncultured cyanobacterium clone TH_f62 16S ribosomal RNA gene, partial sequence
ATGCAAGTCGTACGAGGGCTTTTAGCCCTAGTGGCGGACGGGTGAGTAACACGTGAGAATCTGCCCTTAGGAGGAGGATA
ACAGCTGGAAACGGTTGCTAATACTCCATATGCCGAGAGGTGAAAGGAATTTCTGCCTAAGGAGGAGCTCGCGTCTGATT
AGCTAGTTGGTAGGGTAAAGGCCTACCAAGGCGACGATCAGTAGCTGGTTTGAGAGGATGATCAGCCACACTGGGACTGA
GACACGGCCCAGACTCCTACGGGAGGCAGCAGTAGGGAATTTTCCGCAATGGGCGAAAGCCTGACGGAGCAATACCGCGT
GAGGGATGACGGCCTGTGGGTTGTAAACCTCTTTTCTCAAGGAAGAAGTTCTGACGGTACTTGAGGAATAAGCATCGGCT
AACTCTGTGCCAGCAGCCGCGGTAATACAGAGGATGCAAGCGTTATCCGGAATCACTGGGCATAAAGCGTCTGTAGGTGG
TTTGGTAAGTCTGCTGTTAAAGACTGGGGCTCAACCCCAGAAAAGCAGTGGAAACTGCCAGACTTGAGTGTGGTAGAGGT
AAAGGGAATTCCTAGTGTAGCGGTGAAATGCGTAGATATTAGGAAGAACACCAATGGCGAAGGCACTTTACTGGGCCATA
ACTGACACTGAGAGACGACAGCTAGGGGAGCAAATGGGATTAGATACCCCAGTAGTCCTAGCCGTAAACGATGGATACTA
GATGTTGCACGTATTAACCCGTGCAGTATCGTAGCT
>LC130592.1 Uncultured phototrophic eukaryote chloroplast gene for 16S ribosomal RNA, partial sequence, clone: wr_euk_17
TACTCCATATGCCGAGAGGTGAAAGGAATTTCTGCCTAAGGAGGAGCTCGCGTCTGATTAGCTAGTTGGTAGGGTAAAGG
CCTACCAAGGCGACGATCAGTAGCTGGTTTGAGAGGATGATCAGCCACACTGGGACTGAGACACGGCCCAGACTCCTACG
GGAGGCAGCAGTAGGGAATTTTCCGCAATGGGCGAAAGCCTGACGGAGCAATACCGCGTGAGGGATGACGGCCTGTGGGT
TGTAAACCTCTTTTCTCAAGGAAGAAGTTCTGACGGTACTTGAGGAATAAGCATCGGCTAACTCTGTGCCAGCAGCCGCG
GTAATACAGAGGATGCAAGCGTTATCCGGAATCACTGGGCATAAAGCGTCTGTAGGTGGTTTGGTAAGTCTGCTGTTAAA
GACTGGGGCTCAACCCCAGAAAAGCAGTGGAAACTGCCAGACTTGAGTGTGGTAGAGGTAAAGGGAATTCCTAGTGTAGC
GGTGAAATGCGTAGATATTAGGAAGAACACCAATGGCGAAGGCACTTTACTGGGCCATAACTGACACTGAGAGACGACAG
CTAGGGGAGCAAATGGGATTAGATACCCCTGTAGTC
>KC006331.1 Uncultured Oscillatoriales cyanobacterium clone M3N96 16S ribosomal RNA gene, partial sequence
GGCGGACGGGTGAGTAACACGTGAGAATCTACCCTAAGGAGGGGAATAACAGCTGGAAACGGTTGCTAATACCCCATATG
CCGAAAGGTAAAAGGATTTATCCACCTTAGGAAGAGCTCGCGTCTGATTAGCTAGTTGGTGAGGTAAAGGCTCACCAAGG
CCATGATCAGTAGCTGGTTTGAGAGGACGATCAGCCACACTGGGACTGAGACACGGCCCAGACTCCTACGGGAGGCAGCA
GTGGGGAATTTTCCGCAATGGGCGAAAGCCTGACGGAGCAATACCGCGTGAGGGATGACGGCCTGTGGGTTGTAAACCTC
TTTTCTCAAGGAAGAAGTTCTGACGGTACTTGAGGAATAAGCATCGGCTAACTCTGTGCCAGCAGCCGCGGTAATACAGA
GGATGCAAGCGTTATCCGGAATCACTGGGCATAAAGCGTCTGTAGGTGGTTTGGTAAGTCTGCTGTTAAAGACTGGGGCT
CAACCCCAGAAAAGCAGTGGAAACTGCCAGACTTGAGTGTGGTAGAGGTAAAGGGAATTCCTAGTGTAGCGGTGAAATGC
GTAGATATTAGGAAGAACACCAATGGCGAAGGCACTTTACTGGGCCATAACTGACACTGAGAGACGACAGCTAGGGGAGC
AAATGGGATTAGATACCCCAGTAGTCCTAGCCGT
>JX537875.1 Uncultured bacterium clone 32-55 16S ribosomal RNA gene, partial sequence
GCCCTTAGGAGGAGGATAACAGCTGGAAACGGTTGCTAATACTCCATATGCCGAGAGGTGAAAGGAATTTCTGCCTAAGG
AGGAGCTCGCGTCTGATTAGCTAGTTGGTAGGGTAAAGGCCTACCAAGGCGACGATCAGTAGCTGGTTTGAGAGGATGAT
CAGCCACACTGGGACTGAGACACGGCCCAGACTCCTACGGGAGGCAGCAGTAGGGAATTTTCCGCAATGGGCGAAAGCCT
GACGGAGCAATACCGCGTGAGGGATGACGGCCTGTGGGTTGTAAACCTCTTTTCTCAAGGAAGAAGTTCTGACGGTACTT
GAGGAATAAGCATCGGCTAACTCTGTGCCAGCAGCCGCGGTAATACAGAGGATGCAAGCGTTATCCGGAATCACTGGGCA
TAAAGCGTCTGTAGGTGGTTTGGTAAGTCTGCTGTTAAAGACTGGGGCTTAACCCCAGAAAAGCAGTGGAAACTGCCAGA
CTTGAGTGTGGTAGAGGTAAAGGGAATTCCTAGTGTAGCGGTGAAATGCGTAGATATTAGGAAGAACACCAATGGCGAAG
GCACTTTACTGGGCCATAACTGACACTGAGAGACGACAGCTAGGGGAGCAAATGGGATTAGATACCCCAGTAGTCCTAGC
CGTAAACGATGGATACTAGATGTTGCACGTATTAACCCGTGCAGTATCGTAGCTAAGGCGTTAAGTATCCCGCCTGGGAA
GCACGCTCGCAAGAGTGAAACTCAAAGGAATTGACGGGGGCCCGCACAAGCGGTGGAGTATGTGGTTTAATTCGATGCAA
CGCGAAGAACCTTACCAGGGCTTGACATGTCACAAATCTTTTTGAAAGGAAAGAGTGCCTTCGGGAATGTGAACACAGGT
GGTGCATGGCTGTCGTCAGCTCGTGTCGTGAGATGTTGGGTTAAGTCCCGCAACGAGCGTAACCCTTGTCTTTAGTTGCC
ATCATTCAGTTGGGCACTTTAAAGAGACTGCCGGTGATAAACCGGAGGAAGGTGAGGACGACGTCAAGTCAGCATGCCCC
TTACGCCCTGGGCTACACACGTACTACAATGGCCGAGACAAAGAGTCGCAAGTTTGCAAAGACAAGCCAATCTCATAAAC
TCGGTCTCAGTTCGGATTGCAGGCTGCAACTCGCCTGCATGAAGTTGGAATCGCTAGTAATCGCCGGTCAGCTATACGGC
GGTGAATCCGTTCCCGGGCCTTGTACACACCGCCCGTCACCCCATGGAAGCTGTTCATACCCAAAGTCGTTACCTAACCG
CAAGG
>JX537839.1 Uncultured bacterium clone 63-23 16S ribosomal RNA gene, partial sequence
TGCAGTCGTACGAGGGCTTTTAGCCCTAGTGGCGGACGGGTGAGTAACACGTGAGAATCTGCCCTTAGGAGGAGGATAAC
AGCTGGAAACGGTTGCTAATACTCCATATGCCGAGAGGTGAAAGGAATTTCTGCCTAAGGAGGAGCTCGCGTCTGATTAG
CTAGTTGGTAGGGTAAAGGCCTACCAAGGCGACGATCAGTAGCTGGTTTGAGAGGATGATCAGCCACACTGGGACTGAGA
CACGGCCCAGACTCCTACGGGAGGCAGCAGTAGGGAATTTTCCGCAATGGGCGAAAGCCTGACGGAGCAATACCGCGTGA
GGGATGACGGCCTGTGGGTTGTAAACCTCTTTTCTCAAGGAAGAAGTTCTGACGGTACTTGAGGAATAAGCATCGGCTAA
CTCTGTGCCAGCAGCCGCGGTAATACAGAGGATGCAAGCGTTATCCGGAATCACTGGGCATAAAGCGTCTGTAGGTGGTT
TGGTAAGTCTGCTGTTAAAGACTGGGGCTTAACCCCAGAAAAGCAGTGGAAACTGCCAGACTTGAGTGTGGTAGAGGTAA
AGGGAATTCCTAGTGTAGCGGTGAAATGCGTAGATATTAGGAAGAACACCAATGGCGAAGGCACTTTACTGGGCCATAAC
TGACACTGAGAGACGACAGCTAGGGGAGCAAATGGGATTAGATACCCCAGTAGTCCTAGCCGTAAACGATGGATACTAGA
TGTTGCACGTATTAACCCGTGCAGTATCGTAGCTAAGGCGTTAAGTATCCCGCCTGGGAAGCACGCTCGCAAGAGTGAAA
CTCAAAGGAATTGACGGGGGCCCGCACAAGCGGTGGAGTATGTGGTTTAATTCGATGCAACGCGAAGAACCTTACCAGGG
CTTGACATGTCACAAATCTTTTTGAAAGGAAAGAGTGCCTTCGGGAATGTGAACACAGGTGGTGCATGGCTGTCGTCAGC
TCGTGTCGTGAGATGTTGGGTTAAGTCCCGCAACGAGCGTAACCCTTGTCTTTAGTTGCCATCATTCAGTTGGGCACTTT
AAAGAGACTGCCGGTGATAAACCGGAGGAAGGTGAGGACGACGTCAAGTCAGCATGCCCCTTACGCCCTGGGCTACACAC
GTACTACAATGGCCGAGACAAAGAGTCGCAAGTTTGCAAAGACAAGCCAATCTCATAAACTCGGTCTCAGTTCGGATTGC
AGGCTGCAACTCGCCTGCATGAAGTTGGAATCGCTAGTAATCGCCGGTCAGCTATACGGCGGTGAATCCGTTCCCGGGCC
TTGTACACACCGCCCGTCACCCCATGGAAGCTGTTCATACCCAAAGTCGTTACC
>JQ941767.1 Uncultured bacterium clone Contig\114 16S ribosomal RNA gene, partial sequence
AGAGTTTGATCCTGGCTCAGGATGAACGCTGGCGGTATGCTTAATACATGCAAGTCGTACGAGGGCTTTTAGCCCTAGTG
GCGGACGGGTGAGTAACACGTGAGAATCTGCCCTTAGGAGGAGGATAACAGCTGGAAACGGTTGCTAATACTCCATATGC
CGAGAGGTGAAAGGAATTTCTGCCTAAGGAGGAGCTCGCGTCTGATTAGCTAGTTGGTAGGGTAAAGGCCTACCAAGGCG
ACGATCAGTAGCTGGTTTGAGAGGATGATCAGCCACACTGGGACTGAGACACGGCCCAGACTCCTACGGGAGGCAGCAGT
AGGGAATTTTCCGCAATGGGCGAAAGCCTGACGGAGCAATACCGCGTGAGGGATGACGGCCTGTGGGTTGTAAACCTCTT
TTCTCAAGGAAGAAGTTCTGACGGTACTTGAGGAATAAGCATCGGCTAACTCTGTGCCAGCAGCCGCGGTAATACAGAGG
ATGCAAGCGTTATCCCGGAATCACTGGGCATAAAGCGTCTGTAGGTGGTTTGGTAAGTCTGCTGTTAAAGACTGGGGCTC
AACCCCAGAAAAGCAGTGGAAACTGCCAGACTTGAGTGTGGTAGAGGTAAAGGGAATTCCTAGTGTAGCGGTGAAATGCG
TAGATATTAGGAAGAACACCAATGGCGAAGGCACTTTACTGGGCCATAACTGACACTGAGAGACGACAGCTAGGGGAGCA
AATGGGATTAGATACCCCAGTAGTCCTAGCCGTAAACGATGGATACTAGATGTTGCACGTATTAACCCGTGCAGTATCGT
AGCTAARGCGTTAAGTATCCCGCCTGGGAAGTACGCTCGCAAGAGTGAAACTCAAAGGAATTGACGGGGGCCCGCACAAG
CGGTGGGGTATGTGGTTTAATTCGATGCAACGCGAAGAACCTTACCAGGGCTTGACATGTCACAAATCTTTCTGAAAGGA
AAGAGTGCCTTCGGGAATGTGAACACAGGTGGTGCATGGCTGTCGTCAGCTCGTGTCGTGAGATGTTGGGTTAAGTCCCG
CAACGAGCGTAACCCTTGTCTTTAGTTGCCATCATTCAGTTGGGCACTTTAAAGAGACTGCCGGTGATAAACCGGAGGAA
GGTGAGGACGACGTCAAGTCAGCATGCCCCTTACGCCCTGGGCTACACACGTACTACAATGGCCGAGACAAAGAGTCGCA
AGTTTGCAAAGACAAGCCAATCTCATAAACTCGGTCTCAGTTCGGATTGCAGGCTGCAACTCGCCTGCATGAAGTTGGAA
TCGCTAGTAATCGCCGGTCAGCTATACGGCGGTGAATCCGTTCCCGGGCCTTGTACACACCGCCCGTC
>EU373154.1 Uncultured cyanobacterium clone TH_c155 16S ribosomal RNA gene, partial sequence
TGCAAGTCGTACGAGGGCTTTTAGCCCTAGTGGCGGACGGGTGAGTAACACGTGAGAATCTGCCCTTAGGAGGAGGATAA
CAGCTGGAAACGGTTGCTAATACTCCATATGCCGAGAGGTGAAAGGAATTTCTGCCTAAGGAGGAGCTCGCGTCTGATTA
GCTAGTTGGTAGGGTAAAGGCCTACCAAGGCGACGATCAGTAGCTGGTTTGAGAGGATGATCAGCCACACTGGGACTGAG
ACACGGCCCAGACTCCTACGGGAGGCAGCAGTAGGGAATTTTCCGCAATGGGCGAAAGCCTGACGGAGCAATACCGCGTG
AGGGATGACGGCCTGTGGGTTGTAAACCTCTTTTCTCAAGGAAGAAGTTCTGACGGTACTTGAGGAATAAGCATCGGCTA
ACTCTGTGCCAGCGGCCGCGGTAATACAGAGGATGCAAGCGTTATCCGGAATCACTGGGCATAAAGCGTCTGTAGGTGGT
TTGGTAAGTCTGCTGTTAAAGACTGGGGCTCAACCCCAGAAAAGCAGTGGAAACTGCCAGACTTGAGTGTGGTAGAGGTA
AAGGGAATTCCTAGTGTAGCGGTGAAATGCGTAGATATTAGGAAGAACACCAATGGCGAAGGCACTTTACTGGGCCATAA
CTGACACTGAGAGACGACAGCTAGGGGAGCAAATGGGATTAGATACCCCAGTAGTCCTAG
>JF827366.1 Uncultured bacterium clone 40D5 16S ribosomal RNA gene, partial sequence
GAGTTTGATCCTGGCTCAGGATGAACGCTGGCGGTATGCTTAATACATGCAAGTCGTACGAGGGCTTTTAGCCCTAGCGG
CGGACGGGTGAGTAACACGTGAGAATCTGCCCTTAGGAGGAGGATAACAGCTGGAAACGGTTGCTAATACTCCATATGCC
GAGAGGTGAAAGGAATTTCTGCCTAAGGAGGAGCTCGCGTCTGATTAGCTAGTTGGTAGGGTAAAGGCCTACCAAGGCGA
CGATCAGTAGCTGGTTTGAGAGGATGATCAGCCACACTGGGACTGAGACACGGCCCAGACTCCTACGGGAGGCAGCAGTA
GGGAATTTTCCGCAATGGGCGAAAGCCTGACGGAGCAATACCGCGTGAGGGATGACGGCCTGTGGGTTGTAAACCTCTTT
TCTCAAGGAAGAAGTTCTGACGGTACTTGAGGAATAAGCATCGGCTAACTCTGTGCCAGCAGCCGCGGTAATACAGAGGA
TGCAAGCGTTATCCGGAATCACTGGGCATAAAGCGTCTGTAGGTGGTTTGGTAAGTCTGCTGTTAAGGACCGGGGCTCAA
CCCCAGAAAAGCAGTGGAAACTGCCAGACTTGAGTGTGGTAGAGGTAAAGGGAATTCCTAGTGTAGCGGTGAAATGCGTA
GATATTAGGAAGAACACCAATGGCGAAGGCACTTTACTGGGCCATAACTGACACTGAGAGACGACAGCTAGGGGAGCAAA
TGGGATTAGATACCCCAGTAGTCCTAGCCGTAAACGATGGATACTAGATGTTGCACGTATTAACCCGTGCAGTATCGTAG
CTAAGGCGTTAAGTTTCCCGCCTGGGAAGTACGCTCGCAAGAGTGAAACTCAAAGGAATTGACGG
>FJ745191.1 Uncultured cyanobacterium clone SHWN_night2_16S_752 16S ribosomal RNA gene, partial sequence
ATGAACGCTGGCGGTATGCTTAATACATGCAAGTCGTACGAGGGCTTTTAGCCCTAGTGGCGGACGGGTGAGTAACACGT
GAGAATCTGCCCTTAGGAGGAGGATAACAGCTGGAAACGGTTGCTAATACTCCATATGCCGAGAGGTGAAAGGAATTTCT
GCCTAAGGAGGAGCTCGCGTCTGATTAGCTAGTTGGTAGGGTAAAGGCCTACCAAGGCGACGATCAGTAACTGGTTTGAG
AGGATGATCAGCCACACTGGGACTGAGACACGGCCCAGACTCCTACGGGAGGCAGCAGTAGGGAATTTTCCGCAATGGGC
GAAAGCCTGACGGAGCAATACCGCGTGAGGGATGACGGCCTGTGGGTTGTAAACCTCTTTTCTCAAGGAAGAAGTTCTGA
CGGTACTTGAGGAATAAGCATCGGCTAACTCTGTGCCAGCAGCCGCGGTAATACAGAGGATGCAAGCGTTATCCGGAATC
ACTGGGCATAAAGCGTCTGTAGGTGGTTTGGTAAGTCTGCTGTTAAAGACTGGGGCTCAACCCCAGAAAAGCAGTGGAAA
CTGCCAGACTTGAGTGTGGTAGAGGTAAAGGGAATTCATAGTGTAGCGGTGAAATGCGTAGATATTAGGAAGAACACCAA
TGGCGAAGGCACTTTACTGGGCCATAACTGACACTGAGAGACGACAGCTAGGGGAGCAAATGGGATTAGATACCCCCAGT
AGTCCTAGCCGTAAACGATGGATACTAGATGTTGCACGTATTAACCCGTGCAGTATCGTAGCTAAGGCGTTAAGTATCCC
GCCTGGGAAGTACGCTCGCAAGAGTGAAACTCAAAGGAATTGACGGGGGCCCGCACAAGCGGTGGAGTATGTGGTTTAAT
TCGATGCAACGCGAAGAACCTTACCAGGGCTTGACATGTCACAAATCTTTCTGAAAGGAAAGAGTGCCTTCGGGAATGTG
AACACAGGTGGTGCATGGCTGTCGTCAGCTCGTGTCGTGAGATGTTGGGTTAACTCCCGCAACGAGCGTAACCCTTGTCT
TTAGTTGCCATCATTCAGTTGGGCACTTTAAAGAGACTGCCGGTGATAAACCGGAGGAAGGTGAGGACGACGTCAAGTCA
GCATGCCCCTTATGTCCAGGGCTGCACGCATGCTACAATGGCAAGTACAACGAGTCGCAATACCGCGAGGTGGAGCAAAT
CTCTTAAAGCTTGTCTCAGTTCGGATAGGAGTCTGCAACTCGACTCCTTGAAGTTGGAGTCGCTAGTAATCGCAAATCAG
CAAAGTTGCGGTGAATACGTTCTCGGGGTTGTACTCACCGCC
>KF928823.1 Uncultured bacterium clone EXA-Snow-B2 16S ribosomal RNA gene, partial sequence
TGCTTAATACATGCAAGTCGTACGAGGGCTTTTAGCCCTAGTGGCGGACGGGTGAGTAACACGTGAGAATCTGCCCTTAG
GAGGAGGATAACAGCTGGAAACGGTTGCTAATACTCCATATGCCGAGAGGTGAAAGGAATTTCTGCCTAAGGAGGAGCTC
GCGTCTGATTAGCTAGTTGGTAGGGTAAAGGCCTACCAAGGCGACGATCAGTAGCTGGTTTGAGAGGATGATCAGCCACA
CTGGGACTGAGACACGGCCCAGACTCCTACGGGAGGCAGCAGTAGGGAATTTTCCGCAATGGGCGAAAGCCTGACGGAGC
AATACCGCGTGAGGGATGACGGCCTGTGGGTTGTAAACCTCTTTTCTCAAGGAAGAAGTTCTGACGGTACTTGAGGAATA
AGCATCGGCTAACTCTGTGCCAGCAGCCGCGGTAATACAGAGGATGCAAGCGTTATCCGGAATCACTGGGCATAAAGCGT
CTGTAGGTGGTTTGGTAAGTCTGCTGTTAAAGACTGGGGCTCAACCCCAGAAAGCAGTGGAAACTGCCAGACTTGAGTGT
GGTAGAGGTAAAGGGAATTCATAGTGTAGCGGTGAAATGCGTAGATATTAGGAAGAACACCAATGGCGAAGGCACTTTAC
TGGGCCATAACTGACACTGAGAGACGACAGCTAGGGGAGCAAATGGGATTAGATACCCCAGTAGTCCTAGCCGTAAACGA
TGGATACTAGATGTTGCACGTATTAACCCGTGCAGTATCGTAGCTAAGGCGTTAAGTATCCCGCCTGGGAAGTACGCTCG
CAAGAGTGAAACTCAAATGAATTGACGG
>KJ870941.1 Uncultured cyanobacterium clone S20A 16S ribosomal RNA gene, partial sequence
GCTTTTAGCCCTAGTGGCGGACGGGTGAGTAACACGTGAGAATCTGCCCTTAGGAGGAGGATAACAGCTGGAAACGGTTG
CTAATACTCCATATGCCGAGAGGTGAAAGGAATTTCTGCCTAAGGAGGAGCTCGCGTCTGATTAGCTAGTTGGTAGGGTA
AAGGCCTACCAAGGCGACGATCAGTAGCTGGTTTGAGAGGATGATCAGCCACACTGGGACTGAGACACGGCCCAGACTCC
TACGGGAGGCAGCAGTAGGGAATTTTCCGCAATGGGCGAAAGCCTGACGGAGCAATACCGCGTGAGGGATGACGGCCTGT
GGGTTGTAAACCTCTTTTCTCAAGGAAGAAGTTCTGACGGTACTTGAGGAATAAGCATCGGCTAACTCTGTGCCAGCAGC
CGCGGTAATACAGAGGATGCAAGCGTTATCCGGAATCACTGGGCATAAAGCGTCTGTAGGTGGTTTGGTAAGTCTGCTGT
TAAAGACTGGGGCTCAACCCCAGAAAGCAGTGGAAACTGCCAGACTTGAGTGTGGTAGAGGTAAAGGGAATTCATAGTGT
AGCGGTGAAATGCGTAGATATTAGGAAGAACACCAATGGCGAAGGCACTTTACTGGGCCATAACTGACACTGAGAGACGA
CAGCTAGGGGAGCAAATGGGATTAGATACCCCAGTAGTCCTAGCCGTAAACGATGGATACTAGATGTTGCACGTATTAAC
CCGTGCAGTATCGTAGCTAAGCGTTAAGTATCCCGCCTGGGAAGTACGCTCGCAAGAGTGAAACTCAAATGAATTGACGG
>KX937687.1 Uncultured marine eukaryote clone 13H3Tc9pR348 16S ribosomal RNA gene, partial sequence; plastid
GAGTTTGATCCTGGCTCAGGATGAACGCTGGCGGTATGCTTAATACATGCAAGTCGTACGAGAACTTTTAGTTCTAGTGG
CGGACGGGTGAGTAACACGTGAGAATCTGCCCTTAGGAGGAGGATAACAGCTGGAAACGGTTGCTAATACTCCATATGCC
GAGAGGTGAAAGGACTTATCTGCCTAAGGAGGAGCTCGCGTCTGATTAGCTAGTTGGTAGGGTAATAGCCTACCAAGGCG
ACGATCAGTAGCTGGTTTGAGAGGATGATCTGCCACACTGGGACTGAGACACGGCCCAGACTCCTACGGGAGGCAGCAGT
AGGGAATTTTCCGCAATGGGCGAAAGCCTGACGGAGCAATACCGCGTGAGGGATGACGGCCTGTGGGTTGTAAACCTCTT
TTCTCAAGGAAGAAGCTCTGACGGTACTTGAGGAATAAGCATCGGCTAACTCTGTGCCAGCAGCCGCGGTAATACAGAGG
ATGCAAGCGTTATCCGGAATCACTGGGCATAAAGCGTCTGTAGGTGGTTTGGTAAGTCTGCTGTTAAAGACTGGGGCTCA
ACCCCAGAAAAGCAGTGGAAACTGCCAGACTTGAGTGTGGTAGAGGTAGAGGGAATTCCTAGTGTAGCGGTGAAATGCGT
AGATATTAGGAAGAACACCAATGGCGAAGGCACTCTACTGGGCCATAACTGACACTGAGAGACGACAGCTAGGGGAGCAA
ATGGGATTAGATACCCCAGTAGTCCTAGCCGTAAACGATGGATACTAGATGTTGCACGTATTAACCCGTGCAGTATCCTA
GCTAAGGCGTTAAGTATCCCGCCTGGGAAGTACGCTCGCAAGAGTGAAACTCAAAGGAATTGACGGGGGCCCGCACAAGC
GGTGGAGTATGTGGTTTAATTCGATGCAACGCGAAGAACCTTACCAGGGCTTGACATGTCACAAATCTTTCTGAAAGGAG
GGGGTGCCTTCGGGAATGTGAACACAGGTGGTGCATGGCTGTCGTCAGCTCGTGTCGTGAGATGTTGGGTTAAGTCCCGC
AACGAGCGTAACCCTTGTCTTTAGTTGCCATCATTCAGTTGGGCACTTTAAAGAGACTGACGGTGATAAACCGGAGGAAG
GTGAGGACGACGTCAAGTCAGCATGCCCCTTACGCCCTGGGCTACACACGTACTACAATGGCCAAGACAAAGAGTCGCAA
GTTTGCAAAGACAAGCCAATCTCATAAACTCGGTCTCAGTTCGGATTGTAGGCTGCGACTCGCCTACATGAAGTTGGAAT
CGCTAGTAACCGCCGGTCAGCTATACGGCGGTGAATCCGTTCCCGGGCCTTGTACACACCGCCCGTCACACCATGGAAGC
TGTTCATACCCAAAGTCGTTACCTTAACCGCAGGGAGGGGGCGCCTAAGGTAGGGATAGTGACTGGGGTGAAGTCGTAAC
AAGGTAACC
>LM652129.1 Uncultured protist partial 16S rRNA gene, clone EE4-002_A03
GATGAACGCTGGCGGTATGCTTAATACATGCAAGTCGTACGAGAGCTTTTAGCTCTAGTGGCGGACGGGTGAGTAACACG
TGAGAATCTGCCCTTAGGAGGAGGATAACAGCTGGAAACGGTTGCTAATACTCCATATGCCGAGAGGTGAAAGGATTTAT
CCACCTAAGGAGGAGCTCGCGTCTGATTAGCTAGTTGGTAGGGTAATAGCCTACCAAGGCGACGATCAGTAGCTGGTTTG
AGAGGATGATCAGCCACACTGGGACTGAGACACGGCCCAGACTCCTACGGGAGGCAGCAGTAGGGAATTTTCCGCAATGG
GCGAAAGCCTGACGGAGCAATACCGCGTGAGGGATGACGGCCTGTGGGTTGTAAACCTCTTTTCTCAAGGAAGAAGTTCT
GACGGTACTTGAGGAATAAGCATCGGCTAACTCTGTGCCAGCAGCCGCGGTAATACAGAGGATGCAAGCGTTATCCGGAA
TCACTGGGCATAAAGCGTCTGTAGGTGGTTTGGTAAGTCTGCTGTTAAAGACTGGGGCTCAACCCCAGAAAAGCAGTGGA
AACTGCTAGACTTGAGTGTGGTAGAGGTAGAGGGAATTCCTAGTGTAGCGGTGAAATGCGTAGATATTAGGAAGAACACC
AATGGCGAAGGCACTCTACTGGGCCATAACTGACACTGAGAGACGACAGCTAGGGGAGCAAATGGGATTAGATACCCCAG
TAGTCCTAGCCGTAAACGATGGATACTAGATGTTGCACGTATTAACCCGTGCAGTATCGTAGCTAAGGCGTTAAGTATCC
CGCCTGGGAAGTACGCTCGCAAGAGTGAAACTCAAAGGAATTGACGGGGGCCCGCACAAGCGGTGGAGTATGTGGTTTAA
TTCGATGCAACGCGAAGAACCTTACCAGGGCTTGACATGTCACAAATCTTCCTGAAAGGGAAGAGTGC
>LN880044.1 Uncultured bacterium partial 16S rRNA gene, clone HL4SH23
AGAGTTTGATCCTGGCTCAGGATGAACGCTGGCGGTATGCTTAATACATGCAAGTCGTACGAGAGCTTTTAGCTCTAGTG
GCGGACGGGTGAGTAACACGTGAGAATCTGCCCTTAGGAGGAGGATAACAGCTGGAAACGGTTGCTAATACTCCATATGC
CGAGAGGTGAAAGGATTTATCCACCTAAGGAGGAGCTCGCGTCTGATTAGCTAGTTGGTAGGGTAATAGCCTACCAAGGC
GACGATCAGTAGCTGGTTTGAGAGGATGATCAGCCACACTGGGACTGAGACACGGCCCAGACTCCTACGGGAGGCAGCAG
TAGGGAATTTTCCGCAATGGGCGAAAGCCTGACGGAGCAATACCGCGTGAGGGATGACGGCCTGTGGGTTGTAAACCTCT
TTTCTCAAGGAAGAAGTTCTGACGGTACTTGAGGAATAAGCATCGGCTAACTCTGTGCCAGCAGCCGCGGTAATACAGAG
GATGCAAGCGTTATCCGGAATCACTGGGCATAAAGCGTCTGTAGGTGGTTTGGTAAGTCTGCTGTTAAAGACTGGGGCTC
AACCCCAGAAAAGCAGTGGAAACTGCTAGACTTGAGTGTGGTAGAGGTAGAGGGAATTCCTAGTGTAGCGGTGAAATGCG
TAGATATTAGGAAGAACACCAATGGCGAAGGCACTCTACTGGGCCATAACTGACACTGAGAGACGACAGCTAGGGGAGCA
AATGGGATTAGATACCCCAGTAGTCCTAGCCGTAAACGATGGATACTAGATGTTGCACGTATTAACCCGTGCAGTATCGT
AGCTAAGGCGTTAAGTATCCCGCCTGGGAAGTACGCTCGCAAGAGTGAAACTCAAAGGAATTGACGGGGGCCCGCACAAG
CGGTGGAGTATGTGGTTTAATTCGATGCAACGCGAAGAACCTTACCAGGGCTTGACATGTCACAAATCTTCCTGAAAGGG
AAGAGTGCCTTCGGGAA
>LN880002.1 Uncultured bacterium partial 16S rRNA gene, clone HL3SH10
AGAGTTTGATCCTGGCTCAGGATGAACGCTGGCGGTATGCTTAATACATGCAAGTCGTACGAGAGCTTTTAGCTCTAGTG
GCGGACGGGTGAGTAACACGTGAGAATCTGCCCTTAGGAGGAGGATAACAGCTGGAAACGGTTGCTAATACTCCATATGC
CGAGAGGTGAAAGGATTTATCCACCTAAGGAGGAGCTCGCGTCTGATTAGCTAGTTGGTAGGGTAATAGCCTACCAAGGC
GACGATCAGTAGCTGGTTTGAGAGGATGATCAGCCACACTGGGACTGAGACACGGCCCAGACTCCTACGGGAGGCAGCAG
TAGGGAATTTTCCGCAATGGGCGAAAGCCTGACGGAGCAATACCGCGTGAGGGATGACGGCCTGTGGGTTGTAAACCTCT
TTTCTCAAGGAAGAAGTTCTGACGGTACTTGAGGAATAAGCATCGGCTAACTCTGTGCCAGCAGCCGCGGTAATACAGAG
GATGCAAGCGTTATCCGGAATCACTGGGCATAAAGCGTCTGTAGGTGGTTTGGTAAGTCTGCTGTTAAAGACTGGGGCTC
AACCCCAGAAAAGCAGTGGAAACTGCTAGACTTGAGTGTGGTAGAGGTAGAGGGAATTCCTAGTGTAGCGGTGAAATGCG
TAGATATTAGGAAGAACACCAATGGCGAAGGCACTCTACTGGGCCATAACTGACACTGAGAGACGACAGCTAGGGGAGCA
AATGGGATTAGATACCCCAGTAGTCCTAGCCGTAAACGATGGATACTAGATGTTGCACGTATTAACCCGTGCAGTATCGT
AGCTAAGGCGTTAAGTATCCCGCCTGGGAAGTACGCTCGCAAGAGTGAAACTCAAAGGAATTGACGGGGGCCCGCACAAG
CGGTGGAGTATGTGGTTTAATTCGATGCAACGCGAAGAACCTTACCAGGGCTTGACATGTCACAAATCTTCCTGAAAGGG
AAGAGTGCCTTCGGGAATGTGAACACAGGTGGTGCATGGCTGTCGTCAGCTCGTGTCGTGAGATGTTGGGTTAAGTCCCG
CAACGAGCGTAACCCTTGTCTTTAGTTGCCATCATTTAGT
>LN879998.1 Uncultured cyanobacterium partial 16S rRNA gene, clone HL3SH6
TGCTTATCATGCAAGTCGTACGAGAGCTTTTAGCTCTAGTGGCGGACGGGTGAGTAACACGTGAGAATCTGCCCTTAGGA
GGAGGATAACAGCTGGAAACGGTTGCTAATACTCCATATGCCGAGAGGTGAAAGGATTTATCCACCTAAGGAGGAGCTCG
CGTCTGATTAGCTAGTTGGTAGGGTAATAGCCTACCAAGGCGACGATCAGTAGCTGGTTTGAGAGGATGATCAGCCACAC
TGGGACTGAGACACGGCCCAGACTCCTACGGGAGGCAGCAGTAGGGAATTTTCCGCAATGGGCGAAAGCCTGACGGAGCA
ATACCGCGTGAGGGATGACGGCCTGTGGGTTGTAAACCTCTTTTCTCAAGGAAGAAGTTCTGACGGTACTTGAGGAATAA
GCATCGGCTAACTCTGTGCCAGCAGCCGCGGTAATACAGAGGATGCAAGCGTTATCCGGAATCACTGGGCATAAAGCGTC
TGTAGGTGGTTTGGTAAGTCTGCTGTTAAAGACTGGGGCTCAACCCCAGAAAAGCAGTGGAAACTGCTAGACTTGAGTGT
GGTAGAGGTAGAGGGAATTCCTAGTGTAGCGGTGAAATGCGTAGATATTAGGAAGAACACCAATGGCGAAGGCACTCTAC
TGGGCCATAACTGACACTGAGAGACGACAGCTAGGGGAGCAAATGGGATTAGATACCCCAGTAGTCCTAGCCGTAAACGA
TGGATACTAGATGTTGCACGTATTAACCCGTGCAGTATCGTAGCTAAGGCGTTAAGTATCCCGCCTGGGAAGTACGCTCG
CAAGAGTGAAACTCAAAGGAATTGACGGGGGCCCGCACAAGCGGTGGAGTATGTGGTTTAA
>LN879940.1 Uncultured bacterium partial 16S rRNA gene, clone HL1SH9
AGAGTTTGATCCTGGCTCAGGATGAACGCTGGCGGTATGCTTAATACATGCAAGTCGTACGAGAGCTTTTAGCTCTAGTG
GCGGACGGGTGAGTAACACGTGAGAATCTGCCCTTAGGAGGAGGATAACAGCTGGAAACGGTTGCTAATACTCCATATGC
CGAGAGGTGAAAGGATTTATCCACCTAAGGAGGAGCTCGCGTCTGATTAGCTAGTTGGTAGGGTAATAGCCTACCAAGGC
GACGATCAGTAGCTGGTTTGAGAGGATGATCAGCCACACTGGGACTGAGACACGGCCCAGACTCCTACGGGAGGCAGCAG
TAGGGAATTTTCCGCAATGGGCGAAAGCCTGACGGAGCAATACCGCGTGAGGGATGACGGCCTGTGGGTTGTAAACCTCT
TTTCTCAAGGAAGAAGTTCTGACGGTACTTGAGGAATAAGCATCGGCTAACTCTGTGCCAGCAGCCGCGGTAATACAGAG
GATGCAAGCGTTATCCGGAATCACTGGGCATAAAGCGTCTGTAGGTGGTTTGGTAAGTCTGCTGTTAAAGACTGGGGCTC
AACCCCAGAAAAGCAGTGGAAACTGCTAGACTTGAGTGTGGTAGAGGTAGAGGGAATTCCTAGTGTAGCGGTGAAATGCG
TAGATATTAGGAAGAACACCAATGGCGAAGGCACTCTACTGGGCCATAACTGACACTGAGAGACGACAGCTAGGGGAGCA
AATGGGATTAGATACCCCAGTAGTCCTAGCCGTAAACGATGGATACTAGATGTTGCACGTATTAACCCGTGCAGTATCGT
AGCTAAGGCGTTAAGTATCCCGCCTGGGAAGTACGCTCGCAAGAGTGAAACTCAAAGGAATTGACGGGGGCCCGCACAAG
CGGTGGAGTATGTGGTTTAATTCGATGCAACGCGAAGAACCTTACCAGGGCTTGACATGTCACAAATCTTCCTGAAAGGG
AAGAGTGCCTTCGGGAATGTGAACACAGGTGGTGCATGGCTGTCGTCAGCTCGTGTCGTGAGATGTTGGGTTAAGTCCCG
CAACGAGCGTAACCCTTGTCTTTAGTTGCCATCATTTAGTTGGGCACTTTAAAGAGACTGCCGGTGATAAACCGGAGGAA
GGTGAGGACGACGTCAAGTCAG
>LN879938.1 Uncultured bacterium partial 16S rRNA gene, clone HL1SH6
AGAGTTTGATCCTGGCTCAGGATGAACGCTGGCGGTATGCTTAATACATGCAAGTCGTACGAGAGCTTTTAGCTCTAGTG
GCGGACGGGTGAGTAACACGTGAGAATCTGCCCTTAGGAGGAGGATAACAGCTGGAAACGGTTGCTAATACTCCATATGC
CGAGAGGTGAAAGGATTTATCCACCTAAGGAGGAGCTCGCGTCTGATTAGCTAGTTGGTAGGGTAATAGCCTACCAAGGC
GACGATCAGTAGCTGGTTTGAGAGGATGATCAGCCACACTGGGACTGAGACACGGCCCAGACTCCTACGGGAGGCAGCAG
TAGGGAATTTTCCGCAATGGGCGAAAGCCTGACGGAGCAATACCGCGTGAGGGATGACGGCCTGTGGGTTGTAAACCTCT
TTTCTCAAGGAAGAAGTTCTGACGGTACTTGAGGAATAAGCATCGGCTAACTCTGTGCCAGCAGCCGCGGTAATACAGAG
GATGCAAGCGTTATCCGGAATCACTGGGCATAAAGCGTCTGTAGGTGGTTTGGTAAGTCTGCTGTTAAAGACTGGGGCTC
AACCCCAGAAAAGCAGTGGAAACTGCTAGACTTGAGTGTGGTAGAGGTAGAGGGAATTCCTAGTGTAGCGGTGAAATGCG
TAGATATTAGGAAGAACACCAATGGCGAAGGCACTCTACTGGGCCATAACTGACACTGAGAGACGACAGCTAGGGGAGCA
AATGGGATTAGATACCCCAGTAGTCCTAGCCGTAAACGATGGATACTAGATGTTGCACGTATTAACCCGTGCAGTATCGT
AGCTAAGGCGTTAAGTATCCCGCCTGGGAAGTACGCTCGCAAGAGTGAAACTCAAAGGAATTGACGGGGGCCCGCACAAG
CGGTGGAGTATGTGGTTTAATTCGATGCAACGCGAAGAACCTTACCAGGGCTTGACATGTCACAAATCTTCCTGAAAGGG
AAGAGTGCCTTCGGGAATGTGAACACAGGTGGTGCATGGCTGTCGTCAGCTCGTGTCGTGAGATGTTGGGTTAAGTCCCG
CAACGAGCGTAACCCTTGTCTTTAGTTGCCATCATTTAGTTGGGCACTTTAAAGAGACT
>KP899713.1 Teleaulax amphioxeia strain HACCP-CR01 plastid, complete genome
AGATTGGGCCGAGTTGGATTTGAACCAACGTAGGCGTAGCCAGCGGATTTACAGTCCGCCCCCTTTAACCACTCGGGCAT
CGACCCTCTTTGCTACTAATCAAGCTACCATAGAAAAATCAAAAAAACAATACTTCTCTTAGAAATAGTGATGAATTAAG
GAACATATTTCATCAATATTTCTAAGAAAAAAATGTTTATTAATTATTTCTATTATTTAAAACTTTGCTTTAAACGAGTC
GCTTTACCTGATCTGTCACGTAAGTAATATAACTTTGCTCTACGAATTTTAGAAGAACGTAAAACTTCAATAGTTTTTAA
TTTTGGAGAATTGACTAAATACACTCTTTCTACACCAATACCTTGCATTACCCTTCTTACAGTTATTGTAGTATTAAGTC
CTGCATTACTTTTAGCAATTACAACACCTTGTGCAAATTGAATTCTTTCTTTATTTCCTTCTGTAATAGAAACTCCTATT
TTTACAGTATCACCAACTAAAATTTTTGGCACATTGGAATTGACATAAGTACTTTCCAATTTTTTTATACATGAGGGGTC
GATCGAGACTGTTAAATTCATAAATTATTTTTTTATATGAGTACCGAATACAAAAATATAGTAATGCATTTTCCTTTATA
AAGTACATGAAAGATAGGTTTTACATGTTAATAAATATACTGTTATGTACTAATACAGTTACATAAAAGTCAGCTTTAAG
AATACAATGTATGTATCAAAGGTAATGGGAATATATCAAACCATAAATCTATGTTTGAACGTTTTACGGAAAAAGCAATA
AAAGTAATTATGCTAGCCCAAGAAGAAGCTAGGCGTTTAGGTCATAATTTTGTAGGCACTGAACAAATACTTTTAGGACT
GATAGGAGAAGGAACAGGAATCGCTGCAAAAGTCTTAAAATCTATGGGGGTAAACCTTAAAGATGCACGAGTAGAAGTCG
AGAAGATTATAGGTAGAGGCTCAGGTTTTGTAGCAGTGGAAATACCATTTACTCCGCGAGCAAAAAAAGTCTTAGAACTA
TCATTAGAAGAAGCTCGACAACTTGGTCATAACTATATAGGTACTGAACATCTTTTACTTGGATTAATTCGAGAAGGAGA
AGGTGTTGCTGCAAGAGTCTTAGAAAACTTAGCATTAGATCTTTCTAAAGTAAGAACTCAAGTAATAAGACTTTTAGGTG
ATACTGCAGAAGTTAGTACAGGAAGTGGTCAAAACAAAGGCAAAACGCCAACTCTTGAAGAGTTTGGTAGTAATTTAACT
CAAAAGGCTGCAGAAGGAAAATTAGATCCTGTAATAGGCAGATCAAAAGAAATTGAACGAGTTATCCAAATTTTAGGACG
TAGAACAAAGAATAATCCTATTCTGATAGGAGAACCAGGCGTAGGTAAAACTGCGATTGCGGAAGGTTTAGCGCAAAGAA
TTATTAATAGAGATGTTCCAGATATTTTAGAAGATAAGCGAGTAGTAACATTAGACATTGGACTATTAGTTGCAGGTACG
AAATATCGAGGTGAATTTGAAGAGAGGTTAAAGAAAATCATTGATGAAATTAGAGTTGCTAATAACGTTATTTTAATTAT
CGATGAAGTACACACACTTATTGGAGCAGGAGCTGCAGAGGGAGCTATTGACGCTGCTAACATATTAAAACCAGCACTTG
CGAGAGGAGAAATGCAATGTATTGGTGCAACAACCTTAGAGGAATATCGTAAGCATATTGAAAAAGACTCAGCTCTGGAA
AGACGTTTCCAGCCAGTTATGGTCGGTGAACCTAGTGTTGAAGAAACTATTGAAATTTTATACGGTTTACGTGACAGATA
CGAAAAACACCACAAACTAGTAATTTCAGACGAAGCTCTTACAGCTGCAGCAAAATTTGCTGATCAGTATATAGCAGATC
GTTTCTTACCAGATAAAGCTATTGACCTAATTGACGAAGCAGGATCTAGAGTTAGACTAATGAATTCTCAGTTACCTCCT
GCAGCTAGGGAATTAGATAAAGAGTTAAGAGAAGTGCTTAAGCAAAAGGATGAAGCTGTTCGAGGACAAGATTTTGAAAC
AGCAGGGCAGTTAAGAGATAGGGAAATGGAGATAAAAGCTCAAATTGCAGCTATCGCACAAAGTAAAAAAGGAGAAGAAG
ATACTGCTAAAGAAGTGTCTATTGTAACTGAAGAAGACATTGCTCAAATTGTAGCTGCCTGGACAGGAATTCCTGTGAAT
AAGATGACTAGAAGTGAATCTGAAAAACTACTACAGATGGAAGATACACTACACGGTAGAATTATTGGACAAGATGAAGC
TGTTGTGGCAGTGTCTAAAGCCATCAGAAGAGCCAGAGTAGGACTAAAAAATCCTAATAGGCCTATTGCAAGCTTTATCT
TCTCTGGGCCAACAGGAGTTGGTAAAACAGAATTAACAAAAGCATTAGCATCGTACTTCTTTGGTTCTGAAGAATCCATG
GTAAGACTTGATATGTCTGAATATATGGAACGTCACACTGTTTCAAAATTAATTGGTTCACCTCCTGGATATGTAGGATA
CAACGAAGGTGGGCAATTAACGGAAGCTGTAAGAAGAAGACCTTACACTGTTGTACTATTTGATGAGATTGAGAAAGGAC
ATCCTGATGTTTTCAATTTACTTTTACAAATATTAGAAGATGGTAGATTAACAGACTCTAAAGGAAGAGTTGTTGACTTC
AAAAATACTTTATTAATCCTGACATCAAATGTGGGTTCAAAAGTTATTGAAAAAGGAGGAGGTGGTTTAGGATTTGAACT
ATCTGATGATCCAGGTGATTCACAATACAACAGAATAAAAAGCTTAGTTAATGAAGAATTAAAGCAATACTTCAGACCAG
AGTTCTTAAACCGACTTGATGAAATTATTGTATTTAGACAATTAACTAAGGATGAAGTTGGTCAGATTGCTGAAATCATG
CTGAAAGAAGTATTTACTAGAATTTCAGAAAAAGGTATCCAATTAGAAGTGACTGCAAGGTTTAAGAGTCATCTGATAGA
TGAAGGATTCAATCCTATTTATGGTGCTCGTCCACTAAGAAGAGCCGTAATGAGATTACTAGAAGATACATTGTCAGAAG
AGTTCCTTTCTGAGAAAATACAAGAAGGTGATACTGCTGTAATGGATGTAGATGATGAAGGTAAAGTTCAAGTGTTATTA
GGAGACAAATTAGAATTAGCTCAAAGCTAAATCTAACAGTGGTAAGTTTTATCTTGAATAAAGTTTAGATAAAACTTACC
ACTTTTTTCTTGTCAAATAAAAAATAAAGTGCTATATTACAATTATGCCGGGATAGCTCAGTTGGTAGAGCAGTGGATTG
AAAATCCACGTGTCACCAGTTCAACCCTGGTTCCTGGCAATAAATTAATTAATGATACTTCCGAAGCTTGCTGTATCAGA
GTCAAATAACAAGTTCACTGTTCCTACTGGTCCATTCCTATGTTTAGCAATAATAATATCAGTTATACCATTGTTATTAT
CATTACTATAATATTGATCTCTATATATCATAAGGACTAAATCAGCATCCTGTTCTATTGAGTTATGTAAAACATAACCA
TTAGCTAAAAAATTATTAGTAAAGGGCAACCAACAATCATATACTATTTCCTGACTGCCAGGTGCAATTTTATTGATTTG
TAGAAAAGTAAAAAACGAGAACATTTTTATATAAGAGAAAATACTCTTAACCCAAAGAAAATTATGTTTATCTACAATAG
AAATTAAATCTAATTGTGATAAAAACTCAATTCTTTTCCAACCATATTGTGTTAAAATTTTATGTTTTTTGGTAAGTTTT
ATCTCATAATGCCCAAATGCAATAATTGTATACATTAGGTGATAACCTGTTGAAAATAAAGATTTTACATTTGAAGGAAT
AGGCAATATTTTTTTTCTTAAATCTTTGATTCCTACTAATAAATCTAATTTTTTATTAGAACGAAACATCAATGATGCCG
TCCTAGTTTTTTGGAAAGAATCATATAATTTCGTAGATTTTGCAAAACATCCACTTTCACGAAGATCAGATAATAAAGGG
CGTTTATTAGTTCTTGATTCGACATTACGACTAAGTTGCGATAAAACAATAATTGGTACATTAAACTCTTTAGCTAATAA
TTTCAGATTTCGAGTAATGCGAGATAATTCTTGTACACGACTGTCTTTAGCTTTAGTATCAGAAATCAACTGTAGATAGT
CAATTATAATAAGACCAAGATTACTAAAGCGTGACTTAAGGTTCGCTAATTTAGTTCTTATATCTGAAATAGTAATATCT
GACTTGTCATCCAAATAAATACTAAGGTCAGAGAGTGAATTGATAGCTTTACTCACTAATCGCCATTCATTAGCATTAAT
AGCCCCAGAACGAAGTTTAGAATTATTAACACCGGACTCATTAGATAGAAAACGGTAAATAATTTGGTTTCTTGACATTT
CTAAACTAAATATGACTACAGGAAAAGATTGAAGGTCTGCTACATTTCTCGCAATATTAAGAGCAAAAGCCGTTTTTCCC
ATAGAAGGTCTCCCTGCAATAATAATAAGATCAGATTTTTGAAATCCTTGAGTTAACAAATCGAGATCAAAAAAACCTGA
TGGGACACCTATGAGTTGTCCTTCCTTGGACCTTCTTTCTAAGTCAAGAAAAGTTTCTAGCAACACTTCTGAAGCAGGTA
GTAATCCTAAATTAGGTTTCTTTTGAGTAACATCAAATAACAAGTGCTCTGCTTGATCAAAAATATTCTCTAAAGATAAT
GAGTTATCATAGGCTAATTCCGAAATCTTTTGTATTGACAAGATAAGCCTCCTTCTTAAATACTTATCTAATAATAAAAT
TAGGTAACTTTCTAATTCACCTGATCTTCCAGATTGATTAACTAACTCAGTTAGTATTGGAAGGTAGTTGTCATTATTAG
TTTGTTTATTATTAGTAGTATCTAAGCTGTTGTAGACGGTGTCAAAATTGACTTGGATATTATTCTCCCTTAAATCACAA
ATTATTTGATAAATGATTTTATAATCATTCGAATAGAACATGTCAGAAGAAATTCTATTGAAAATAATATCTGTTTCTTG
TTTATTAAGTAAGATATGTGCGAGTATAACCTGTTCAGCTATCTTGCTGTTAGGTAGAGATAAGGCCATGATTTTTTTTA
TGAATGTTCAAATTCTTAATGAATAAAGACTTTGTATGGATAAATGAAATAAAAAATAGTTAAAAGATTATTTTAATATA
TCTATATTTATAAAGGTTAAAAAAGTTTCAATAAGTAAAAAGTTGACGTAGTTTAAATATTAGAGCTATAATAATATTAG
CGCTTTTAGTTCAGTTGGTAGAACGCAGGTCTCCAAAACCTGATGTCGAGGGTTCAAGTCCTTCAGGGCGTGATTAAAAA
TAAAAGAATAAACCTTTATACACAAATAAAAACCATAGTATAATAACATCATAAGTATCAGGTGAAAGTACTGTTTATTT
ATTAATAAGTGCAAAAAAAGATAAAAAAAATATGGCCAAAAAAGTTGTCGGTATCATTAAATTAGCAATAGAAGCCGGAA
AAGCAAATCCAGCTCCTCCAATTGGCCCAGCGTTAGGACAAAGAGGAGTCAATATTGTTGCTTTCTGCAAAGAATATAAT
GCAAAAACAGCAGACAAAGCTGGGTTAATTATACCAGTGGAAATCACAGTTTATGAGGATAAGAGTTATACTTTCATTCT
TAAAACACCGCCTGCATCAGTACTGTTAAAAAAAGCTGCAGGTGTTCCAAAAGGTTCAGGAGAACCACAAACAGTTAAAG
TAGGTAGTATCAATAGAAAACAGTTGCAGGAGATAGCAGAGACAAAAATTCCAGATCTTAACACACGAAATGTAGAGGCT
GCTATGAAAATCATAGAAGGAACAGCTAGAAACATGGGAATTACTATCTCAGACTAATATAAGAATTTCAATAAAGACAA
TGGCAAAAGTATCCAATAGAGTAGAAAAAATCCGTCAAAAAGTAGAATTAAGAGATTATAAAGCTATTGAAGCTTTAAAA
TTACTTAAAGAAACAGCTACAGCAAAGTTTAATGAAAGTGTGGAAGTTCACATAAGCTTAAAACTAGATACTAAATATGC
TGATCAACAATTAAGGAATACTATTATTCTTCCTAAAGGAACAGGAAAGAAAATTCGTATAGCAGTTATCGCGGATGGTG
ACAAAGTACAAGAGGCATTAGATGCAGGAGCAAATATAGCAGGTTCTCAGGATCTTATCCAAGATATTATGAACGGAATG
TTAGATTTTGATCGCTTAATTGCCACACCTGATTTAATGCCAAGTATTGCGAAACTTGGTAAAGTTTTAGGTCCACGAGG
ATTAATGCCATCTCCTAAATCTGGAACTGTTACATCAGATGTAGTTGCTGCAGTGAATGAATTTAAAAAAGGAAAATTAG
AGTACCGTGCAGATAAAACAGGAGTTGTCCATGTATCTTTCGGTAAAGCTGATTTTAAAGTAGAAGACTTATTAGAGAAT
CTTGAAGCTCTTCAAGAGTCTATTGATAAAAATAGACCTTCTGGAGTAAAAGGTAGATACTGGAACAGTTGCTATATTTG
TAGTACTATGGGTCCATCAATACAACTAAATATTAGCGATCTTAGAGACAAGGCGTTCTCTTAAATTGTGTTTTATACTC
ACTTGATTCAAAGTAATAAAAATATATAACAATAAAATTATGAGTAAAGTAGAAGAAATTATCGAGCAACTTAAATCTTT
AACTCTATTAGAAGCTGCAGATTTAGTTAAACAAATAGAAGAAACTTTCGACGTAAGTGCAGCAGCACCTGTTGGAGGCG
GTATGATGATGATGGCTCCTGGTGCTGGAGGTGGTGAAGAAGCTGCTGAAGAAAAAACAGAATTTGATTTAGTTTTAGAA
GAAGTACCAGCAGATAAGAAAATTGCTGTCCTGAAAATTGTAAGAACACTTACTGGATTAGGACTAAAAGAAGCTAAGGA
CTTAGTAGAATCTGCACCAAAGACTGTTAAAGAAGCTGTAGGTAAAGCAGATGCTGAAGGAGCTAAGAAAGAACTTGAAG
CTGCTGGAGCTAAATGTTCAATTAAGTAACTCTGTAAAAAATAAAAGAAATACAAGAAAAAGAAGATTTTCTTGTATTTC
TTTTTTTAATCAAAAAAACTAGGAATTAGAAGAAACCTAGAGTCAGAGCTTGATTAATAGGTACACAAGCACCAATACCA
AGCCAAATTGAAACAAATACACTGAATACGAATAGAGTCATTGCTACAGGACGTCTAAACGGGTTTTGGAACTTGTTAAT
ACTCTCAATAAACGGTACAGTAATCAGACCTGCAGGAACAGCTGCCATTGATAATACACCTAAAAGCTTATTAGGAATAA
CTCTTAATAAGTTAAAAGTAGGGAAGAAGTACCATTCTGGTAAAATTTCTAGTGGTGTAGCGAATGGATCTGCCTTTTCC
CCCATTGGAGATGGTGATAATACAGAAATACCAACACAACAAGCTAGAGTTCCTAGAATTACAACTGGGAACATGTATAA
TAGGTCATTAGGCCATGCTGGCTCACCGTAGTAGTTGTGACCCATTCCTTTTGCTAATTTAGCACGTAACTTAGGATCTG
TTAGATCCGGTTTCTTTAATACAGACATTTAATAACTCCTTGATAATGAAATTAATTTTTTTATAGAGGACCAGAGATTC
CTTGCTTACGAATCATTAAGAAATGAGTAAGAAGAAGAACTGCCGCAACAACAGGTAATACAAATGTGTGCGCACTGTAG
AATCTTGTTAATGTAGCTTGGCCTACACTTACGCTACCTCTTAATAGTTCTACTAAAACTCCACCTACAACAGGTATAGC
TTCTGGAACTCCAGTTACAATTTTACAAGCCCAATATCCTACTTGGTCCCAAGGTAATGAATAACCTGTAACACCGAAAG
ATACTGTTGTTACAGCTAATGTTACTCCTGTTACCCAAGTTAGTTCTCTTGGTTTCTTAAATCCACCTGTTAAGTAAACA
CGGAAGATGTGTAAGATCATCATTAGTACCATCATACTTGCAGACCATCTATGCATAGATCTAAATAACCATCCATAGTT
TACTTCTGTCATAATGTATTCAACTGAAGCAAATGCTTCTGCTACTGTAGGACGGTAGTAGAAAGTCATAGCAAAACCAG
TTGCAACTTGAATAATGAAACAAACAAAAGTAATACCACCAAGACAGTAAAAAATATTAACGTGTGGCGGAACATACTTG
CTTGTTATATCATCTGCAATAGCTTGAATTTCTAAACGCTCCTCAAACCAATCGTAAACTTTTCCCATAAAAATAAAACT
AGATTAAAAATTGAATTAGATAAAAAATACTTTAAATAAAAATATTACAGTCTTTAATATTTAATAATATTACTCCTTAA
TTATAAGTGAAAAAAAATAAAACTGCAACTTCATAATGAAAGAAAAAAGAAAAAGAAGAAATTCTACTTTCACGTCAGTC
TTCAAAGATAATGATAATCGATGATGAAGAGACACTTTTACTGGCTATAAAAAAATATCTTATTACACAAGGGTTTAAAG
TAATAGTATGCAACTCTGGTAGAGCAGCATTATCTAGACTCAATAAAGAGAAAATTGACTTAATCATTATTGATGTTTTA
ATGTCTGACATTAATGGATATGATCTTGTAAAACAATTAAAGACTCGTCCTAATATTGGGCATATACCATTTATTTTTCT
GACGGCTAAAGGAATGACAGAAGATAGAATCAAAGGATATAAAATGGGATGTAAGGCATATTTAGGTAAACCTTTTGATC
CTGAAGAATTAGTGGCCATCATTGATAATGTTTTATGTGATAGAAAGAATATTCAAAACATTCTCAATATAAAGAGTGAA
ATAAAAGAAATCAGAGATTCTATCTATAAATTTGATCAACTGAATGAATACAAAAAATTTACAAGAAGAGAAATAACTAT
CCTACTTGCTGTAAGCAATGGATTAAGTAATAAAGATATTGCTCATAATTTAAATATTAGTATCCGCAACGTTGAAAACT
ATATAACAAGATTATTACATAAGACAAATTCTACAAATAGAATCAAACTAGCAAATTATAGATACTTACTTCATAAGGGC
GAGTAACGGGAATCGAACCCGCGAATAGTGGAACCACAACCCACTGCCTTAACCACTTGGCCATACCCGCCTTTGATAGT
AATATAATAACACAAAGAAATAAAAACATAAAGTAATCTCTGGCATCAAAGAATATTATTTGTTAATTTTTTTATTACTT
TAATGCCAAAAGAGAAACATATATTAAAATTAATTCCTACGTTGAATTAGCTTTAGTAAAAGTTAAACCATTATCTTCAG
AATAACGTTCCATGAATCTCATGAATCTATCCCAATCTTCTTTACTTTGCATTATATACACTGCTTCGATACCCTGTGGT
TTACCATTAACGAACCTAGCGTTTACATCTCTTGTAACTAACTCACCTTCTTCATCTACTAAATACATTCCTGTAATAGT
ACCCTTATTGGTAGTTTGAGCCTCTAAGACTTTTGGATTAGCAAAACGAAAAGTCGCAGTACCAGTACTACCATCACGTG
ATCTTGTTAATCGAACATCGGGAATAACATCTTCATTTACCCCCTGTATAAACTGAATTACCGCCATTTTTTATAATTTA
TTCTTCTTTATGTAATGTAAAAAATAATGTAAATATAATTACAGATGATTGCATTCTATCATGGTATACATGAATATGTT
AGCTGGGGCGGCAGGATTCGAACCTACGAATAGCGGAGTCAAAGTCCGCTGCCTTACCACTTGGCGACGCCCCATTCAAA
AAACATTATAGTATAGACCCTGGCAGCTATGTCAAGCTTTTTCTTCTAGGGATATACAAATAATAAAGAAAACAAGAAAA
TCTTGTGCAAGGAGGGATTCGAACCCCCGACACCGTGGTTCGTAGCCACGTGCTCTAGTCCACTGAGCTACAAGCACTAA
ACTGTCATATACATAACAATAACATAGTTTACTTAAGATTATCAATGTCTTATGAACATTTTTGCCATTAACAAATATAA
ATATCATCTATTTTTATAAAACTTGGAACTTTCTTCTTTTTAAAAAAAGTATTTGAATTTTTTGAAGTAGAAAATTTTGA
AACAACGTTTGTTAATTCAAAAAGAAAAGAAGAAAAAATACTCGTACTGCAAGAATTATAAGAATGATATTTTGATAACA
ATTGCCAAAGAGAAATCAAATGTTGGCTTTTCAAAGACGATGAAGAAGAATTAACGATCTCGTTTTCTAACATTTTTTGA
ATTTGCGTAAGTAAACTATCTTCTAACCATTTCTTGTTTTGAATGTAGAGAGATATTTGTAAGGTACTAAAAATATTGCC
AGATACTAAATGACTGAAAAATAGATTGGAAACAGAGTAAGGTATATGGGTAGATAAAAAAGAGCAATTACTCTCAGTAA
TACTAGAGTCATTAATCATAAGCATATCAACTAAATTAATAGCATCCCTCAAGCTACCTTCCGAACAATTAAGTATATGT
AGTAATGCTTTATTTGTTATATTTCCTTTCTCTATCCAAACTATTTTGCTGATAGATGAAGCCAAGCTCATTTTATCAAC
AGGAAGAAAAAATAATTTATGACATCGTGAAATAATAGTGTTAGGGATTTTTTTTATTTCAGTTGTTGCCAAAATAAAAA
CCACATTTTTCGGTGGCTCTTCAAGTACTTTTAAAAGAGCATTGAAAGCATTTAGGCTTAACATATGAACTTCATCAATT
ATGCAAATTTTATACGGACTATGAACAGATGAAAGTTGGATTTTTTCGATTATATGTCTTATATTCTCTACACCTGTGTT
TAAAGCTGCATTAATTTCATGAACATCAAACGATTTTCCCAAACTAATGTTTATACAGTTCACACATTTATTACATGCAC
CTCCGTTATAAGGTTGGCTACAATTTAAAGCTTTAGCAATAATTCTCGACATAGTGGTCTTTCCTACACCATGTTTCCCA
ATAAAAAGATAGGCAAAACTAATACGTTCATTTAATATGACATTCTTAAAATAAGAAATAATATGTTCCTGACCTACAAT
TTCATCAAAATGAGTGGGGCGGTATTTTGAATGAAATGGTCTTTTGGTATCACGAGAAAAAGTTATTGGATTTTGTTTCA
TTGTTTAAATTTAAATATATTATAATGTTCTGACATTTTAGAATTTCTATTTTTTATTTTAGATTTTGAGCAAGTGAGTT
ATAAGTAAACAAATATTCTGACTTAAAGAAAAAAGGACAAAAACTATGAGTAAAATTATACTGTATCAAGAAGATGCTAG
AAGGGCTTTAGAAAGAGGAATGGACATTTTATCTGAAGCGGTATCTGTGACTCTAGGACCTAAGGGTAGAAACGTGGTTT
TAGAAAGAAAATATGGAGCTCCACAAATTGTAAATGATGGTGTGACAATTGCAAAAGAAATAGAATTAGAAGACCATATA
GAAAATACTGGAGTAGCTTTAATTAGACAAGCTGCATCTAAAACAAACGATGTTGCAGGTGACGGAACAACAACAGCAAC
TGTTTTAGCTCATGCAATGGTGAAACAAGGAATGAAAAATGTCGCAGCAGGTGCTAATCCAATAGCCATTAAGAGAGGAA
TAGAAAAAGGAGCTCAATTTGTCGTTACTCAAATAGCAGAGTACTCAAGACCTGTTGAGGATACAAAATCCATTACGCAA
GTTGCGTCAATATCAGCTGGTAATGATGAAGAAACGGGACAAATGATTGCTGATGCAATCGATAAAGTGGGTCGCGAAGG
AGTAATATCATTAGAAGAAGGCAAATCTACTATAACGGAACTAGAAATAACAGAAGGTATGTGTTTTGAAAAAGGTTTTG
TCTCACCATACTTTGTCACTGATACTGATAGGATGGAAGTCCTACAAGAAAATCCTTACATATTAATAACTGATAAAAAG
ATAACTCTTGTTCAACAAGAATTAGTACCAGTCTTGGAACTTGTTGCAAAAACATCAAGGCCTTTAATGATTGTTGCAGA
TGATTTTGAAAAAGAAGCATTAGCTACCTTAGTTGTTAATAAATTAAGAGGTATTGTAAATGTTGTTGCAGTGAGAGCGC
CAGGATTTGGAGATAGAAGAAAATCTATGTTAGAAGATATTGCAATACTTACAGGAGGTCAAGTAATCTCAGAAGATGCA
GGATTTAGCCTAGATTCTTTACAGTTAGACATGTTAGGACAAGCAAGAAGAGTTACAGTTACAAAAGAAAATACTACAAT
CATTGCAGAAGGAAATGAGAAAGAAGTACGATCAAGATGTGAACAAATTAGAAGACAAATTGAATCTAGTGATTCATCAT
ATGAAAGAGAGAAATTACAGGAAAGATTAGCGAAGTTAGCCGGTGGAGTAGCAATCATTAAAGTTGGAGCAGCAACTGAA
ACAGAAATGAAAGATAGAAAACTACGCTTAGAAGATGCTATTAATGCAACTAAGGCTGCAGTAGAAGAAGGAATAGTGCC
AGGCGGAGGTACAACCCTAGTTCATTTATCATTGGATCTTCAAGAGTGGGCTGAGGATAATCTGGAAGGGGATGAATTAG
TTGGAGCACAGATCGTGGAAAGAGCTATGACTAGTCCTATGAGAAGAATTATAGAAAATACTGGAAAATCAGCGGCTATC
ATAATTGAAACAATTAAAAATAGTGATTTTAGTATTGGATATAATGCCTCTAAAGGGGAATTATGTGATATGTATGAAAC
AGGAATCATAGATCCTGCGAAAGTTACAAGATCAGGTTTACAAAACGCTAGTTCTATTGCTGGAATGATACTTACAACAG
AATGTATTGTTGTGGACAATGTAGAAGCAGCGTAATAATATACCAAATCGTTAACTCAAACATGAAAGTTTAAAACTAAC
GATTTGGTTATTCTTAAACGATAAAGAGAAAAGATTATTCTTTGTAAGAACTTTTTTTATAACTTCTGCACTCCAATAAC
TAGGTATTCTTGATGTAGAAGGTCTATATCCAATAATCTTTCCTTCTAAATCAATACTAATAGAAATTATCGAATCTTTA
TTCAGTAAACTTAATAGATCATTTTTAGATAAATCTAATAATACTTTTTCATCAAGATTATTAATCAGAGAACAGTGAAT
GTTCATATTCTCTTGAGGTAGTTGATTAAAGTTAGAATTCAAATTATGATTTTTTCTGGCACTATAATTTGAAGAATTTA
TTAATATTAAATACAACACTATTACTTTAATAACGCGAATTAATGTCCCAGATTTATGTCCTTGGCCTGTAAAAATATCC
ATAACTAAATATAAAATTTTAATATATTATTAACTACTAAATTATGAACAGTCGCTTTATCAATGTCATTAGGTAAAATA
AGAGAAATTCTATTTTTTTTTTCCTGTATTAGTCGATCCCTGGCTACAATTATATTCACATAATTGGTTAAGGCTCTATT
AGAATATGCCGAAGTTAATGGAGATTTAAAAGATAAAAAATATAAAAAACGATTCTCAAACCTTTGTAGCTTAATATTCC
TTTTTTCCCTGTTATTTTGAAAATTCGACATATAATATTTTTTTTATCTTGAAAACATTTAAGAAACAATATTAAAAAAA
TTGTGGATATTAAGATTACCTTTTTACTAGTAATCTTAATAAGGTGTAATCTAATTATTACCAACAAAAATAAAATCTGG
AAACTTTGATTGAACTTCTGTGAAAGATTCTTGTTTTCCTTGTTCTTGCCAATAATTAATGATTTCAGTAGCTTTATTTA
ATAGCTCAACCCTTTCTCTCTCTGAAATCCAAGGTTTTGCTTCAAGCTCAGCTTTAATTTGTTCCCATGCATCATTACGA
GGCCAGAAAAAATAACATGTTAACGGGCTAGTTCCATTTCCAATAATTTGATCTACAGCTAAGGCAACATTATTGTCTAA
CCATAGTACTTTTAACGTAAATTTAGGCAATTTTTTTCTCCGAATATATTAATTAAATAGCTATTGATGCTTTCTTTAGT
AAATTTGCAACTGTAGCAGTAGGTTGCGCCCCTTGACTTAAACGAGCTTTTACTCTAACAACATTAATGTTAGCTTCATT
TGTGTGTGGATTATAAAAACCAAGCTCCTCAGTAGCTCTCCCATCTCTTTTTGTTTGGCTAGGCATAGCAACTATGCGGT
AACTTTCTTGACCTTTTCTACCACATTTTTTTAATCTTAACTTTAACATAACAATATTTTTTATTTATTTTTTTTCTTTT
TGTACGAATATTTTATCTTAACTCACAAATAACTATACCAACTAGCTTGATGTTAAACCTACATTATTAGCTATTTGCAT
AATACATTGTAACAGTACAAATCCAAGAATGGGAGAAATATCAATCCCAATTAAAGGTGGCACTATACCTCTAAATATTT
TCAAATACGGATCGGTAAGTCTACTCAAAGAGTAGAATGGTTGTCCATACCAATTAACATTTGGGAACCAAGTTAAAGAG
ACTCTCACTAATAATAATATTAGATAAATTTGAAGAAATCCAAGAAAAGAAGAAAATAATAAAGTCAGTGAATTAGTCAT
AATGTTATTTACTAACTTGCAAAATTAAACTGTAAAATCATGTCTACACGTGCAATCATACCAATTTATATTTGAACTAA
GGTAATTTTAATCATCTTTTTTTTCTAGTGAAAAAATATTTAATATTTTTTACAAAATTTGAATATTTAAATTTTTAGAA
AGAAAGACAGGAACATCTAAAAATTTAGATGTTCCTGTCTTTTTTTCTAAGTATTATCAAAGATTACCAAAGAAATTAAT
CGATAGGTCTTAGTGATAGTACTGGCTCATTCTCACGGTTGATTCCTTTTTCGAAACCAGCAGCAGCAGCTCTTGCTCTA
CCAGCGTGCCAAAGGTGGCCAATGTAGAATGCAAAACCTAGGAAGAAGTGAGAACACGTTAACCAACTACGAGGAGATAC
ATAGTTAACAGAGTTAATTTCTGTTGCTACTCCACCTACAGAGTTAAGTGAACCTAGAGGTGCGTGAGTCATGTACTCTG
CAGCTCTTCTTTCTTGCCAAGGTTGGATATCATTCTTGATCTTATTTAGATCAAGACCGTTTGGACCTCTTAGAGGCTCA
ATCCAAGGAGCTCTTAGATCCCAGAATCTTTGAGTTTCACCACCTAGAATGATTTCTCCACTTGGTGATCTCATTAAGTA
CTTACCTAAACCTGTAGGACCTTGAGCAGAAGCAACACTAGCTCCTAAACGTTGGTCTCTTACTAAGAATGTAAATGCTT
GAGACTGAGATGCCTCAGGTCCTGTAGGACCATAGAACTCACTAGGGTAAACAGTGTTATTGTACCATGAGTATTGGCTA
GCGATGAAAGCCATAAGACTTACAGCTACTAGACTGTATGAAAGGTAAGCTTCACCAGACCAAACATAAGCACGTCTTGC
CCAAGCAAATGGCTTAGTTAAAATGTGCCAGAATCCACCAATAATACATGTGAAACCAATCCAAATGTGTCCACCAACAA
CATCTTCCATGTTGTTAACACTTACGATCCAACCGTCACCACCCCAAGGTGATTTCAGTACGTATCCGAAGATAACACCT
GGATTTAGAGTTGGGTTGTCAATGATTCTTACATCACCACCACCTGGTGCCCATGTATCGTAAAGACCACCTACATAAAG
AGCTTTAATAACTAATAATAATGCTCCAAATCCTAAGATTACTAGGTGAATACCTAGAATCGTAGTGATTTTGTTTTTGT
CTCTCCAGTCATAACCAAAAGCAGGGAATGATTCTTCAAGTGTGTCTGGACCAATTAGTGAGTGATATACACCACCAAAA
CCTAAAACAGCAGAAGAAATGATGTGAAGTACACCAACTACAAAGTATGGGTAAACATCAATGATTTCACCACCTGGACC
TACTCCCCAACCAAGAGTTGCTAGGTGAGGTAATAAGATTAGACCTTGCTCGTATAAAGGCTTCTCTGGAATGTAGTGGG
CAACTTCAAATAAAGTCATAGCACCACACCAGAAAACCATTAAACCAGCATGAGCAACGTGAGCACCAAGTAATTTACCT
GATACATTGATTAGTCTAGAGTTACCAGACCACCATGCGAAACCTGTAGATTCAATATCTCTACCGGCTATACCTACATT
AGAATTAAAGGGCGTTTCCACGTGGTAAAACCTCCTCAGGGAATATAAAGTTTTCATGCGGCTGATCTTGCGCAGCCATC
CAAGAACGGATACCTTCGTTTAGAAGAATGTTCTTAGTGTAGAATGTTTCGAATTCAGGATCTTCAGCAGCTCTAAGCTC
TTGTGAAACGAAGTCATACGCACGTAAGTTTAGTGCAAGACCTACAATTCCAATGGCACTTGTCCATAGTCCAGCTAGTG
GAACGAAAAGCATAAAGAAATGAAGCCAACGCTTATTAGAGAAAGCTACACCGAAAACTTGTGACCAGAATCTGTTAGCT
GTAACCATTGAGTATGTTTCTTCAGCCTGTGTAGGAGTGAAGGCTCTGAATGTGTTAGCAGCATCACCATCTTCGAAAAT
AGTGTTTTGTACTGTAGCACCGTGAATAGCACAAAGAAGTGCTGCACCAAGAATACCAGCTACACCCATCATGTGGAATG
GATTAAGTGTGAAGTTGTGGAAACCTTGGATAAACAGAAGGAATCTGAAAATAGCAGCTACACCTAAACTAGGTGCAAAG
AACCAACTTGCTTGTCCTAAAGGGTACATAAGGAAAACAGACACGAAAACTGCGATTGGACCAGAGAATGCGATAGCATT
GTAAGGTCTAATACCTACAAGTCTTGCGATCTCGAATTGTCTTAGACAGAATCCGATTAAACCGAAAGAACCGTGTAGAG
CACAGAATGCCCAAAGACCACCAATTTGACACCAACGAGTGAAGTCACCTTGAGCTTCAGGTCCCCAAAGTAATAATAAT
GAGTGTCCCATACTGTTTGCTGGAGTTGAAACAGCTGCAGTAAAGAAGTTACATCCTTCAAGGTAAGAACTTGCCAGTCC
GTGAGTATACCATGATGTAACGAATGTTGTACCAGTAAACCATCCACCTACTGCTAGGTATGATGTAGGGAATAATAGAA
GACCAGACCAACCGATAAATACAAATCGGTCTCTCTTTAACCAGTCATCCATTAGGTCGAACCAACCACGTCCCTCTTCT
TGTCCAATTGCTATGGTCATAAATTAATTCTCCAAAGCTTTTTAAATATTAAGTATTATCTATACTGCTTTAATAACAGT
GGATTTTCTACTTACCTTTACAATTTCTACTTTATATTATAGTAATAATTGTAAAAAAAGTAACACCGATTTTTTTTATT
TTCCAATTTCATCAATGTAAGAAGTTATGTAGAAGCATTTGGAACAACAATTCTTTGAAAAAGATAACCTGTCCCTCTTG
CTGTAAGAATTAAATCAGGATTAGACGGATCTATCTCCAATTTAGCGCGTAACCTAGAAATGTGAACATCTACCACTCGA
GTATCAACATGTCTTTCAGGTGTATACCCCCATACTTCTTGTAATATTTCAGCTCTGGAAAAAGCTTGTCCAGATCTACT
AATTAATAGTTCAAGAAGACTAAATTCCATTCCTGTTAATTTTATTCTTTCATCAGCCTTGTACACTTGCCTTCGGTTAA
AATCAATCTTCAAGAAACTAAATTGCACAATTCCTGATTTATGATTGCTAGAAGATAACTGAACCTTCTCAGTTCTTCTT
AAAACAGATCTAATTCTTGCTTCCAACTCTTTTGGAGAAAAAGGTTTAATCACATAATCATCTGCTCCTAATTCTAAGCC
AGTTATACGATCAGCAACATCACCTAAAGCTGTCAACATTATTATAGGTACATCGGAAGTTTTTCTTATTTCTTGGCAAA
CTCCATAACCATCCAGTTTAGGCATCATTACATCAAGTATTACCAAGTTAGGAGCTTCTTTCCTAAACAAGGATAAAGCT
TCTTCCCCATCACAAGCGGTTATTACAATGTAGCCAATCATAGATAATCTAGTATCTAATATTCTACGAATACTAGCTTC
ATCGTCCACTACTAAAACTTTCTCTTTATTACTGATAGACTTCTGCATAACTTTCAACAATTGCTATTTTTCAACTTCTT
GTTTACATATACAAAGATAATATAAATAAAAGAAAAATTATTGCGAAGTTTCAATAAACAGATAGTGATTTTTTTTTCAT
TTTCTTTGTAAATAAAAAAATGCCAGATAAGAGGGGTTGACAATTTGAAAAAATAAAATTAATGTTATTCGCAGAGTTTA
AGACAAGGGCTTGTTCCTAAGTCAAAAAACCAATCGAAAAGGAAGACTTATAAAGACTTCAAAAATTAATATTGGATATC
ATGGAGAGTTTGATCCTGGCTCAGGATGAACGCTGGCGGTATGCTTAATACATGCAAGTCGTACGAGAGCTTTTAGCTCT
AGTGGCGGACGGGTGAGTAACACGTGAGAATCTGCCCTTAGGAGGAGGATAACAGCTGGAAACGGTTGCTAATACTCCAT
ATGCCGAGAGGTGAAAGGATTTATCCACCTAAGGAGGAGCTCGCGTCTGATTAGCTAGTTGGTAGGGTAATAGCCTACCA
AGGCGACGATCAGTAGCTGGTTTGAGAGGATGATCAGCCACACTGGGACTGAGACACGGCCCAGACTCCTACGGGAGGCA
GCAGTAGGGAATTTTCCGCAATGGGCGAAAGCCTGACGGAGCAATACCGCGTGAGGGATGACGGCCTGTGGGTTGTAAAC
CTCTTTTCTCAAGGAAGAAGTTCTGACGGTACTTGAGGAATAAGCATCGGCTAACTCTGTGCCAGCAGCCGCGGTAATAC
AGAGGATGCAAGCGTTATCCGGAATCACTGGGCATAAAGCGTCTGTAGGTGGTTTGGTAAGTCTGCTGTTAAAGACTGGG
GCTCAACCCCAGAAAAGCAGTGGAAACTGCTAGACTTGAGTGTGGTAGAGGTAGAGGGAATTCCTAGTGTAGCGGTGAAA
TGCGTAGATATTAGGAAGAACACCAATGGCGAAGGCACTCTACTGGGCCATAACTGACACTGAGAGACGACAGCTAGGGG
AGCAAATGGGATTAGATACCCCAGTAGTCCTAGCCGTAAACGATGGATACTAGATGTTGCACGTATTAACCCGTGCAGTA
TCGTAGCTAAGGCGTTAAGTATCCCGCCTGGGAAGTACGCTCGCAAGAGTGAAACTCAAAGGAATTGACGGGGGCCCGCA
CAAGCGGTGGAGTATGTGGTTTAATTCGATGCAACGCGAAGAACCTTACCAGGGCTTGACATGTCACAAATCTTCCTGAA
AGGGAAGAGTGCCTTCGGGAATGTGAACACAGGTGGTGCATGGCTGTCGTCAGCTCGTGTCGTGAGATGTTGGGTTAAGT
CCCGCAACGAGCGTAACCCTTGTCTTTAGTTGCCATCATTTAGTTGGGCACTTTAAAGAGACTGCCGGTGATAAACCGGA
GGAAGGTGAGGACGACGTCAAGTCAGCATGCCCCTTACGCCCTGGGCTACACACGTACTACAATGGCCGAGACAAAGAGT
CGCAAGTTTGCAAAGACAAGCTAATCTCATAAACTCGGTCTCAGTTCGGATTGTAGGCTGCAACTCGCCTACATGAAGTT
GGAATCGCTAGTAATCGCCGGTCAGCTATACGGCGGTGAATCCGTTCCCGGGCCTTGTACACACCGCCCGTCACACCATG
GAAGCTGTTCATGCCCAAAGTCGTTACCTTAACCGCAAGGAGAGGGGCGCCTAAGGTAGGGATAGTGACTGGGGTGAAGT
CGTAACAAGGTAGCCCTACTGGAAGGTGGGGCTGGATCACCTCCTTAAAGGGAGCTATAAAACTCCATAGGTTAACAAAG
TGTCACTGCATTGTATATTCTTATATGATGACAAGTCCTTTCTTAGAGCTAGAAGATTGTAGAGGGCTATTAGCTCAGCT
GGTTAGAGCACACCCCTGATAAGGGTGAGGCCTCTGGTTCAAGTCCAGAATAGCCCAAACGGGGGTATAGCTCAGTTGGT
AGAGCGCTGCCTTTGCACGGCAGATGTCAGCGGTTCGAGTCCGCTTATCTCCACAATTCTAATCTCTAGTCCTAAGTAAT
AAGGCTAAATTTTGAAAACTGTATAGCGGAAAGCATAGAAAATATAAGCGAATAAGGGCTTAAGTTGGATACCTTGGCAT
TCAGAAGCGATGAAGGGCGTGTCTACCGACGAAACGCTTCGGGGAGCTGGAAGTAAGCTTTGATCCGGAGGTTCCCGAAT
GAGGAAACTCTTTAAACTGCATATTTAATACATAGGTATGTAAGAGCGAACCTGGTGAATTGAAACATCTCAGTAACCAG
AGGAAAAGAAAGCAAAAGCGATTCCCATAGTAGCGGCGAGCGAAAAGGGAACAGCCTAAACTACTTCTTAAAAAGTAGGG
TTGTGGGACAACCATAAATAGATTCGAAAAGTTAGGCGAAGTCTTTGGAATGAGACATCATAGAAGGTGAAAATCCTGTA
GTCGAAAACTTTGAAAACTAGTGTTGTATCCCGAGTAGCATGGGACACGTGAAACCCCGTGTGAATCTGCGAGGACCACC
TCGTAAGGCTAAATATTCCTGAATGACCGATAGTGAAACAGTACCGTGAGGGAAAGGTGAAAAGAACCCCGGAAGGGGAG
TGAAATAGAACATGAAAGCTTAAGCTTACAAGCAGTGGGAGGACGACTAAACGTCTGACCTCGTACCTGTTGAAGAATGA
GCCGGCGACTTGTAGGTAGTGGCAGGTTAAGGTAGAAAATACTGGAGCCACAGTGAAAGCGAGCCTGAATAGGGCGACGG
TCACTGCTTACAGACCCGAACCCGGATGATCTAACCATGGCCAGTGTGAAGCTTAGGTAACACTAAGTGGAGGCACGAAC
CGACTGATGTTGAAAAATCAGCGGATGAGTTGTGGTTAGGGGTGAAATGCCAATCGAATCCGGAGCTAGCTGGTTCTCCC
CGAAATGCGTTTAGGCGCAGCGGTTAGTGCTATAGCTTAGGGGTAAAGCACTGTTTCGGTGCGGGCTGCTAACGCGGTAC
CAAATCGATGCAAACTCTGAATACTAAGTGTGTAACTAACCAGTAAGACTGTGGGGGATAAGCTCCATTGTCAAGAGGGA
AACAGCCCAGACCACCAGCTAAGGCCCCTAAATGATTACTAAGTGATAAAGGATGTGGGAATGCTGAGACAATCAGGAGG
TTCGCCTAGAAGCAGCTATCCTTTAAAGAGTGCGTAATAGCTCACTGATCAAGCGCACCTGCGCCGAAAATGAACGGGGC
TAAGTAATCTGCCGAAGCTGTGGGATCTTTTAGATCGGTAGGGGAGCGTTCCACAATAGATTGAAGCATTAGCGTAAGCG
GATGTGGACGAAGTGGAAGTGAGAATGTCGGCTTGAGTAGCGAAAACATTGGTGAGAATCCAATGCCCCGAAAACCTAAG
GTTTCCTCCGGAAGGCTCGTCCGCGGAGGGTGAGTCAGGACCTAAGGCGAGGCCGAAAGGCGTAGCTAATGGACAACGGG
TTAATATTCCCGTACCATCTATTGCTGATATCGAGGGACGGAGAAGGCTAGACCAGCCGGATGTTGGTTACCGGTTTAAG
CGTTAAAGGTGTTGAAGAGCGGCGAAAACGCTCTGAGCTAAGGCGTGAATACGAAATACCAAGGTATTGAAGTGGTTGAT
GTCATACTTCCAAGAAAAGCTCGGAATATCATAAGTTATAGATGCCTGTACCCGAAACCGACACAGGTAGGTAGGTAGAG
CATACCAAGGGGCGCGAGATAACTCTCTCTAAGGAACTCGGACAAAATTACCTCGTAAACTTCGGAAAAAGAGGTACCCC
TTTAGGGGGGGTTGCAAATACATTGACCCCTGGCGACTGTTTACCAAAAACACAGGTCTCCGCTAATTCGTAAGAAAAAG
TATGGGGCTGACGCCTGCCCAGTGCCGGAAGGTTAAAGAAGTTGGTTAGTCTTCGGACGAAGCTAGCGACTGAAGCCCCG
GTGAACGGCGGCCGTAACTATAACGGTCCTAAGGTAGCGAAATTCCTTGTCGGGTAAGTTCCGACCCGCACGAAAGGCGT
AACGATCAGGGTACTGTCTCGGAGAGAGGCTCGGCGAAATAGACATGTCTGTGAAGATGCGGACTACCTGCACCTGGACA
GAAAGACCCTATGAAGCTTTACTGTATCTTGGAATTGGGTTTGGTCTTTACTTGCGCAGGATAGGTGGGAGGCTTTGAAG
ATGATCTTGCGGGATCGTTGGAGCCACTGGTGAGATACCACTCTTGTAATGATAAAATCCTAACTTTGAACCGTTATCCG
GTCAGAGAACAGTTTCAGGTGGGCAGTTTGACTGGGGCGGTCGCCTCCTAAAAGGTAACGGAGGCGTGCAAAGGTTCCCT
CAGGCTGGTTGGACATCAGTCGTAGAGTGTAAAGGCATAAGGGAGCTTGACTGCGAGACCAACAAGTCGAGCAGAGACGA
AAGTCGGCCTTAGTGATCCGGCGCTTCCGAGTGGAAGGGGCGTCGCTCAACGGATAAAAGTTACTCTAGGGATAACAGGC
TGATCTCCCCCAAGAGTTCACATCGACGGGGAGGTTTGGCACCTCGATGTCGGCTCATCGCATCCTGGGGCGGTAGTACG
TCCCAAGGGTTGGGCTGTTCGCCCATGAAAGCGGTACGCGAGCTGGGTTCAGAACGTCGTGAGACAGTTCGGTCCATATC
CGGTGCAGGCGTTAGAGTATTGCGAAGACTCCTCCTTAGTACGAGAGGACCGGGGGGAATGCACCGCTGGTGTACCAGTT
ATCGTGCCAACGGTAAACGCTGGGTAGCCAAGTGCAGTTTGGATAACTGCTGAAAGCATCTAAGTAGGAAGCCAGCTTCA
AGATGAGTACTCTCACCGCTTTAAGCGGGTAAGATCACGGCAAGAACAGCCGTTTGATAGGCATCAAGTGTAAGTGCAGC
AATGTATTCAGCTGAGATGTACTAATAGATCGAGGGCTTATTTAACTATGCTTTGCCTTTACAGTTTTGAAAGTTTTAGG
TTTTGGTGTTTATGGCGTAATGGAACCACTCCGATCCATCTCGAACTCGGTAGTTAAACGTTACAGCGGCGATAATACTT
AGGGAGTTGTCCCTTGGGAAGGTAGCACGGTGCCAAAACCACATTTATTTTTGTGTTGTTGTATAAAAAAAAGAACAGAA
ATTAGGAATGAACTACGCTATAGTAGAAGCAAGTGGACGTCAGTTTTGGTTAGAATCAGGTAGATTTTACGACTTTAATA
GTTTAAACCTCAATCCAGGCGATAAAATCGCATTAACTAGAGTTTTGTTAGTTAATGAAAATGGTAATATCAGTGTTGGA
AAACCATGCTTAGAAGATGCTAAAGTAGAAGCGACTATCTTAGGGCACATTAGAAGTAAAAAAGTAACTGTTTATAAAAT
GCGTCCAAAAAAGAAAACGAGAAAGAAGCAAGGGCACAGAGACAATCTAACTAGAGTTTTAGTTGATAAGATTACTATCA
ATGGAAAAACAATTTAAACTTAAAATTCAAAAATAAAGGAGAGAACTAAAAATGGCGCATAAGAAAGGTGCTGGAAGTAC
TAAAAATGGACGTGATTCTAATGCACAAAGATTAGGTGTTAAACGTTATGGAGGACAATTTGTTACAGCTGGAAACATAT
TAGTTAGACAAAATGGTACAGTGTTTAAGCCTGGTAACAATGTTGGTATAGGTAAAGATAATACTTTATATGCTCTTATA
GAAGGTAAAGTTTGTTTTGAAAGAGCTGGTAAAAAGGATAAAAAGTTAAGTGTTTATCCAATGAATTAAGAAATAAATAA
ATAGGAGTATTAGTTTGATATTAATCTGAATGACTAGTACTTCTATTTATGAATTATCAATATAATATTTTTTTTATTTC
CCATTTCTGTAATGATAATAAAACTTTTTATTTATTAAATAATTACTCATTACTAAAACAAAGATTTCTAATTATCATAT
TTTTTTATTATTAAATGACTCTACTTCCGGTTCTCATGAAGATGAAAGCAAAATAGATAGATAACAGGTTACTTGTGAAA
GTCTATGAAAAACAGAGAAGGATTCTCTAATAAATAGTGTTATTAAATTAACTACTATAAGAATGATCAAAATTCTTATA
ATATAGTTTTTTTTATGAATTATTAAAATCTGATATGTTTTATGAAAAGAAAATAACTATTAGTATTTATTTTTATAAGG
AGATACAAAAAGAGTTAAAATTTCTTTACTAAAAGCTTGAGAAGCTTTTGAACGATATCTATTTGGATTAACAACGATAG
AAAGCGTTCTTTTGATAGTGATATCTTCTATCTTTACCCACTGCAAAATACCTAATTCTAATTCTTTTGCAATAGCCGAA
ATAGAGACAAAAGCGGCGCCAAGCCCTGATTGTACAGCATTTTTAATAGCTTCTACTGAATTCAACTCCATCTCGATTTT
AAAACGTGTACTATCTATTCCATTTTGCTTTAGTACTTGATCTATAACCTTACGTATTGTTGACTGTGTATCTAGTGCAA
TAAAACGAAGACGATACAAATCTTCTTTTTGGATATATTCTAATTTTGAAAACGGATGTAATTTAGGAAGAATTAACGCT
AACTCATCTTCTGCATAAGGAGTTATTTGAAGCACATTGTCTAATTCTGGGGGTACTTTACCACCAATTATAGCGAGATT
AACTTGTCCATTAGCAACACTCCAAGAAATTCTTCTTGTTGAATGAACTTGAAGCTGGACTGCTATTTGAGGATATTTTT
GGCGAAATAAGCCTATTAATCTAGGCATTAGATAAGTACCTGTTGTTTGACTTGCACCGATAACCAATGTCCCACCATTT
AGACAACGCAAATCTTCAATAGCTCTACAACTCTCATCGCAAAGAGATAATATTCTACTTCCATATCTCAATAGTACTTC
TCCTTCTTCGGTAAATGATGCTTTCCTGTTTCCTCTATCAAAAATTGGTACACTGAGTTGTTTCTCTAAATTTTGAACTT
GTAAACTTACTGCTGGCTGAGAGATATAGAGGCTTTCGGCGGCTTTTTTGAAACTCCCTTCAGAAGCGATTGCTTTCAGG
ATTCTCAACTGGTCTAAAGTGAAAGGAAGATCAGTCATTTATTGATAAAAGTTTTAATCATTTTTTTTATTTAATGTTAA
GTTAGTTTACATATAAATTTGAATAATTGAATCTTAATGGAAAAGATCAATAATTTTCTAATTAAAGCAGTCGAAAGATA
GTAATTTTGTTTTTCTAAATACATAATAAGAACTCATTAGCTATAATATTTAAGAAAGATTACAAGAGGAAATATGTCAT
GGACATGCGACTACTAATAGTTCTTTTCCCTTTATTGGCTGCACTATCTTGGGCAGGATTCAATATAGCTAGAATTGCTT
TAAGACAACTTAGCCGTTTAGGATCGAGATAAAAATTAGGTCTGATTTTGCGTAAAAAGGATTAATATTCCTTTTTACGC
TTCTATTTTATATTATTACGTTTAGATGTATAATATTAGATTATAAGAGAATGAAAAAATTAAGGTTAAGAATTAACTTT
GTTAGCCGCTAAAGAATAAAAACAACTTTTAACGAATAAAAAAATATGGCAGTTCCTAAGAAACGCACTTCAAGCAGTAA
AACTAAATCACGTCATGCTACATGGGTTAATAAGGCAATTATACAAAGAGAAAGAGCAATTTCTCTAGCAAAATCAGTAC
TAAGTGAGAATTCAGGTAGTTTTGTTTATTCAAATAATAAAAATAGTATCGAAGAAGAAGAATAATCAACAACCAATATA
AAACCAAGGCAAAAAAAGGCCTTGAAAGGAAATCGGTTTAATAACAAATGTCCTCATTTGACACGAAGAAAGCTTAAAAC
AATGGGAGAAAAGCTAACTCTCATCTTAATAAAGTAAGATAATCTTTTTACCTAGTTTATTTTGGTAAAAAGATTAAAAT
TTATTTTATAAAACTCAATTTTTATCACATCCGCAAGAAAGATTCTTATGGTAAATCTTTAGGATGAAGGATTCTTCTGA
TAGGTAAATTAGCAATTAAAGCTGTCATTTTACTATCGGTTTTTATTGAAAATTCAAGACTATCAGTATCAAGCTCAACA
TATTTAGAAACTACTACTAATATTTCTTCCCTCATTTTTTCCAGTGTTGAGGCATTCAAAGTGGAACGGTCATGAGCAAG
GACTAATTTGAGACGACGCTTTACATCATCACGACTACCTCGATTGCTGGTCAGCAAACGTTCAAAGAATTCTGTGATCA
TCAACATTTATGATATTTTTTTATTTAAGTTGTAAAAGATCCAAGAAAGAAACGACGAAGACGCTTCAATGGACCTTTTG
AGTATAATTGCAGATCTAAAAATTCAACGTCTTGACCGTCTAGTCTACAAGCAGTATGTTCAAATGCAAGTCCCGGTAAA
GATAGTTTATTTTCAAGAACCAATGGTTCACCTCTATTTGTTGACACAATTACACATTCATCTTCAGGAATTACACCTAC
AAGTGGAATCGCCAATATCTCCTTCACATCTGCAACTGACATCATGTCATTATCTTTGACCATTTGTGGTCTCAGTCTAT
TAATTAGAAGACTAATTCTTTTTATATTATTAGCTTCTAGAAGACCAATGACTCTATCGGCATCACGAACAGCAGCTATC
TCAGGGGTTGTAACAACAATAGCTTCATCAGCGGGAGCTATTGCATTATGAAACCCTGATTCGATTCCGGCTGGACAATC
AATTAGTATGTAGTCATATTGCTGGTTCATTAATGTTACCAAATACTGCATTTGATCTGAATCTATTGAATCCTTATTAC
GATTTTGAGCAGCAGGCAATAATACAAGTCCTGGCTGCCGTTTATCTCTTATTAATGCTTGTTCTAAACGACATTCGCCT
GATAAAACTTCTAAAGCTGTATAGATCACTCTATTTTCAAGACCTAATAACAAATCTAAGTTTCTAAGACCTATATCTGC
ATCTATCAAAGCTACTTGATACCCTAATTGAGCTAAAGCCATGCCTAAATTAGCAGTCGCTGTTGTTTTTCCAACTCCTC
CTTTACCAGAGGTTATTACAATAGTACGCGACATTTCGATTCATCCTGTATAGAATAAATATAAAATTAAGTAATTAATT
ACGCTTTGAAAAAAGCTATAGAGTATAAAATGATTCCTAATTCTTAGACTTTTTTTACTGCTCCTAATATTTCAGTGAAA
TGTTTTTCAAAATAATAAATAGCTCTATTAGTTTGGCCAGCAACATACAAATTATTTGTATCTTTAAAAGCCCAAATTTG
AGAATAAGAAACATAACTAAGTAATGTACTGAACATAAGCATTAAGAAACCTATATACACGAACAAAGTACCAGGATCGG
ATTTTACCTGTAATCCAGTTGATGGAATAATACTTGTTAATCTTAAATTATGACCGTTTAGTACGAATTCTTTACCTACC
TCTACTTCTGCAATAAGATTCTTCTCAGAATCATAGAGAGACAATTTTCCAGTTAAGTCTTGTAACACTAATAAAACATT
ATTTACTTGTAAAAGCGGTAATTGTGATAAATTAGAAATCCAAAATCTATTACTTGAAGAATTATCGACTAAAGTTAAAG
GGATATCCACAACTGTACTATTATCAATTACAAAAGTAATATTTGCTATTCCCCAATCAGTTTGATAAAAAACAGTACCT
TTGTAACGCAAAGGTTCATTTACATAGATTATTTTATTACTTAATTGGCTTACATTTGTATCTAAAATTGATAAATCTGA
ATAAAATTGATCAATAACTCCTTCTTCACTATAAGCTATCTTAAAATCTTTAACATACCCTTCTATGTTTTGCGGAACTT
GACTAAAAGGTCCTGAATTAATAACATTTTGTAGATGAAACAAAGTATTAGTAGGAACTAATTCTTGGCTCATAAAACCT
GATGCGCTACCTATAACTGAACCAAATAAAATCAAAATTATACTAGCGTGAACAATTACAGGGGATATACGACCAATTAA
ACCTTTGTAAGCATAAACAAATTTTCCTTCTTGGACTACATTATAATTGCTATTTTTAAGTTGAAATGTCAATTTTGCCA
GACTTGCATCATCCACTTTCGTCTTAACGTTAAATTTACTCATTGACTGATAAGTATCATAAAAACGCCACAATCTTGAA
AATTTTAAAGATGGTAATTGTCTTATCAATGTACATGAGAATAAACTCACCACGAAAAAAGCAATAATTACAATAAACCA
CCAAGCTGTATAGATATGATCTAAGCTCAGCAGGAGTATAAATTTTGCATTAATAAATCCAAATAATGGTTGAGTATTAG
GATAATTAAGCTCATAAAAATCAGTATCTTTGCCTTGCTCTATAAATGTACCTATTGAACTAAATGAAGCTATCAATAAA
AGGAGAACTATAGCAAACTGTAAATTCCCTAGACGATTAGCTACGAACCAAGCATTCCTATTAATCTTCTTTAACATATA
TAAACATAATACTATTTTATCTTTCTTCTACATTCTATAACATAAGAGGTATTTAGTTAAAGTGACGTTGTTAACTCCCC
AGGTAGGACTTGAACCTACGACCAATCGATTAACAGTCGATCGCTCTACCACTGAGCTACTGAGGATTGAATGAATATAC
GTACTATGTAATAACTTCACTTTGATAAATACTATAACATAAAAATATAATCTTAGGATATAGTTTACATTTTTTACATA
AAAAAAATAACCATAGGAAAAGTATATATAAAATATGTTTTTTTTTTATATTACTTTTGCTATGATTAAAGTATAGCAAA
AAAAGCGGACGTGGCGGAATTGGTAGACGCGCTAGATTTAGGTTCTAGTAAGTTAACCTTGTGAGAGTTCGAGTCTCTCC
GTCCGCATTTTCTTTTATATTAAGCTATACCACTGTTCCACTTTTGTAGTGTTAGTTTAATAGTTCCATCTTCTTGAACA
GTTTCATTAACTGTATGGAACCCCTGATTAGAAGTTGATTCTAATATAGAGTTATAAGCATATCTTTGACTAACTCTATC
TAAGAATAATTCTATAGACCAAGGTTGTTGCCAAAACTGAATGTCAGCTACAAGTTGATACTCAAAACCATTCCAACTAA
AACCAATATCATAATTATTATCTTGTTTAATAACGATATTTGCAAATGTTGTTTGATCTTTATAACCTCGTACTTGGTTT
AGCTCTGGCTCCCAGTAAATAGATAAGTCATTTAGAGACTTTTTTAGTAGATCAAGATCTTTTAAAGATGTCTGAATTTT
ACTAAAGTGTGACATATTTTTTTAGTTAGTCTATTAATTATAGTTGCTATTGCTGATCAATAAAAATAGTATACAAATAT
TCTATCACAACAAGTCTATTATGAAATATCAGAATTAGGAAGCTAACCTAATTTTCCCGGCATCAGCCCACTCTTGCAAT
TCATCAATCTTTTCGTGATTTAATTCTGCTAAAGGGATAGATTGTTCTATAGAAGCGGCTATATCTTCTGTTGTAAATTC
TCTGTTTTCGCTGAAGGCTATATGCATGGCTTCAATTATGGATTCTTCAACTTCAGCTCCTGAAAAGTTTTTAGCTGATT
TAGCTAAATATGATATGTCATAAGAATTCCAAGATTTAGGGCGCAGTCTACTTAAATGAACTTTAAAAATCAACTCTTTT
TCATTATCATTTGGTAAACCTATAAAGAAAATTTCATCAAAACGTCCTTTACGTAAAATTTCTGGCGGCAGCTTATAAAT
GTTATTAGCAGTTGCCACCACAAAAACAGAAGATTGCTTTTCTGATAACCAAGTAATAAAAGTAGCTAATACTCTACTCG
TTGTTCCACTATCTCCTTGATTATCAATCCCTGAAAACGCCTTATCTATTTCGTCAATCCATAGTACACAAGGAGAAACA
GCTTCTGAAAGCTGAATCATTTGCCTCATACGAGACTCAGACTCACCAACTATGCCACCAAACAACTTTCCTATATCTAA
ACGTAATAAGGGTAAATTCCACTCATTTGCAATAGCTTTGGCTGTTAAAGATTTACCTGTACCTTGAACTCCTACTAAGA
GTAATCCTCTTGGTGAAGGAAGACCATATTCTATAGCTTTCTTAGAAAGAGCACCTGATCTACGCTTTAACCAAAGTTTT
AAATTGTTTAACCCTCCTATATCAGAAATTTTTTCTTTAGCTGGATAGAATTCCAATATTTGGGTTTTACTAATAATTTG
TCTTTTTTCGGCAAAGATAAGCTCGAGACTCTCAATATTCACTTCTTTGTAAGTAGCTATAATCTTAGACAGTACACGCC
TTATTCTTTCTAAAGATAAACCTTGACAAGAACTGACTAAACTATTCAAAGAGGCTTCAGGAATGTTATATCCTAAAGAT
TCTTGAACTCGTAATAATTCTTTCTTTATTTCAGATGGTTGAGGTAGCTGAAAATCTAAAACTGTAATTATATCTTTTAA
TGATTCAGGAATATTAACTTCATCGGCTATTATGATGATATTTTTAGTTTGATTTCGTAATACTTTAGTTAGATTTTTAA
GCTTACGTGCAACAGAGATATCAGTCAAAAATAAGTGAAAATCCTTAAGTAAAAATACAGCAGGATTTGTAGGAGTTAAA
CGTTCAATTAATTCTAATGCCTGCAGTGGATTTCTGGAAGCAAATCCATTATCATTAGGATTTCCAACATAACCATCAAC
AAAATCCCAGGCATAAATGCCTCTGTTACTATATAACTGTACACAAGAACGAATGACATACTCGACTCTTTCTTCTTCGC
TAGTAGGAATGTAAAGTATAGGGTATCTTGCTTTTAACAATAACTTAAATTCTTTAATAAAACTCATCTATTTTAGTAAT
TAGGAAAAATATATAAATGAAATCTTGATAGGTCTGTATGCTTTCTTATATTGTTTAACGATATAAAAAAACATACAGTG
ATATTCATAATCTTTTAAATTGTAGTTAAATGCTTGCGCCCTCTTTTTCTACGGGCTTTTATAACAGCTCTTCCGGCGGC
TGTTTTGATTCGTGCTCTGAATCCAGAAACTCTCGCCTTCTTTAAATTAGTTCCCCTTAATGTTCTTTTCGTCATATAAA
AATTGCGTTTGTTATGTTGTTAGATATATCATGTTTTATAATCAAAACATTGTCAAATTAATTGATAAGTTTTAGTTTTA
AACTTTTAGTATAGGTTGAGAACGGAAGATTAAATAAGTAACAGAATGTCTAATATTAGTTACCATTGAAGTAAAAAGAA
TATAAGCTTCATTTTTATATTCAATTAATGGATCTTTTTGTCCATAACCTCGCCATGCAATAGTCTCTCTGAGTGCATTC
ATACTTTGTAGATGCTCTTTCCAAGCAGAATCAATTTTCTGCAATAAGAAAGATCTTTCTAACTCTCTCATCAGACCATC
TTCGATTAACTCAATTTGGCTTTCTTTTAAATCATATGCAATACGTACTTGTTTAGACAAGAAGTTTTCTGCTTCTAAAG
GAGATAAACTTAAAAAATAATCTAAATCTAAAGAATAAGGTAACCCTAATAAATCTTCAATTTTCTTCAGTTGCTGAGCA
TAATAATCGCGACGATTTATATTCTGATTGCTGCTCGGTTGTGCAATATCAAATATAGTTGTTTCAGCATATTGGATTAC
CCAATCTCTAAGATTAATAGACTCTAATACTCTTCTGCGTTCCGAATAAATAGCTTGACGCTGGTAATTCAAAACTTCAT
CATAATCGAATAATTGTTTACGAGCATCATAATAGTAAGCTTCTACTTTTTTCTGCGCCGATTCAAGGCTATTATTTAAA
AGCTGAGATTCAATTGGAACATCGTCTTCTACACGAAGAGCATCCATTAAATTACTAATTCTATCACCACCAAAAATTCT
CAATAGATTATCTTCTAAACTAAGAAAAAAACGTGACGAACCAGGGTCTCCTTGTCTACCAGACCTACCTCTTAATTGAT
TATCAACTCTTCTAGATTCATGTCTTTCAGTACCTATAACATGTAGTCCACCTATCGAAACAACATTTTGTCTTTCTAGC
TCAATTAATTGGTCATATTTTTCAACTAAGACTTGATATGCAGCTCTAAGCGTTATTACTAATCTATCTTCTGTGAAACT
TTTTTCACAAGCTATAGCAAGTTTATATTCTAATTCTTTGTCTGTAATACGAGAAGAATCTATTTTTTCATATAAAAAAG
TGAATAATTTTTTCAACTGTTGATCTTTACTCAGATCATTTTGTGAAGCCCCTTTTATTAAAAGAGAAGTGATTGTATTA
CGAGCAATATAACTTGCGTTACCACCTAATAATATGTCAGTTCCCCTACCGGCCATATTTGTTGCAATAGTTACAGCTCC
CTTACGACCAGCCTGTGCTATAATTTCTGCTTCTCTTTTTAAATTTTCGGGTTTTGCATTCAATAAATTATGGGGAATAC
CATACTCTTTTAATAATGAGGATAAAAGTTCTGACTTTTCAACACTTGTAGTACCAATTAATACAGGACGGCCTAAAGTG
TGCATATCAAGACATTCATCAGCTACAGATCTCCATTTAGCATATTGATTTTTATATATTAAATCAGGCAAATCTTTTCT
GCTCATAGGACGATGTGTTGGTACAGTGATTACTTCCAAAGAGTAAATTTTATCTAATTCAGCTTCTTCTGTTTTCGCTG
TCCCTGTCATTCCTGAAAGTTTTGGATAAAGAAGGAAAAAATTCTGATATGTTATTGAAGCTAAAGTCTGTGTTTCGCTT
TGTATAGGAACATATTCTTTAGCTTCAATAGATTGATGTAAACCATCGCTCCATCTTCTTCCTTCCATTATTCTGCCAGT
AAATTCATCAACAATAATAATTTCTTGATCTTTTACAATATAATGCACATCTTTTATGAAAAGTTCTTTCGCTTTTATAG
CATTTAAAAGATAAGGTGCCCATGGATTCGTAGGGTCATAGAGATCTTGACCATTTAAGATTTGCTCAGACTTAATAATT
CCATTATCAGTTAAGAGAACATTTCTTGCTTTTTCATCCACATCGTAATCGATATTTCTTTCTAATAACTGACTTATCTC
ATTTGCACGATTGTACTTATCCTCACGTGAGTCGACAGCACCAGAAATTATAAGAGGAGTCCGAGCTTCATCTATAAGAA
TAGAGTCAACTTCATCTAAAATACAAAAATTGAAAGGACGTTGGACAATATCTTGTAACATAATAGCCATATTATCACGT
AGATAATCAAAGCCCAATTCACTATTAGTTGTGTAAGTAATATCTTTTGAATAATTATCTTTTCTTTGTTGTTGTGTCAT
TCCTTCTTGCACTAGACCTACACTTAAGCCTAAAAATTTTGGAACTTGACCAACCCATTCAGAATCTCTCTTAGCTAAAT
AATCATTCACAGTAACAACATGCACTCCTAAACCTGATAGAGAATTAAGATAAGCAGGTAAAATCGCAACTAAAGTTTTA
CCTTCTCCTGTTTTCATTTCTGCAATCTTTCCTTCATGAAGTATCATACCTCCTATTAGTTGAACATCAAAATGCCTCAG
TCCTAATACACGAAAAGAAGCTTCTCTAACAAGTGCAAAGGCTTCAGGTAAAATTGCTTTGAAATCAGAAGATTTATTAA
TTTTTTTCGTAAGATCTATTGTTTTATCTTGCAAATCTTTATCGCTTAGGCCTTTAATATCTGTACCTAGCGCATTAATT
TGATTAACAAGTCCTGTATAACGCGTAACTTTTTTTTCATTGGGATCACCAAATAAAACTTGTAGCATGTTTAAAAATAT
TGGGAAAGTTCTTTTTTCTTAATTCATTAAAGGGTAGACTCAATTGGCTAAAATTAATTAATCACCTACAATATCAAGCT
GACTAATCTCATCAGCCATCTCCAAAATTGCTTTGCTAATTGGTTTAATTCTTAAATCTTCTACTAAATCTATGTCTTGA
TAACGTCTTCTTTTAGCTCTATTAGCAATTTGTATAGTCATTTTATATCTATTAGAGGCTGCATCTAATAATTCTTCCGT
TTTATACAATATCTCATTAGGATTATTATCTCTGTAATTCTTTTTCATAATTAATCAATATATTTTTTACTTAATAGAAT
AAATCTAGTACTTTGTCATATACAGAATAGTGTACCGTTCTTCATAAAATCTTGATATCTTATTCGATATTTAACAAACA
TATTTTTTATTGTATGATAATAGAGACTAGAACTAAATCAATAATAAATATTAACTATAAAATAAAGATCTTATGTCTCA
CAGTGTAAAAGTATATGATACATGCATCGGTTGTACACAATGTGTAAGAGCGTGTCCTTGTGACGTACTAGAAATGGTTG
CATGGGACGGATGTAAAGCAGGACAAATAGCATCAGCTCCTAGAACAGAAGATTGCATTGGGTGTAAGCGTTGTGAAACA
GCTTGTCCTACTGATTTCTTATCGGTTCGTGTATACTTAGGTGGTGAAACTACTAGAAGCATGGGACTTGCTTACTAAAA
GATTAAAAAGTAGTCCCCTAAACAACAATCTTACTTAAAGATTATTGTTTAGGGGATTTCTTTGTTTAAATTTACGCTAA
AGCACCTATGTAGCCAAGTCCTAATATAGCACCAGCACCTATAATATGACCTAGACTAGTTGTTGCTATAAATTCTGGTA
AATTCAGACCAAGCGCAGAAACAGGCCCAGGTAATGCAGGTCCTTGTCCTTTTGCTTGTATAATGTAACGACCAGCAAAG
ATACAAAGAACATTACATAAAATCATCACTGCCGCAGTCTTTGCAGACCACTCGGCTGTTTGTGGAACAACGGAAATTAA
AAAATCAGCATTCATATGTTTTAAACTTTATTGTTTATTAAGCAACTATTAAATACATTGTAGAATAAATTAATTAATCC
AGCAACAAAGAGATAGCATAACTTTACTCAAATTAAGCTATCCAGCCATAACTATGTAAACCTTTTCCTAAGAAATTCAC
ACCTAGATAGCAAATCCATACCACTACAAAACCAATAGAAGCTAAAATAGCTGGTCGTTTTCCTTGCCAAGATTTTGTTA
TCCTTGCATGTAAGTATGCAGCAAAAACAAACCAGGTGATCAGAGCCCACGTTTCCTTAGGATCCCAACTCCAATAAGCT
CCCCAAGCTTCATTCGCCCAAACAGCGCCTGCAATGATTCCTGTTGTTAATAGCGGAAAACCAAGGCCAATAATTCTATA
ACTAAGATTATCAAGTGTTTCCAATAGGCTTAAACTGTCAGAGCTGCCAAGTTTTGTCTTGTTAGGAATTGTCCCTTCTA
AAACAGCCATACTCATATTTCTTGTGTCTACTTGTTGTAGATTAGTTCCTCCTAACGAACTACCTTGTAAAGATACATTT
TTCCCAAGTGTTAAAACAAGAAAAAGTATTGATAAAAGAGACCCTGTTATCAGTGTTGAATAACTTAACATCATAATACT
AACATGCATCATTAACCAATTTGATTTCAACGCAGGTACTAACGGAGCAGCTTTTTGCATACCTTCCGGAAGAGAAAGAG
TTGCAAAGCCTATTACGAATAATGATAAAGGACTCGTCACAGCACCTATTAACGATATAGAAATATTTCTTTCTATAATC
ACAGTGATAGCAGTTATTCCCCAAGTAAAAAATAATAATGACTCATATAGATTACTTAATGGAAAATACCCATTTTCTAG
CCATCTTGAACCTAAATTAGTAAAGATAGCTAAGTTAGCTATACACACTGATATAAAACCCACTTTAGCTCCTGATTTTA
GACTAGTAAAAGAAACACTAGTCCAATAAGCAAGCATTCCAATAAATAAAGATAAAAAAGTTAAGTTATCTAAGTAGTTC
TGAATATTAATTGAAAGCATCATGACAAAATAAAATTTGAAAATTTATAAATTTAAAATAGTCCTTTAAGAAAAATTAAA
ACAATTTGAAGCTAAAAAAAATTTTTACTAATTGATTATAGTCAAGAAAGAAGAAAAAATCATAATTATTACAAAAATTG
AGATTACTCTTATAAATATAAGAGTAATCTCAATTTTTTATCTAATTATAGAAAATTAGCTAAGAGCAGATGAAACCTTG
TCGAAGTAACCAGCAACTTCACTTGCTAGACCAGAACAATCACCTTGAGGTGTAGATAACTTCTTAGATGAAGCAGTGTT
GTTAACGAAAGCAACTGAACAAGCCTTCATGATGCTTACAGCTCTTGCGTTACCAGAAGCTGGAACACCTAGAGATGAGT
AAGTCTCCTTAAGACCGTTAAGACAACGATCTTCAAGAACTGAAGAATCTCCAGAAAGAAGAGCGTAAGAAACGTAACGT
AGGATGATCTCACCGTCACGTAGACATGCAGCCATACGACGGTTAGTGTAACAGTTACCACTTGGAGAGATTAAAGAAGG
GTTCTCACAGATCATACCTGAAACAGCGTCAGATACGATACAACTAGCGTTAGAAACGATAGAGTTAACAGCGTCTAAAC
GCTTGTTACCTTCAGAAATGAACTTCTTAAGTGCTTGTAGATCTGCACCAGCAACGTAAGCTGCTTTTGAATCTGCGTTA
GTTACTACTCTTGAAAATGCATCTAGCATAATTTTTCTCCAATTTTATAATGATTTAAACTGTATCGACTGTTAAATTGT
TTAATCAGTTGAAACTTGATATTTTCTATATCGATAAATACTATAGAAGAAAAAGAGGTATCAAGCATAGGAAAAGAAAC
AATCTGTAACATTTAGATAATTATATTTTTTTATTTTTATGAAAATAACCTGATATATATTTTGAAAAAAAGCTTATTAA
TAAATATATTTTTTTAATACAGTAAAATAAACTATTTGCGGCTCTTATCTTAATTAATTCTAATAACGAATAATCATGTC
CTAATAATTCGGACATTGATAAAAATTAAAAATAATAAAAAAAATCTTAAGCTAAAAAAAGACCTTACACAAGGTAAGGT
CTTTTATCTCACTGAGTTAAATTAATAACTTCAGATTAACCGTTAACAGCTGGAGCTGTTAGAGCAACTGGTAGAGACTC
ACCAGCAGCTAGGTCTAGAGGGAAGTTGTGAGCGTTACGCTCGTGCATTACTTCCATACCTAGGTTAGCACGGTTAAGGA
TGTCAGCCCATGTGTTGATTACACGACCTTGACTATCAACAACTGATTGGTTGAAGTTGAAACCGTTTAGGTTGAATGCC
ATTGTCATTACACCTAAAGCTGTGAACCAGATACCTACAACTGGCCATAGACCTAAGAAGAAGTGAAGAGCACGTGAGTT
GTTGAAACTCGCGTATTGGAAAATTAGACGACCAAAGTAACCGTGTGCAGCTACGATGTTGTAAGTCTCTTCTTCTTGAC
CGAACTTGTAACCGTAGTTAGCTGACTCGTTCTCAGTAGTTTCACGGATTAAACTAGATGTAACTAGTGAACCGTGCATA
GCAGAGAATAGAGAACCACCGAATACACCAGCAACACCTAGTTGGTGGAATGGGTGCATAAGGATGTTGTGCTCAGCTTG
GAATACAAGCATGAAGTTGAATGTACCAGAAATACCTAGAGGCATACCATCAGAGAAGCTACCTTGTCCGATAGGGTAAA
CTAGGAACACAGCAGAAGCTGCAGCTACAGGAGCTGTGAAAGCAACAGAAATCCAAGGACGCATACCTAGACGGTAAGAG
AATTCCCACTCACGACCGATCCAACCACAAACACCTAGAAGGAAGTGGTCAACGATTAGTTGGTAAGGACCACCGTTGTA
TAGCCACTCGTCAAGAGAAGCTGCTTCCCAAATTGGGTAGAAGTGGATACCGATTGATGCAGATGAAGGAATTACTGCGC
CAGAGATGATGTTGTTTCCGTATAGTAGAGAACCAGCAACTGGCTCACGGATACCATCGATGTCAACTGGAGGTGCAGCG
ATGAAAGCAATGATGTATACAGTTGTAGCTGTAAGTAGTGTAGGAATCATTAATACACCAAACCAACCGATGTATAAACG
GTTGTCAGTGCTAGTGATCCATGAGCAGAAACGTTCCCATAAACTTGCGCTTGCGCGTCTTTCTAAAGTAGCAGTCATTT
TTCGATTTTTTGTAAAGGTTATAGTAATTTACTTCCCAAGTATCTATTGTACTTGTTAGATATATTATCAAATAAAAAAT
ACTATTTTCAAATAAAAATGTATTAGACTTATTAAAAGCGGAACTAAAAGAAACACCGATAGGTTATTGTATATCTAAAA
ATGTTTATAAAATAAAAAAAACTCTAGTGTTGTTCATGTACTTTTAGTAGATGTATAATGTTATCTATGTCTTTCATAGA
AGATACGAAAAAAGATAAACTAAAACAATATGAACGTAACAAAAGAGAGCAATTCTTACGAAACTATCTGTATCATTAAA
CCTGATTTAAATGAAGATAATCTAGCAAAAGTTATCGAAAAATATCAATTACTACTTGCTGAAAAAGGAGCAAAAGATAT
TGTAACTCAAAATCGTGGTAGAAGACACTTGAAGTACACGATGAAAAAGTTCAAAGATGGTATTTATGTTCAAATAAATT
ATGAAGGTAATGGTGAAGTTATCGCTACCTTAGAAAAAAATATGAAAATAGATGAAAACTTACTACGCTTTATGACCGTA
AAAAGTCATGTAAAAGAGAAAGCAGAGATATCTATTTAAATTGTCTGTAAAAAGATAGAAGGATATGAAAACATAATAGT
TTCATATCCTTCTATCTTTTTACAGACAATCTAAATATAGTATAAAAATAAATATGGTTTTGGCACCGTGCTACCTTCCC
AAGGGACAACTCCCTAAGTATTATCGCCGCTGTAACGTTTAACTACCGAGTTCGAGATGGATCGGAGTGGTTCCATTACG
CCATAAACACCAAAACCTAAAACTTTCAAAACTGTAAAGGCAAAGCATAGTTAAATAAGCCCTCGATCTATTAGTACATC
TCAGCTGAATACATTGCTGCACTTACACTTGATGCCTATCAAACGGCTGTTCTTGCCGTGATCTTACCCGCTTAAAGCGG
TGAGAGTACTCATCTTGAAGCTGGCTTCCTACTTAGATGCTTTCAGCAGTTATCCAAACTGCACTTGGCTACCCAGCGTT
TACCGTTGGCACGATAACTGGTACACCAGCGGTGCATTCCCCCCGGTCCTCTCGTACTAAGGAGGAGTCTTCGCAATACT
CTAACGCCTGCACCGGATATGGACCGAACTGTCTCACGACGTTCTGAACCCAGCTCGCGTACCGCTTTCATGGGCGAACA
GCCCAACCCTTGGGACGTACTACCGCCCCAGGATGCGATGAGCCGACATCGAGGTGCCAAACCTCCCCGTCGATGTGAAC
TCTTGGGGGAGATCAGCCTGTTATCCCTAGAGTAACTTTTATCCGTTGAGCGACGCCCCTTCCACTCGGAAGCGCCGGAT
CACTAAGGCCGACTTTCGTCTCTGCTCGACTTGTTGGTCTCGCAGTCAAGCTCCCTTATGCCTTTACACTCTACGACTGA
TGTCCAACCAGCCTGAGGGAACCTTTGCACGCCTCCGTTACCTTTTAGGAGGCGACCGCCCCAGTCAAACTGCCCACCTG
AAACTGTTCTCTGACCGGATAACGGTTCAAAGTTAGGATTTTATCATTACAAGAGTGGTATCTCACCAGTGGCTCCAACG
ATCCCGCAAGATCATCTTCAAAGCCTCCCACCTATCCTGCGCAAGTAAAGACCAAACCCAATTCCAAGATACAGTAAAGC
TTCATAGGGTCTTTCTGTCCAGGTGCAGGTAGTCCGCATCTTCACAGACATGTCTATTTCGCCGAGCCTCTCTCCGAGAC
AGTACCCTGATCGTTACGCCTTTCGTGCGGGTCGGAACTTACCCGACAAGGAATTTCGCTACCTTAGGACCGTTATAGTT
ACGGCCGCCGTTCACCGGGGCTTCAGTCGCTAGCTTCGTCCGAAGACTAACCAACTTCTTTAACCTTCCGGCACTGGGCA
GGCGTCAGCCCCATACTTTTTCTTACGAATTAGCGGAGACCTGTGTTTTTGGTAAACAGTCGCCAGGGGTCAATGTATTT
GCAACCCCCCCTAAAGGGGTACCTCTTTTTCCGAAGTTTACGAGGTAATTTTGTCCGAGTTCCTTAGAGAGAGTTATCTC
GCGCCCCTTGGTATGCTCTACCTACCTACCTGTGTCGGTTTCGGGTACAGGCATCTATAACTTATGATATTCCGAGCTTT
TCTTGGAAGTATGACATCAACCACTTCAATACCTTGGTATTTCGTATTCACGCCTTAGCTCAGAGCGTTTTCGCCGCTCT
TCAACACCTTTAACGCTTAAACCGGTAACCAACATCCGGCTGGTCTAGCCTTCTCCGTCCCTCGATATCAGCAATAGATG
GTACGGGAATATTAACCCGTTGTCCATTAGCTACGCCTTTCGGCCTCGCCTTAGGTCCTGACTCACCCTCCGCGGACGAG
CCTTCCGGAGGAAACCTTAGGTTTTCGGGGCATTGGATTCTCACCAATGTTTTCGCTACTCAAGCCGACATTCTCACTTC
CACTTCGTCCACATCCGCTTACGCTAATGCTTCAATCTATTGTGGAACGCTCCCCTACCGATCTAAAAGATCCCACAGCT
TCGGCAGATTACTTAGCCCCGTTCATTTTCGGCGCAGGTGCGCTTGATCAGTGAGCTATTACGCACTCTTTAAAGGATAG
CTGCTTCTAGGCGAACCTCCTGATTGTCTCAGCATTCCCACATCCTTTATCACTTAGTAATCATTTAGGGGCCTTAGCTG
GTGGTCTGGGCTGTTTCCCTCTTGACAATGGAGCTTATCCCCCACAGTCTTACTGGTTAGTTACACACTTAGTATTCAGA
GTTTGCATCGATTTGGTACCGCGTTAGCAGCCCGCACCGAAACAGTGCTTTACCCCTAAGCTATAGCACTAACCGCTGCG
CCTAAACGCATTTCGGGGAGAACCAGCTAGCTCCGGATTCGATTGGCATTTCACCCCTAACCACAACTCATCCGCTGATT
TTTCAACATCAGTCGGTTCGTGCCTCCACTTAGTGTTACCTAAGCTTCACACTGGCCATGGTTAGATCATCCGGGTTCGG
GTCTGTAAGCAGTGACCGTCGCCCTATTCAGGCTCGCTTTCACTGTGGCTCCAGTATTTTCTACCTTAACCTGCCACTAC
CTACAAGTCGCCGGCTCATTCTTCAACAGGTACGAGGTCAGACGTTTAGTCGTCCTCCCACTGCTTGTAAGCTTAAGCTT
TCATGTTCTATTTCACTCCCCTTCCGGGGTTCTTTTCACCTTTCCCTCACGGTACTGTTTCACTATCGGTCATTCAGGAA
TATTTAGCCTTACGAGGTGGTCCTCGCAGATTCACACGGGGTTTCACGTGTCCCATGCTACTCGGGATACAACACTAGTT
TTCAAAGTTTTCGACTACAGGATTTTCACCTTCTATGATGTCTCATTCCAAAGACTTCGCCTAACTTTTCGAATCTATTT
ATGGTTGTCCCACAACCCTACTTTTTAAGAAGTAGTTTAGGCTGTTCCCTTTTCGCTCGCCGCTACTATGGGAATCGCTT
TTGCTTTCTTTTCCTCTGGTTACTGAGATGTTTCAATTCACCAGGTTCGCTCTTACATACCTATGTATTAAATATGCAGT
TTAAAGAGTTTCCTCATTCGGGAACCTCCGGATCAAAGCTTACTTCCAGCTCCCCGAAGCGTTTCGTCGGTAGACACGCC
CTTCATCGCTTCTGAATGCCAAGGTATCCAACTTAAGCCCTTATTCGCTTATATTTTCTATGCTTTCCGCTATACAGTTT
TCAAAATTTAGCCTTATTACTTAGGACTAGAGATTAGAATTGTGGAGATAAGCGGACTCGAACCGCTGACATCTGCCGTG
CAAAGGCAGCGCTCTACCAACTGAGCTATACCCCCGTTTGGGCTATTCTGGACTTGAACCAGAGGCCTCACCCTTATCAG
GGGTGTGCTCTAACCAGCTGAGCTAATAGCCCTCTACAATCTTCTAGCTCTAAGAAAGGACTTGTCATCATATAAGAATA
TACAATGCAGTGACACTTTGTTAACCTATGGAGTTTTATAGCTCCCTTTAAGGAGGTGATCCAGCCCCACCTTCCAGTAG
GGCTACCTTGTTACGACTTCACCCCAGTCACTATCCCTACCTTAGGCGCCCCTCTCCTTGCGGTTAAGGTAACGACTTTG
GGCATGAACAGCTTCCATGGTGTGACGGGCGGTGTGTACAAGGCCCGGGAACGGATTCACCGCCGTATAGCTGACCGGCG
ATTACTAGCGATTCCAACTTCATGTAGGCGAGTTGCAGCCTACAATCCGAACTGAGACCGAGTTTATGAGATTAGCTTGT
CTTTGCAAACTTGCGACTCTTTGTCTCGGCCATTGTAGTACGTGTGTAGCCCAGGGCGTAAGGGGCATGCTGACTTGACG
TCGTCCTCACCTTCCTCCGGTTTATCACCGGCAGTCTCTTTAAAGTGCCCAACTAAATGATGGCAACTAAAGACAAGGGT
TACGCTCGTTGCGGGACTTAACCCAACATCTCACGACACGAGCTGACGACAGCCATGCACCACCTGTGTTCACATTCCCG
AAGGCACTCTTCCCTTTCAGGAAGATTTGTGACATGTCAAGCCCTGGTAAGGTTCTTCGCGTTGCATCGAATTAAACCAC
ATACTCCACCGCTTGTGCGGGCCCCCGTCAATTCCTTTGAGTTTCACTCTTGCGAGCGTACTTCCCAGGCGGGATACTTA
ACGCCTTAGCTACGATACTGCACGGGTTAATACGTGCAACATCTAGTATCCATCGTTTACGGCTAGGACTACTGGGGTAT
CTAATCCCATTTGCTCCCCTAGCTGTCGTCTCTCAGTGTCAGTTATGGCCCAGTAGAGTGCCTTCGCCATTGGTGTTCTT
CCTAATATCTACGCATTTCACCGCTACACTAGGAATTCCCTCTACCTCTACCACACTCAAGTCTAGCAGTTTCCACTGCT
TTTCTGGGGTTGAGCCCCAGTCTTTAACAGCAGACTTACCAAACCACCTACAGACGCTTTATGCCCAGTGATTCCGGATA
ACGCTTGCATCCTCTGTATTACCGCGGCTGCTGGCACAGAGTTAGCCGATGCTTATTCCTCAAGTACCGTCAGAACTTCT
TCCTTGAGAAAAGAGGTTTACAACCCACAGGCCGTCATCCCTCACGCGGTATTGCTCCGTCAGGCTTTCGCCCATTGCGG
AAAATTCCCTACTGCTGCCTCCCGTAGGAGTCTGGGCCGTGTCTCAGTCCCAGTGTGGCTGATCATCCTCTCAAACCAGC
TACTGATCGTCGCCTTGGTAGGCTATTACCCTACCAACTAGCTAATCAGACGCGAGCTCCTCCTTAGGTGGATAAATCCT
TTCACCTCTCGGCATATGGAGTATTAGCAACCGTTTCCAGCTGTTATCCTCCTCCTAAGGCAGATTCTCACGTGTTACTC
ACCCGTCCGCCACTAGAGCTAAAAGCTCTCGTACGACTTGCATGTATTAAGCATACCGCCAGCGTTCATCCTGAGCCAGG
ATCAAACTCTCCATGATATCCAATATTAATTTTTGTTTTGAATAAAACATTTTCTTTTAGAATTAATGGGTTTGAGAAAT
ATTTACTAAAACTCTTTTCCTTTAATTCTTCAATAACATTAGCTTTTGAATTAACTATTTGTCAACCCTGATTTGAAGTC
TCATTTAAATATCTGGAATTAATTTATTATCAAAAAGTTTAAATAAATATGTCAAAGAGTATGTAATATAAATTTGTGTC
TGTAATATTAACTTAATTAATAAAATTTAAGGAGTACATTTTTAATGATAAGTGACACTCAGATTTTTGTTGCTCTAATT
CTAGCTCTGGTATCACTAGTTTTAGCTATTAGACTAGGCACATCTTTATACGAATAATTAAATAGAATAAATTCTCATGT
GTCATCTTGAGGATTTATACAAAATATTATATGTAAATCCTTCCTAACCATATAGGTATAAAAATTAAAGAAAAAGAACA
AAGTGACATCAAATACATTAGCTATTAGTGAACGCCCTGTATTCCCATTTACAGCAATTGTGGGACAAGAAGAAATGAAA
TTAGCTCTAGCACTTAACGTAATTGACCCAAAAATTGGTGGGGTTATTATTATGGGGGATCGTGGTACAGGTAAATCAAC
AACTATTAGAGCAATTACTGATATTTTACCGGAAATGGAAGTTATTGAAAACGATCCATTTAACTCACATCCAACAGATT
ATGATTTAATGAGTGAAGATGTCAGAAGATCAATAGAATCAGGTAATTCAGTAGAGGTAACTAAGAAAAAGGTTTCAATG
ATTGACCTACCGCTTGGTGCAACAGAAGATAGAGTTTGTGGAACTATTGATATTGAAAAAGCTTTAACAGAAGGTGTTAA
AGCTTTCGAACCTGGTCTGCTAGCAAAAGCTAATAGAGGTATACTATACGTTGATGAAGTTAATCTTCTTGATGACCACC
TAGTCGATATTCTATTAGATTCAGCAGCTTCAGGATGGAATACTGTAGAAAGAGAAGGTATTTCTATTAGACATCCAGCA
AGATTCGTACTAGTAGGATCAGGTAACCCAGAAGAAGGAGAACTTAGACCACAACTATTAGACAGATTTGGTATGCACTC
TGAGATTAGAACAGTAAGAGATCCTGAACTAAGAGTGCAAATCGTAGAACAAAGATCGGAATTTGATAAAAATCCTCAAG
CTTGTCTTGCTCAATATCAAGATCAACAACAAGAATTTAGAGATCGAATTATTAAAGCACAAGACTTATTATCAGAGACG
AGTTTAAGTTATGAGCTAAGAGTGAAAATTTCTCAAGTATGTGGTGAACTAGATGTAGATGGTTTAAGAGGAGATATTGT
TACTAACAGAGCTGCTAGAGCTTATGCAGCATATATGGGACACACTGAAGTTACAGTAGATGATATAAAAACAATTATAA
AAATGTGCCTTCGTCACAGATTACGTAAGGATCCTTTAGAATCAATTGACTCAGGAGATAAAGTAGAAAAGGTATTCGAA
GATATATTTGGAGATCTACTAGATTAAAAATATAGGCTCAGTAGGATTCGAACCTACATTAGGGACTTAGAAGGTCCCTG
TCCTGATCCCTTAGACGATGAGCCCGGAATTTATATTATATCAATGGGCGGTACTGGATTTGAACCAGTGACCACCTGCT
TGTAAGGCAGGCGCTCTACCGCTGAGCTAACCGCCCACTTAGGATTGTTTATTACTTCTGAAGCTAGTGTACACTTTTGA
TAGTTTTTATGCAACTGGTTTTATTTTTTTTTCTAAACATTATTTTTGTCTTCTTTATAACTATCATTATTAAATCCTAA
TTCAGGAACTAATAAAGATATTATTTTTTTGGAAACTAATATCTTTAAACTCTTTAATATTACGAATATAAATATTAAAG
AGTTCGTTTTTGAAATATCCGATAATTAATTGTCTACATAAATGATGAACAAAAAAAGTGTAATAAAAGAAGAATCTTAT
AGAAACTTTAAAAACCTTAGCCATGAACTAAAAACCCCGGTAGCTAATTTAAACTTAGTTTTAGAAACATTATATGAATA
TGATAAGACGATCTCCATAGATAAAAAAAAAGAGATTCTTCAGCTTGGTTTATCAGAAATAAAGAGGTTACAAGATTTAA
TATATTATTTTTCAAAAATTAACTCTCAGGTTATATCTAAAGGAAACAATAATAAACAACTACAGAATATAAATCTTATA
AACAGGACAGTTTTCGTGTATGATAATTTGTCTTTTGAAAAGAATATTTTTATTAAATCTTATGAGTATAACAATAAGAT
CTTTGGTTTAGTGAATATAGATTCGAAAACTTATAATAATGTAATTTTTAATTTGATTGGGAATGCTACTAAGTTCATTA
ATTACCATGGATGGATTATCTTAGAAGTCGATATCGTAACATCTATTTCTCTTATTTCATTTAACTATACAAACTTAAGT
AGATCTGCTGTAGCTGATAATGGTGTTGGGATGACAGCTAATACTCAATTTCTTGTTAAATCTACTCAGTCCTTTTCATC
TGGGAGTACACAGAGGCTTGGGCTATCTATTGTTAAAGAAATATTATCAACTTATTGTCTTGTGTTAAATGTTATCAGTT
ATCCATCTAGAGGGGCTAAACTATATTTCGATATGAAAGTATTTCCTAATAATAAATGAAATATCTATTGTATGTATATC
TTAACTAAGCTGGTGAAGGGACTTGAACCCGCAACCTACTGATTACAAATCAGTTGCTCTACCAATTGAGCTACACCAGC
TATATTTAGTATCTTTGTTTGTCTGACTCGATCATAATTATACATTGCTTTTGTTTTTTTTGTAAAGTACCTTCTTTTAT
TTCTTTTATTTTATAAAATTACTTTGGACCATGTTAAATCTATGAGATAATTCAATTATATTAATTTTATTGTTTTTTTT
ATAGATAAATTAATATAATTGCTTAAAAGGTACCGCAAAAAAAATAAACAAATATATGGAGAAATAATAATATGTCTCGT
TATAGAGGAGCTGTCTTAAGAATTACTCGTCGTTTAGGAGAACTTCCTGGTCTTACAAGAAAAAGTACTAAAAGAAATTC
TCGTCCTGGTCAACACGGAGATCAAGCTAGAAAACCGTCGGAATATGCAATTCGTTTAGAAGAAAAGCAAAAGTTACGAT
TTAACTATGGTGTTACAGAAAAGCAGCTTCTTCGGTATGTGAGAGATGCTAGAAGAATTAAAGGTTCTACTGGTGAGGCT
TTACTTCAACTTCTTGAGATGAGGTTAGATAACATTGTATTCCGTTTAGGCATGGCACCTACAATTCCTGCTGCTCGCCA
ACTAGTTAATCACGGTCATATCTGTATAGAAGGGAAAAGAGTTTCAATTCCTAGTTATCAATGTCAAGCAGGTGAGACAA
TAAGTGTACGAGCTAATCCTCGATCGAAACAACTAGTAGAATCTTATCTAGCTTTCCCTGGATTAGCAAATATACCTAGT
CATCTTGATTTTGATAAAGAAAATTTAAAAGGAAAAATTAATGGCATCATTGAAAGAGATTGGGTTGCTTTACAGTTAAA
TGAATTACTTATAGTTGAGTATTACTCACGTAAGGGTTAAAACACTTTTTAGAGTAATACATCACTATATTGCTCTTTTA
ATAATTTTTACCACGAATTTTCTTCACTTGGTAAGGTGTCTGAGGTTACTAGCCATATGACACCTTTACAAAAACGTTGT
ACAGATTTAACTTTTTCATTCAATATTTTCTTGATTTTTTTATTTTCTGAAGATTCAATTTTAACGTCCTCTATGTTTCT
ACTACTGCTTTGATACGAAGAGTACGGAGGAAAAAACTTAACTTTTTGTATTAAGTTATTGGGAGATTTTTCTAAGTCTA
GTAAAAAATTTTCTAGGTTATAAATTTCGACTGTGGGTTCTTTAATATTTAATTTTGTATCAGTCTTTTTAAATGCCTCT
AATGCTTTTTCTACATCCTGCCTACTAAAAAAAACTAATTTTTTAGTGATTGTATCTTTTTTGCTATTGATATCATCTGT
TCTTATTATGTAAATAGGTGTTCCCTTAAACCAATTTTGTCCATACTTCTGTTTTGGATTAACAAAAGACAAATTTTTCT
TTATATTTGCACTAAGCAGTAAGTCTAATTCCTCTAAATTACTAATCATTCTTACTTGTGTTCTAGGACTCGAGGTTCTA
TTTAAATAATAAAATGTGTCTAATCCAGTACTTTTTACGCTAAGCCCTAGATTTTGTGCTCCACGTGGATCTTTTAAACA
TACTTCATGTAAATAAGATTCTGCATCTTCTTTATTAGAAAAGAAAAGTCCTACAGTAACAGGGCCTTCATCTTCCTTCC
AAATAAACCAATTATAATATTGGTTATACAACCACTGCACAGAACTTTGACTAATTTCTTGTCTTGGGGAAGCAAGAATA
ATCTCGCTATTACCATTTACAACTGTATATATTGGAACTTTTTTGAGTTCCGTTAAAATAGCTTTTTGTTGTCCTGTAGG
GAAAGAAGGATTTCTTCTATTAGTGCTTAAAAGAGATGTCTTTTCCTTGGGAATATTTTTTTTATCATCTAAATTTAATT
GAATAATTTGACTTTTATTTTTGTATAAAAAGTCTTCAACTAAGATATCTTCTTCACTTTTTATTTTTATTCCTGCCCCC
CTTTCTGTGTTAAGCCAATTTATTAATTTCGATAATGGATCCTGTACTTGGATATTTTGAAAAGAAGAAAAAATGTAACT
TGTTTTCTGATTGTTTGATAAATCATTTAGATAATCTAAAATATAATCCATACTTTTTTTTGATAATGTTAATATATCTC
TTTTTCAAAATCTTTTACTTTAAGTAATTACCCAATAGTATAATGCTTATGAATTTTCATTTTCTTGGTGCATTTAGTAA
TAAAACCAAAATATATCTATGTCAATTTATATCTTAATAACTAATACTGGATTAATAGTTTCTTTTGTTCCAAAGTAATG
TTAATTTGAATCAACAGTAATAATTCTATTTTTATACACTTTATTCCTTCGTACATTAATTTACTAATAAACTTGGAATT
AAAGAATTATCTTTCTTCTTCTAGAGAATTGTAATTCTTGATATTATACTTTGACTTATTTTTATCTTTATTATTTTCTT
TAGCTAGTTTATCTTCTTTATATATTAAAAAAAGTTATCTATTCTATAAAAAAGATATTATCACTTGCATCTCATTTCCT
GATAATATTAATATCAAGGTATAAGTTAATGAGTTAAAACATTAATTATTAACTGCCAATAGTGTGATTTTCTAATCATT
GATATTACACAGGCTAATTTTATTATTTAAAATACACGTTAAAGGAGGAGTTTATGTCTCAATCCGTAGAATCACGGACT
CGAATCAAGAACGAACGTTACGAATCAGGTGTTATCCCTTACGCTAAGATGGGTTACTGGGATGCTGACTACGTTATCAA
GGATACTGACGTACTAGCTATGTTCCGTATGACACCTCAAAAAGGTGTTGACCCTGTAGAATGTGCTGCAGCTATCGCTG
GTGAGTCTTCTACAGCTACTTGGACTGTTGTATGGACAGACCTTCTAACAGCTTGTGATCTTTACAGAGCTAAAGCTTAC
AGAGTTGACCCTGTTCCAGGTGCACAAGACCAATACTTCGCATACATCGCTTACGAGCTAGACCTATTCGAAGAAGGTTC
TCTTTCTAACCTAACAGCTTCTATCATCGGTAACGTATTCGGTTTCAAGGCCGTTAATGCTCTACGTTTAGAAGATATGC
GTATGCCAGTTGCATACCTTAAGACTTACCAAGGTCCTGCTACAGGTGTAATTGTAGAGCGTGAGAGACTAGACAAGTTC
GGTCGTCCTCTACTAGGTGCTACTGTTAAGCCTAAGTTAGGTCTTTCTGGTAAGAACTACGGTCGTGTAGTTTACGAAGG
TCTTAAAGGTGGTCTAGACTTCCTTAAAGATGACGAGAACATTAACTCTCAACCATTCATGAGATGGAGAGAGCGTTTCT
TATTCGGTATGGAAGGTGTTAACCGTGCATCTGCAGCTACAGGTGAAATTAAAGGTCACTACTTCAACGTAACTGCTGGT
ACAATGGAAGACGTTTACGAGCGTGCTGAATTCGGTAAGGAACTAGGATCTGTGATCATCATGATCGACCTTGTAATGGG
TTACACAGCTATCCAAAGTATTGCTAAGTGGTCTCGTCAAAACAGTATGATTCTTCACTTACACCGTGCAGGTAACTCTA
CATATGCACGTCAAAAGACTCACGGTATGAACTTCCGTGTAATCTGTAAGTGGATGCGTATGGCTGGTGTTGACCACATT
CACGCTGGTACTGTTGTAGGTAAGCTTGAAGGTGACCCTCTAATGGTTAAAGGTTTCTACACAACTCTTCTTGCAACTCA
ATCAGAGATTAACCTACCTCAAGGTCTATTCTTTGCTCAAGATTGGGCAGCTCTGAACAAGTGTCTACCTGTAGCTTCAG
GTGGTATTCACTGTGGTCAAATGCACCAACTAATTCACTACCTAGGTGATGACGTTGTACTTCAATTCGGTGGTGGTACA
ATTGGTCACCCTGATGGTATCCAAGCTGGTGCAACTGCTAACCGTGTAGCTCTTGAGAGCATGGTTGTAGCTCGTAACGA
AGGTCGTGATTACCTATCACAAGGTCCAGACATCCTTCGTACTGCAGCTAAGAGCTGTGGTCCTCTTCAAACAGCTCTAG
ATCTATGGAAGGATATTACATTCAACTATGCTTCTACAGATACAGCTGACTTCGTTGAGACAGCTACTTCTAACAGATAA
TCTAGAATTATCTAACACGAGATACGTGACACTAGTGTAAACTAGTGTCACAGCTACATAAAACAATCTAAAGGAGTACT
TAACATGAGATTAACACAAGGCGCATTTTCTTTCCTTCCAGACTTAACTGACGAGCAAATCGTTAAGCAAGTTCAATATG
CTATCAGCAAAGGTTGGGCACTTAACGTAGAATTTACAGATGATCCACACCCTCGTAACGCTTACTGGGATCTTTGGGGT
CTTCCTCTATTCGGTGTTAAGGATCCAGCAGCTGTTATGTTTGAGATCAACTCATGTCGTAAGGCTAAGCCATCTTTCTA
CGTAAAGGTTAACGCTTTCGATAACTCACGTGGTGTTGAGAGTTGCTGTCTTTCTTTCATCGTTCAAAGACCAACTTCTA
ACGAGCCTGGTTTCCAACTACAACGTCAAGAAGAGAAGTCAAGAACTATCAGATACACTATTCAAAGTTACGCTAGCACT
CGCCCAGAAGGTGAGCGTTACTAATTAAATAGTAATCAACTTATTTTGTAGATAGCTCAAACATTATGTGATAAAAACTC
CATGTGTTTGAGTTATCTTTTTTTTATATTGTAAAAATTATTTATTATGACCGCATCTACAGATAATACTCTAGTTAACT
TACAAGAGGAATACGAGAATAGACAAATTCAAGAAGTACTAGATGAACTAGAAAGAGATCTAGTTGGTTTAAAACCTGTG
AAAGATAGAATTAAAGAAATTGCAGCTTTATTACTAGTTCACCGTCTTAGAAAACTTGTAGGTCTTACTTCTGCAAATCC
TAATCTTCATATGTCATTTACTGGTAGTCCAGGTACTGGTAAAACAACAGTGGCTCTTAAAATGGCAGACATTTTATTCA
GACTTGGTTACATTAGAAAAGGCCACTTAATTACAGTTACTCGTGATGATTTAGTTGGTCAATACATTGGTCATACAGCG
CCAAAAACAAAAGAAGTACTAAAGCGTGCGATGGGAGGAGTTCTATTCATTGACGAAGCTTATTATCTTTATAAGCCTGA
TAATGAAAGAGATTATGGTGCGGAAGCTATTGAAATCCTATTACAAGTGATGGAAAATCAGCGTGATGATCTCGTTATAA
TTTTTGCTGGCTATAAAGAGAGAATGGATTCATTCTATGAATCCAATCCAGGTTTATCTTCTAGAGTCGCAAATCACGTG
GATTTTCCAGATTATAGTCCAGAAGAACTACTTATAATTGGTAAGATAATGTTAGAAGAACAACAATATCGATTAACAGA
AGAGTCAGAGAATGTCTTATTAGACTATATTAAGTTAAGAATGACTGAACCTCATTTCGCGAATGCTCGAAGTGTAAGAA
ACGCAATTGATAGAGCTAGAATGAGACAAGCTAATAGGATGTTTACAGCAGGAAACAAGGTGTTAATTAAATCAGATCTT
GTCACGATTGAACCTCAAGATATATTAAGAAGTCGTCTTTTTAAAGAGTAGTTTTTAAAGATACATTTTTTTCCTAATAA
TTTAGAAATTAATTAACTAAATTATTAGGAAAAAAATGTATCTTTATGAAAAAACATTGCTTACTTATGTACGATAACAA
AAAATTATATTACTATATTAGAAGATAAAGGAGTGGCGGTATAGCCAAGTGGTAAGGCAAGGGATTGCAAATCCTTCATC
CCCAGTTCAAATCTGGGTGCCGCCTCGAGTATTTATTCATTTGGCTGTTATATCGGGGGTGTGGTGGAATGGTAGACACA
ACAGACTTAAAATCTGTTGACTTTACGGTCGTGAGGGTTCAAGTCCCTCCACCCCCATTATATTTTTATTTTGATCTTAA
GTAACTTGTGCTAATTTTTGATCCTCTAACTAGAGATATTTTTCCAGTACGTGCAATTTCTTGAATTGCAAATTTAGATA
ACAATTGTTCTATAGCGGCTGTTTTTCCTGGGTCTCCAGTAACTTCTATAATCATTGTATCTTCTGATAAGTCCACTACA
TGTGCTCTAAATACTTGAGCTATTTCTAGAATTTCAGATCTTTCACTAATTTGAGTTCGTATTTTGATTAACATTAACTC
TCTTTCTATGCATGGCAGATTTGTAATATCCTCAACTCTTAAAATGTTAACTAATTTATATAATTGTTTAGTTAATTGTT
CGATAGTTCTCTCATCAGAGGGAACAACCATTGTTATACGCGAGATACCAACTGCTTCGGCAGGACCTACCGCTAGACTT
TCTATGTTAAAACCTCTTCGTGCAAATAGTCCTGCTATACGTGTTAAAACACCTGATTCATCTTCTACTAAAACAGATAA
AGTATGTTTCATATTTCTCTCAAATTCTATTATGTTGAATATTCATAATATTTTAGGTCTCATTATCTTGTCTAACAATA
CTTTTTCTATTTTATCTACTTTGTGTTTATTGCATCCGGCTGGGTTCGAACCAGCGGTGTCTTTTTCAAGAAACGGATTA
TGAGTCCGGTGCCATCGACCACTCGGCCACAGATGCTAGAATTGTAGTTTATATCTTGGAGCTGGTGGGATTTGAACCCA
CGTCCACTATAAATTATACAATATATTCATTCACAAGCTTAGTTTCATACAAAATCTGAAACAGATATTTTTATTTTCTT
CTTTAATTTCAGCTTGGAATTTAAGTAATTCCCGTTTAATTTACGTTTGTTTTTTAGTGAACTTTTCTAAAATTCTTATG
CGAATGCGTAAGTTTTAGAGAATTTTACTATGTTATTTGCATTTATTTTGTTAGATATTTTTTACAAGAATTATCTAATC
TTGGCTTGCATCACATTATTGTACCTTCTAAAGTGTCGATACCATTACAGCCCCAATCTTTCTGAATCTAGTTATACCAT
AATAAAAATAATACACTAACATTTTTTCTGAATATTTTTTTCTTAAAATATCATAGGCATGGCGGGAATTGAACCCACGA
CCATCAGGTCCGGAATCTGACACTCTATCCACTGAGTTACACGCCCTTATAACAGAATTGATTATAACATATTATTTGCA
GCTTCTTAAGTGTGTAGTTTATCCAAATATAGAACTAAGTTCCATAAAATATTCTGGTAATTTATTAGATAATTTCCCAT
TTCTTTTATAGCCTAAGCCTTGGCACGCTTGACATTGTTTAGTGAACATATCATAAATATTTCTTTCTTCTCGTTGTTTT
ATGATTTCTACTAAACCTATCTCAGAAATTTGTATAATTTTACTTCCACTTAATGTTAAACGGAGTTGTTTATCTAAGTA
TTCTAGAAGCGATAATTGGTCATTTTGATTAATCATGTCAATGAAGTCAATCACTATTATCCCGCTAATATTTCTAAGTT
TTAACTGGTTAATAATTTCCTTCGTTGCTGCTAAATTTACCCATAATATTGTTTCTCTTGATGATTTGAGTTTGTTAAAC
CCTCCAGAATTTACATCAATAGAAGTTAAGGCTTCAGTTTTTTCTATTATTATATGTCCACCATTATTCAATTTAATGCT
TGGTTTTAATAATGCTCTTATTAAGTATTCAAGATAACATGGGTAATTTCTACTAAGTTTTTCATTGCAATATTCTATAT
AAATTTTATTTTTTTTTATTTGTGAGGAGATTAACTTCTTTTTTATTTTTAGGCTTTCAGTTTTTGATTGGGTGATAATA
ACTGTGTCTTTTTCGATTAATTTTTTTTTCAAAATAATATCTATGATCTCTTGCCTAGGGCTTATTAAATAAGGTGAACA
GTTAATCTTTCTGATTTTTCCTTCTATTAGAATTGATTTTTTTTCTAAATTTCTTAGATTTTTAATAACTTGCCAAATGT
TTATTCTTTTTCCTTTTTTTTTAATCTCAATACCAACTTTCTTAGGTTTTAATAATGTTGTAACTGTTTTTAAACATTGT
TTTTCGCTAAAATTAAACTTTTTTTCAAAGACAACATGATCTCTACTGTATGGGTATATTTTTACGTTTTCATAATCTAG
AATGATATTTCTTGTAACTGTTGGTCCTTTTTTACCTACTTGTTCTTTCATAATCTGCACAACAATATCTTCACCTAAAC
GAAGATTGTTATTGAAATAATATTCATCCTTTAGTATCATAAAACCATTCTGCTTCCATTTATTGAGTTTAATAAATGCA
ACATTGAGATTGTTTAAGATATTAACAACTTGGCCTAAATATATATCACCTACATTGTAAGTTGAGTGAATATTTAATAT
TTGTTTTAAATTCTTACTATTGTATAAAATTGCAGTTTTTTTTTCCTTCTCTATAATTATGTATCTATTAGTGTTCATAT
CTAGTTTATTTAAGTTGTTTACTTGTCTTCGTAAAAAAAAGAAAAAAATGTTAACCCTTGCTTTTACCTTTTGCAAATAT
TTTATAATGCATTCACAAAAGGTAAAAGCTATAATATACAACTAAGTATTATTTTAGTAGTATATCTTTCCTCCACCCCA
TTTTTCAGATGATAATTTAGGTTGAAGTAAGATATGTCCACCAATTGCGAATAAGTCTTCATCATTCAGACTTCTCATCT
TAGGGAAAATATCAGCACTCTTAATACTAGGATGAACCTCTGCGATTGACTCTAGTCCATCATAGCTTGTAGGGTTCTTC
ATGTAATCTACAAGAGAGCTAATATTATCACGTGGCGGAGTAGCTAAACTTAGTGCATCTGGTTCTAATCCAAGATTAGG
ATTTGTTTTTGTAATTCCACCTACGTGGCAATTACCACAAGAGTTATTAAATAATCTCTTTCCACGCTTAACTTGTTCAG
GTGTCAGTACAACAGTAGTTCCTGATTGATCTAAAGGAACACTTCTTGTGTTCTCGTCTAGGTCAAGAGCATAAGCTGTA
GATGAAAATAATGTTGCACAAAGTGCGCCTGTAATTATGAAACCAAATCTTTTTAGCATATTGTATTATTTTGATATAAA
TGCTTTTCTATCGAAGAAGATCATATGAATCTATTCTATATAAGATAATTTTAGTCTTCAAGATTGAATATCTTTTATTT
TGTGAAGTGATATTTAATAGTATCATTAATTTTCCTTGTTATATTTTATGAAAAAGGAGGTGTGTGAATATAGTTTGTAT
TCAGTACTAGTTATATCCACACATTCTCCTTTATTTATTATCTAGTTACGTGTTACTCTGTCAGATTGACTAACTAATAA
TACAGCTGTTCCAACCGGAATAACTACGATAAATAATCCTAAAAGTAAGCTATTAATAAAAGCTGCTAAAGATGGAGTCA
TATTAATCCTCTATTATTTTTTACCGCTACTACTTTCTATTGTTGTAATGAAAGTTCCTAATTAATAATTTACCATCTAA
TTTTGTGATAAATACATTAATAATAAGTATTTTTACGAGAAAAAAAGAAAAATCTGAGTTTATAATTATATACCTGGAGT
GTATCAATGATATAGTTACTCTCTTGTTGCTCCCTTCCAGGCCTGGCAAGATTAAGAGCATATATCATATACACCCAGGT
ACATTAATATATTAACACGTTGTTGAGATTCATTCAACAACAGTAAGATTTATATTATTACATTGGGAAATAAAGCATAT
CTGGTACAAAACGATTTGCTTCTATAACTAGCCCTGCTGTTAATGATAACCATACCGTTAACAGTACTGGTGCTGTTGAA
AGATATTTCAGAAAGTTGCTATCCATATTGTTAGATGATTTTTATTTTTTACTATCTAGGAGAAACTGTAATTTCGTCTT
CACGAGCTATTAATTTACCGCTAGTAAATTCTTTAAAAGCTGCTACTGGCCAAACGAAGCCTGTTGTTACAAAACTTAGT
GCTACTGGAACATCAATAATAATTTCTTTTTCAGTAGGTTTGTCAGTACCTCTAGCATACTGTACATAACTTCTACCTAC
CCAACCAATCCATCCAGCGATATAAAGGAAAAATATTCCAGGAATAGTAAATTCTCCAGAGTGACTCCATCGACCATCAG
TAATTAAATGTGGTAGTCCATCTGTTCCACAAAGTAAACCTGCATCTCCATATTGTGCAAATCTAGTTTTTGTCTTTTCG
ATTTGTTTTTCTAGAGCTAATGCAGGTGGAGTGCCTACTTCATATTTAGTTAATCTACTTTCAAGTTTCTTAACGCTTCC
ATCTAAACGTTTTGCGAATTCTTTAGAACTTTTACATGGTACTAATCCTGCTACATCAGCATTTGCTGATAGAGGAACTG
CTACAAATAAACATAGTAGCAATGTTGAAATCCATTTCTTCACGATATTGTACTCCATTTCAAATTTATAAGCATACTAT
CATCTTTTTGACTTATTGAAATTACTTTGTAAAGAAACTCTCATATAAATAACATGTCTAAATAAATAAAATCTTCTAGA
CATATCTGTAATCGTATGATAAATTAACTGTAGTAGATAGTATTAACGGGATGTAGCGCAGTTTGGTAGCGCGCCTGCTT
TGGGAGCAGGATGTCGCAGGTTCGAATCCTGTCATCCCGACTTTGGAATTCTTCTCTGAAGAATTTGTATCCTAGAAAGA
GCTGTTTCGTTATTTGGTTCTTTCTCTATTACTTGCTTATAAGTCGTAAATGCTTCTTTGAGCATTTTTTGTTTTTCATA
GGCATAACCTAGATTATTGAGCGCTACAGTATATTCTGTATCATTTTTCAAAGCTTCTTTATAGTAGTAAATTGCTAATT
CATATTGTTCTGTTTCTGCATATGTAAATCCTATGGTGTTATAGAGATTTGAGATTCCTTCGAAATCTTCGCTCTTCCAT
ATTTGTAAAGCGTATCTAAATTGCATTATTGCTTGGTCAAATAATTTCTTTGATAAATAGATAGAGCCTAACTCATAGTA
ATCATCTGCATCAGCGTTATTGTTTCGAATTTTATTTTGTAAACTTGATAAGTTATTTTCTATTCTTTTTCTTTCTAGTA
TTTGTCCTCCAATAAAAACACTAAGTGTTGCTAGTGCGAGTAACAAAATAGATAAGTACAATAGGGGAACTATATTATCC
ATGCATTTTTTTGTTATTTTTATTCGTTTAGTTCCAGTATAAACTTTACTATCTTACTTTCTCTATACTTTTAATCTGTA
AAGAAAAAGCTTGACATCTATGTAAATATTAGCTATCTTCTTAATTGTAGATTAAGTTTATACCTAGCCCCCATCGTCTA
GAGGCCTAGGACATCTCCCTTTCACGGAGGTAACGGGGATTCGAATTCCCCTGGGGGTAATTGCATATTGTAGTTTTTGT
TATTATTAATTGAAACAGTGTATATATTTTTTTGTCTTCATATAGTAAAATTTATGTTTATTTAGTTTTCTATAGTTGAT
GGACTGCCCGGGATTCGAACCCGGAACAAATCGGTTAAAAGCCGAGTACTCTACCATTGAGTTAGCAGTCCTATATGTCT
CTTATCATAGGAATATCATATTTCTTTAACAAAGACAAGTCTTTCTAACTAAAGTGTTTTAAAAATAAATCTTCGATAAG
TTTTTTCTGTAAATATTCTTTTTTGTAAATCAATATTGCAATATAACATCAACCTTTTCTAGAAATTAATTTCCTCTGTT
GAATTAATCTACTATCATGAGGGTTAGAAGATAATTGCATCAGTTTAGGTAATTTTGATTTATCATTTTTGACAGTCAAT
ATTTCCGAGACATTGCAAAAGACTTAATATTTCATTAAATAAATGAGGTTATCTATTTATGCCTAATCTACAGACTGTAG
CACAACTTGCATCTCTTTTCCTAGTAATAACAGCTGGTCCAGCTATTATTGTTCTTATTGCTTTAAGACGTGGTAACTTA
TAAAAAAAATATTATTGTAGGTTATATGTATTAAGAAACCTTAAGTACAATAACCTACAATAAATGGATTATTTCTGGAT
TTGATCAATTAGATATTCTAAATCAATCTTTTGAGCATTGCCAGAAAATTCATTATCTGGAGTTAAGAAAAGCATGCAAT
GGCATTCTTTTCTTTCTCTCATAGGAACACAAGGGCAGTTCCAGTAAGCTACTGAAACTTCAGTACTTTTATCATCATAA
TGACGGCATGGACATAGTGGAGCACCATATTCATCTTTGTGTCTCGCTAGTCCTTCAATAACTATCGAAGTAACGCTAAG
GTCTGAACAGAAAAATGTATTTGTTCTTTGTGCATACGTTTCAGCAAATTTTTGCATTGCTTGTAAGCTTTTTGGGCTGT
CGCTATTCATTGTATTTTTTTATTTCTTACTTTTGTGTTTACTTTTTCGATGTGCTTATATTTTTTCTGAAAATATATTT
GCTTATTCTCATACTACATTATTTGCTAGTTATAATACACTAGACTGTAATACTAAATGTTATAGTAGAAACAGTATAAC
TTTTTTAATATATTCTCTCTATTTGGAGGTTTGTAAAATTATGACAGCTGCTTATCTGCCTTCTATCCTTGTACCTATTA
TTGGTATTATATTTCCTGGTTTCGTAATGGCTTTTGCTTTTATATATATAGAGCAAGACGAAATAGCATAAAAAAACTTA
AAGTGGCTCCGTGCATTTAAATGCACGGAGCCACTTTAAATCTTTTTATAAAGATGACCCAACACCGGAGTAAGAACCGA
ATATAAACAGTCCAACAACTGTTAATGCAGCTGTTCCACCGATTGTTGCAATAAGCCATAAAGGAATTCGACCTGTACTA
GCCATGTTTTTTTTCTCCTGATCTGATAGTTTATAGAATCAATTAGTTCTATACATTAATTAATTTTTTACAATATTACA
TTGTGCTTTATTTACTTCTTAGTTAAAGAAGTAACTAGAGAATAATACTGCAAGTACAAAAATTAAAAGTAATCCCCAGA
AAAGGGAAGTACGATTTAATTCAACTGGTTGTTTATTAGGATTAGGACCGCTCATATTAAACTCCTATCTTTGAATAAAT
TGCATAGATGTGATTGCTCCAAGGAAGAATACTGTTGGAACAGCAATACCATGGATAGCTAACCATCTGAAAGTGAAAAT
AGGATACGAAATAGGCTGCTTTATTTTACTCATTAAATGCTCCTATGATTATTATAAACCTTTTGTTAGATCTTCTAATT
CTTGCTTCGCACTAAAACGATCGTTAACTAGTGGAACTTGTTGACGTTCTTGTGTGAAGTATTCATTAGGTCTAGGTGTA
CCGAAAATGTCATATGCTAGTCCAGTACTAACAAAAAGCCATCCTGCTACGAAAAGAGCTGGAATAGTGATACTGTGAAT
AATCCAGTAGCGAATACTAGTAATTATATCAGAGAAAGGACGTTCTCCTGTTGAGCCTCCTGACATAGATATTACCTCCT
GAAAAAGTAGTAAAGGGAATTTATAAGAACTGTTTTACATTATTAGTCTCGTTTATCTTTGATAGTTAACGAAATTAATA
ATGATAGTGTTAGTGAAGCAAAGTGCTTTTGTTACCTGACATTTACATTATACTGAAGAGCTTTTGTTATTGTACGATAA
CATCATAATAAAATAAAAATAGTAGACTGTTTTCCATCTTCTACGAAAATTTTGTGTTAACAGAAATTTTTATTTATCCT
TTTTTTGCTTAGATATCTACGGATGCTTCTATTAACCAAAAAATGTCTTTCTATTAATGCAGCATAATTAAATTCTATCA
CTGTTATGTAAGAAAAAAACATTACACTCTGATCTTATTTATATATTTAACATTTATCTTTTTGTCTCTAAGAATTTGTA
ATATGGTTATTTAAGAAATAAAAAAAATATTACTGCACATTTATTAGTGTAAAAAGCAAAAGAGAATCGTTATTTTTTAT
TATTTTTTGCATTTATGAAATCTAACTATTGAAGTGTAATAGTGTTATTACTCCGTTTCTTTTCTTGTAAATTTAAGAGA
AAAATTGTAGTCACCAACAAAAACTTTAACTTTCTTAATATGTAGAGTTTGATGCGATTAATTTTATTAAATAGTATAAG
GAAAATGTTGTCTTATAAAAAAATACAGCGGGTAGAGGGAATCGAACCCTCAGCATTAGCTTGGAAGGCTAAGGTTTTAC
CACTAAACTATACCCGCTTTCTATTCTTATAAGATTATATCATAAATTAATTTTATGTCCATTCTTTTTATAAACCTCTA
ATGGGACTTCTAAAAAACTAGCTAGTTCCACAGCTTCTTCTTCTATTTGTGATAATAATATTGGTTCCCCAACCCTTGTG
ATTGGAACTTCTCTTTGATCTTTTGTTCGTAAGTAAATTTCTCTTTTCGGATTTATTCCTTCTGAAATACTTAACTTAAC
AGATTTAATTTCTTTCATAGAGTATGAAAGACATATTTCTTTTTTTCTTCCTGGGAAACCAAGTCGGAAAATTTCGATTT
TTTTATTTTTTTTATCATATAAGTTGTATCCTCCTCCTACATTTAGATATATTGTAGCTCCTAAGAATGTACTAAGAAGA
AGGCCAGTAGTGCCATAGAATGTCATAACAATTCCTTGTGGAATAAAGACAATTTCTTTTGTGTCAGCAAATGGCAATAA
TTGAAAGCCTAAATAACTAGATAGGCCTGCTAAGAAAAAACCACTTCCTCCTATAAATGTCATTAACATCCACAAATAAT
TACTAGTTCTCTTTGATCCCAGAATAAGATCATAACGAATATTCATAGTATTTTATATTTTTTTATAATTAAAATAGGTG
CTTACTTGGAGAATAATTCCAATTAAGCACGATTGACTTTTAGATAAGTTTTATTGATGAAAGGCCAAAGTATAGACCTG
CAGCAAAACCAAAAGCGCATACTAATAAAATGATGTAACCTAATAATATACTCATAGTAAGATTCTTTACAAAGTGATAA
TATATAAAGTATACATTACTGTAACTTTCTTTTATCTAATATTTTATTAAGAGAGTTTTTTTTACAAATTTTAATTAATA
TTGCTACTATATAAGTAGTAAATGAATAAATTTATTGTCAATCACATAAAAGTAATATGTCACAATTTATCAAACCGTAT
AATGATGATCCCTTCGTAGGTAACTTAGCTACTCCAGTAAGTACATCAAGTTTTACTAGATCTCTATTAGGTAATCTACC
TGCTTATAGACCAGGTATATCTCCTCTTTTTAGAGGTTTAGAGATTGGAATGACTCATGGGTATTTTTTAGTAGGTCCTT
TTTATAAACTTGGTCCTTTAAGAAATTCTGATGTAGCTCTTCTTTCAGGTTTCTTCTCTTCTCTAGGTCTTGTAATTATA
ATGTCTGCTTGTCTTGCTATCTATGGTGTTGTATCTTTTGAAGATAGTGAAGTAAGCGATCAGTTACAAAGTTCTAAAGG
CTGGAAACAATTTACTTCCGGTTGGTTAGTAGGTGCTGTCGGTGGAGCAAGTTTTGCTTTTGTATTGTTATGTAACGTAC
CAATGTTCTAAAAAATATATGATTCTAGGTCAGATTTTCTTTTATACTCTGACCATAGAATTAATCATTCATTTCATGAT
ATGTAGCTACAGCCGATGGAGAAACTTGATTTAAGTATCTAAAAATCCAATATTTAAAAACTGTATCTAATACAACAGGA
AATGTTGCTATGAATAGAAATATAAGATCATGATTTTCTGGTAATCCAAAGTGTCTAAGACCATTTTCTAATACTACTTC
CCATCCATGTGTTGAGTGGAAACCAACGAATATATCAGTAAAAAGTATTATGAGAAATGCTTTTGCTGTATCACTTAAGC
CATAAATAAGCTCATTAATGAATGATTTTAGAACTGCTATCTGCCTGCCACCAGTAAATATTAAGTATGCAAAACTAATG
AAAGATAAGATGTCTGAAAGTAGATTCTTAATTGCATCAGTACTTTCTTGCACAAAAAATTGTGCGAGTTCCATAGCTTT
GTTTTTTACTTCTCTATCAATTGATTCTTGTGACAGAGGTGGAGACTGTCCTATAAGAATTTCGAAATGTATTTTTTCTT
CAAATCTTTGTAACTCTCCAAATGCTCTTTCTTCCTGAGATGCATTTAAAAAAATATCTGATTGATTATCATTCCAGAAG
TAATCAATGAAAGGAGAAAATATGAAATTTCTCGATATCTGGTTAACAATAAACGGTACTGCTACTAACAATATTAAATA
TTTTATTGATGCAGCTGTTTGATACCTAGATACTCTGAATTCTTCGATAATTTCTGATTCTGAATTTGGTTCTAATTCTT
TCTTAAATTTTTCAAAAGTTTTTGTTATAGAACGTGGTACTGGACCTGTTTTCTCAAAAGCAGACTGATTGATATTATTT
AAGCGCCAATTCTTCATTGTACTTTGTTTGTGTTTACTTTAGGTTAGGTCAACTTAATAAGTCTTGTTTTATGTTATGTC
AGTGTGAATTTTAATTTTTATCATGGCTCTAGATATGAGTAGCTTTATGTTTTTCTACTATTACGTATTACCTAATAGAT
TTAATAAACATACAATATGTCTTTTACACTAGCTACTACGATTATAATCTATATGATCTAAATGTACTCTTTGATTATAA
ATTAATTTGAGTTCATTCAAGCAATCATTGTTTCGCCACTTCATTATGACTTTATAAACTGAATTTTGTAATTTGTTCTT
CAACGAATTTTATTTAATCTAATTCCATTTAGATTATACTATTTACATTAAAAAAAAATTGTATGTTAGCTTTATCTTAG
AATGGTATTCATTAGTATTCTAGATATCGAACTATAGTATATTTGTTAATTTAATTTAGTTTACTTACGTGATACATTTA
TATTTTATGGTAGTTAATATTTCGTAAGATAAGAAGTTTGTTTTTTGTTAGATTTTTTTTGAGATTAAGCAAAATAATTA
TTGATCTTTCAATGACTCAAGATAATTGAGAGTATTGATTATGCCCTCAACTATCTAATAAGTCTAAGTATATAAGCTTT
CTTCAGCCCATATTTCTGTAGTAATTTGATATATTACTCTAGATCTTTTCTGTTTGGGTTTCTTGATGCATCATTAGATA
AGAAACCAAATGCGAAAAGAGATACAAACAAGGTCACTGTAGTATAAACAACAATTTTTAATGTGAACATTATCTATCTC
CGGGAAATATTTTTCTATCTACATTAGTAGACTTGTACTCTTATTATTATATATCTACTTTTTTAATAAAATGAATTACG
ATGAAACTTTTGTAATTAAATTACAAATACCATTTATAGTGACTTTTCCTTTTCATCGCTTAATTCTTTCAGTTTTCTCA
ATATACGGCCGAAATAATCTTGCATATAACCTTCTAACGTTGCAGTTTCATTTTCTTCAAAACCAAAGAGTTGGTAAGTT
TCTTTCATATCCCCAGTAAAATCTTCCCCTGTTGCTAATAATTCTGCAAAAGCTAATCTTTCAGCAATATTAGATCCCCA
TTCAAAAAAGCCCATGAGTTGTCTGAAAATGATTAATGCACTAATTGGGATTTTTGTTATTCTTGCAGATTGACCAGAAA
GACGCTCACACAGTTGTATGATTTCCTGAGAATTCCAATTTTTTCTTCCTACTAGTGGAAATTTCCGACATTCTGTTTCT
TTCAATGCTAAACTTCTTAATGTAAATTTTGCTATATCTGATGTATCTATATATCCAATTGAGGTATTCTCTCCAGTTAC
CCAAATTGGTTGTTTTTCTAATATAGGAATAGCATATTGACTTATTAAACCTTGGAAGAAACCACCTAAATAAAATATCG
TGTATTTTATTCCTGATTCTTGTAAATAGAATTCTATGTCTAGTTTCAATTTAACAAGTGGTACGTCAGAATATTTATCG
CTATTAATAACTGAGAAGAATATGAAACGTTCAATATTTACAATCTTAGCAGCTTCTATTAAAGCTAATTTGCCTTTTAA
ATCAACTGTTTCTGCATTGTAAGGATCAGAAGGTCTAGCTGTTGAAGCATCTATGATAGCTGTAACATCTTTCAATATTG
GAGGTAATGTTTCTGGTAAACTTAGATCTCCATAAACTAATTCTGCTCCCCATTCTCTTAGAAAGTAAGCTTTTCTTAGA
TTTCTTGCTAAACATTTTACTTGATACCCTTCGTCTATCGCTCTCCTCACAATTTGCCTTCCTAAAGTACCTGTCGCACC
TACTATTAGTAATGTCATATATTTTTTATTTATATAGTCGTTATAAAGAATCGTTTCTTTTGTATGAAACTTGCATATTC
TGATTATACTCATCTATTTCATTAATGAACGAAAAGGGACTTGAACCCTTACGACATTTTGTCAGCACATTTTGAGTGTG
CCGCGTCTACCATTCCGCCATTCGTCCGCTTATCATTCTTTGACAGTGACCATAATATCACTCTAAAAAAATAAAAATAG
AGTTTTATTTTATTTACTTATTGACTTCTTTTTTATGACGATTGTTATTATGGTTATAACACATTTAAAAAAAATCAAAA
GTATGGTGGATACAGATACTTCTCTAAATATCAATAATGAAAAAGATCACAATAATTTAGACGTACAAAAAATTCTTTCT
CAACCTTATAAGTATGGTTTTACAACTAATGTTGAGGTAGAAGATTTTCCTAAAGGTATTAATGATAACGTAATCAAGTT
AATTTCTTTAAAGAAAAACGAGCCTCAGTTTATGTTAGATTTTAGGTTGAGAGCTTATGCTTATTGGCAAAAGATGGTAG
CTCCTACATGGGCTTCTGTTCATTACACTGATATTGATTACCAAAATATTTTGTATTATTCCGCACCAAAAAAGAAAGCA
AATTTGTCTAGTTTAGATGAAGTAGATGAGGATATATTGTCAACATTTGAGAAATTAGGTATACCACTAACAGAGCAAAA
AAAATTAGCGAATGTCGCTGTAGACGCTATATTTGATAGTGTTTCTGTAGGTACTACATTCAAAGAAGAGCTATCTAAAG
TGGGGGTTATTTTTTGTCCAATTTCTGAGGCACTACAATCACATCCTTCCCTTGTTGAAAAGTATTTAGGTACAGTTGTA
CCTATTGGTGATAATTATTTTGCCGCACTTAATTCAGCTGTCTTTAGTGAAGGGTCTTTTTGTTATATCCCGCAAAATGT
TACTTGTCCATTAGAATTATCTACTTATTTTAGAATCAATAATCAAGATTCAGGTCAATTTGAACGTACTTTAATTATTG
CTGATCAAAATAGTAAAGTTAGCTATCTTGAAGGATGTACAGCACCACAATTTGACACGAATCAGTTACATGCAGCTATT
GTAGAATTGGTTGCGTTAGAAAATGCCGAAATCAAGTATTCTACTGTACAAAATTGGTACTCTGGCGATGCGAATGGAAT
TGGGGGAATCTACAATTTTGTAACTAAACGAGGACTGTGTGCTGGTAAAAATTCTAAGATTTCTTGGACTCAAGTGGAAA
CTGGATCTTCAATAACATGGAAATATCCAAGTTGTATCTTAGCCGGTGAAAATTCTATAGGAGAGTTTTATTCAGTAGCT
TTAACTAACAACTACCAGCAAGCTGACACTGGTACAAAAATGTTACACGTTGCTCCAAACACAAAAAGTCGTATTGTTTC
AAAAGGTATTTCCTCTGGTAATTCTAAAAATACTTATAGGGGGCAAGTCAAAATAGGCCCGAAAGCTCATAATAGTATTA
ATTATTCTCAGTGTGATTCAATGTTAATTGGAGATAAAGCACAAGCTAATACCTTTCCATATATACAAGTAAATAACTCG
ACAAGTAGTGTTGAACATGAAGCTTCTACTTCTAAGATCGAAGAAGAACAACTATTTTACTTTTTACAACGTGGAATTGA
TATGGAATCAGCTATTAGTTTGATGATTAGTGGTTTCTGTAAAGATGTCTTCAGTGAATTGCCCATGGAATTTGCATTGG
AAGCTGATAGGCTTTTAAGTTTAAAATTGGAAGGTACAGTTGGCTAAGGTTAACTAACAATTGTCACTTTGTTCTCTGAA
ATTTCATTCGTAGTCTTAGAAGATTTATATTCAGTTTAATCTAGCTATTTTAGTCCTAAAGTTTTATTTTACAAAAAAGA
TTTAACTTTAACGCTTTAACCAAGTAAAGACTATTAATAGCTGTATGTAATAAAGAAAATATTGAATTGATTAAAATAAA
ATATGGTAAAAAATTCACCTATCCTTGAGATTCAAGGACTTAAAGCTTCAGTTAATGATACAGCAGTTATTAAGGACTTA
AACCTTACAGTAAACCCTGGCGAAATTCACGCAATTATGGGGAAAAATGGTTCAGGAAAAAGTACCTTTTCAAAAATTGT
AGCTGGACATTCTGCTTACAGAGTTACTGCAGGAAATATTCTTTTTAATGGAGAATCTATTCTTGAAGTAGAACCGGAAG
AAAGATCACAGAAAGGTATTTTCTTAGGTTTCCAGTATCCAATAGAAATACCAGGTGTAAGTAATGCAGATTTTTTACGT
TTATCTTGTAACGCAAGGAGAAAATATCAGGGATTGGATGAACTAGATCCATTAGAATTTTTTGAGTTTATTACTCAAAA
GCTTGATGTAATTGAGATGGATCCTTCTTTTCTTAACAGAAGTGTTAATGAAGGTTTTTCAGGTGGCGAGAAAAAACGTA
ATGAAATACTTCAGATGGCTGTTTTAGATACAAAATTAGCAATTTTAGATGAAACTGATTCTGGATTAGATATTGACGCT
TTAAAAATTGTATCGAAAGGAATTAATAGTTTGGCTAATGATTCTAATGCAGTTATATTAATCACTCATTATCAGCGTTT
ATTAGATTATATTGAACCTACTTTTATTCATGTAATGCAGGATGGAAAAATCATAAAAACTGGAGATAAATCGTTGGCTA
AAGAATTAGAAAGCAAGGGCTATGATTGGTTAAAATAAAGACTCAAAGTTATTAATTTATTAATAACTTTGAGTCTTTAT
TTTATGTTTTAGATGTTCTAAGCAAAAGTACTCTTTGTACTTGCAATAACTTCTTTTAGTAATTCTTCAGCTTCACTGTT
GAATTGCTTAGTATCTCTAACGATCTCAGCGTACTTAGGCTTTGAATTTCTTAAGTTAGTTCTTAAAGTATCAACAAATG
ATCTTACTTTACTTACTTCGATATCATCAAGGAAGCCGTTAATACCTGTGTAGATGATAGCTACTTGCTCTTCTACTGGA
ATAGGAGAGTTTGCAGCTTGCTTTAAGATTTCTCTTAGTCTTTGTCCTCTAGCTAGTTGATTTCTTGTAGCTTGATCTAG
ATCAGAAGCGAACTGAGAGAATGCTTCTAGCTCTGCGAATTGTGCTAGCTCTAGCTTTAACTTACCAGCAACTTGCTTCA
TTGCTTTAATTTGTGCAGCTGAACCAACACGTGATACAGAAATACCTACGTTAATAGCTGGTCTGATACCTGCGTTGAAT
AGGTCACCAGATAAGAAGATTTGACCATCCGTAATTGAAATTACGTTTGTTGGGATATATGCAGATACATCACCAGCTTG
AGTTTCAATAATTGGAAGTGCAGTCATACTTCCGCCACCTAGTGCATCACTTAACTTAGCAGCTCTCTCTAACAGACGAG
AGTGAAGGTAGAATACATCACCAGGGAAAGCTTCTCTTCCTGGAGGTCTTCTTAATAGAAGTGACATTTCTCTGTATGCA
CTTGCTTGCTTAGATAAATCATCGTAGATAATTAGTGTAGCTTTTCCTTTGTACATGAAGTACTCAGCGATAGCTGCACC
TGTATAAGGAGCGATGTATTGTAATGTTGCTGAATCATCTGCACTTGCTGAAACTACAACAGTGTAGTCCATAGCACCCT
TCTCTTGAAGAGTTGTAACTAGAGACGCTACAGTTGACGCTTTTTGGCCTACTGCAACGTAAACACAAATTACACCTTCA
GGTTTTTGGTTAATGATAGTATCAACAGCCACAGAACTCTTTCCAGTTTGTCTGTCACCAATGATTAATTCACGTTGTCC
TCTTCCGATAGGAATCATTGCATCAATAGATGTAATACCAGTTTGAATTGGCTCACAAACTGACTTACGAGAGATAATAC
CAGGTGCCATTGATTCAATTAATCTTGACTCTGTACCTTTAATATCACCTTTTCCATCGATAGGTACTCCTAAACCATCT
ACCACTCTTCCTAAGAAGTCTTCACCAACCATGATTTGAGCAATTTTTCCAGTAGCTTTTACAGCACTACCTTCTAAAAT
TCCTCGGCCAGCACCCATTAGTACAACACCAACGTTGTCACTTTCAAGGTTTAGTGCAATACCTACAGTTTTATCTGCGA
ATTCAAGTAATTCTCCAGCCATGACTTGATCAAGTCCATAAACACGAGCAATTCCATCTCCTACTTGAAGAACAGTACCT
ACATTAGCGACTTGAACACCTTGATCATACTTGTCAATTTGCTCACGGATAATGCTGCTGATTTCATCAGGTCTAATGTT
TACCATATCAATATTTGTCTACTTTGATAAATTATGTTTTTAAAATAAAAGAACTGTTCAATTATAGAGGAGAAGATGCT
CCTAAATGTGAAGCTAGTTTCTTTAATTGTCCTTGTATACTAGTGTCAACGACTTGAGAACCGATTTGAACGGTAAATCC
ACCAATTAAAGCTTTATCAACTTTAATGTCAAGTTTTACCTGTTTTACGCCCGTCATTGCCTTTAATTTTGAAACTAATG
CTTCTTGTTGGCTTTCTGACATTTCAGAAGATGAAATAACATGTGCAACTTCTACAGACGCTTGCTTATATGCCATTTCT
AATGCTAAAGAAGTAACTCCTTCTAAGCAATCAATTCTTCCTCTATCACAAAGCACTAATAAAAAGTTTACAGTTTTAGC
GTCAATCTTTCCTTTGAAAACCGCTTTAACCATTCCCTTTTTAGCATCAAGAGATAATAAAGGATTAGAGAATGCTTGTA
CTAAATCAGGTGATTTTAAAGCAGCCTCAATATATGTTAAATCAGAGATAACTTTATCAAGTGAGTCTTTTCCAGACACC
ATTTGGATAAATGCGTTAGCATATGGTTGAGAAACTTTTAGATTCTGTGCCATTATAATTGTCCCCCTAACTGAGCAATA
TTATTATCTATAACTTTAGATTGAAGGCTAGGAGTCATGTAATCTTGTAGTTGAGTTGATACTCTTTCCATAGCAAGATT
TGTAATACGTTGCTGAATTTGTTTTTTAATTTGTAATTCAGCTTTCTCAATACTACTTTTACCATTGTTCGTCAGTCTCT
CGATATCTAACTTACCTTGAGCAAGTATAGTTTCTTTAACTGTACGAGCAGTTGTTTCCGCTTCCTTTTTTATTTTCGCG
ATAACAGTCTGAGCTTCTGTCAGTTGTTTCTCTGAATCTAAAAGTCTTGTGTTAGCCTGTTGTAGTCTTTCTTCAGCTTC
TTGTATTGCTTCAGTAACTTTTTGTTGTCTAAGTTCAAGAGCAGAAGTTAGAAAATTTTTACCTAAATAAAAAACACCAC
TAACTAATAGTGCAATGTTTAATACGTTGGCTTCTAAAAAATTTGAATTAAATCCGAATCCCTTTCCAGAAGATAATTCT
GCAAGGGCACTAATCAATAGAAAATCACTCATATTATATATACTTTACAAACAACTTAATAATTCATGATGATTTTTCGC
ATCAATAGAATGTGAGACCTTATGCAGTCAACTTACCACTTAACAGCTTATTCTTAATTTGTTCACTAAGAGTGTTCACC
TGTTCTTCAAGAGCCAGTAAAGCTTTCTCTTTTTGTGTGTTTAACTGCTGTGTAGCTTCATTAACTAATGCTTCAGTGTC
TTTTTGTGCTTGATTGATTTCCATCGCAACTATTTCTTGAGCTTCTTTTTGAGCGGAAGCTATAATTAATTGTGACTCAC
GTCTCTCTTGTGCTAAATCTTGCTCATACTGTTTTGTAATCGCTTCAGCTTTAGCTAGAGTTTCAGAAGCCTCAGTTAAA
TTTTTACGAATATACTCATCTCGTTCGTCCAGTACCTTAGCTACTGGAGTATAGAACACAAGATTTAATACTACCATTAG
TAGCAAAATTTGCAGTGCCATTAAAGGCAGAGTAGCATTGAAATCGAATAAACCACCTTCTGGTTCACTAGCACTAGCAG
CTTCTTGTGCTAACAGAAATATCAGATTTGTCATTATTACTTATTTTTTATAATGGGTCCTTAAAAAAATGTTACCACTT
CAATACCCTAGTCATTTTTCAATGACTAGGGATACTAAAAAATACTTAGCTTGTAAAATATTAGCGAAAAATTACGCTGT
GAATGGGTTAGCGAAAAGTAATGCTAGAGATACAACTAGACCATAGATAGTAAGTGATTCCATGAATGCTAGAGAAAGAA
GTAGAGTACCACGGATTCTACCTTCAGCTTCAGGTTGACGAGCAATACCTTCAACAGCTTGTGCAGCAGCAGTTCCTTGT
CCAATACCAGGACCGATTGCAGCTAAACCAACAGATAGACCAGAAGCAACAACTGAAGCAGCAGATACGATAGGGTTCAT
AAAATTATTGTGATATTTATCATATTTATAAAGATTAAATTATTTCAGATACTAAGTTCGTTTTTCCACTTTAATTTTAG
TGGTGATCTTCTAATGCCTCACCTATATAAGCGGCAGATAGAGTAGAGAAAATTAATGCTTGTACAGAACTAGCAAATAG
GCCTAGAATCATTACTGGTAATGGTATTAGGATAGGTACTAGTAAAGCAAATACAGAAACAACTAGCTCGTCTGCAAGCA
CGTTACCGAAAAGACGGAAGCTTAATGATAATGGTTTTGTAAAGTCTTCAAGGATGTTAATCGGTAGAAGGATAGGAGTA
GGTTGAACATACCTAGCAAAGTATCCAATTCCTTTTTTACTTATTCCTGCATAGAAGTACGAGAAAGAAGTAAGTAGAGC
TAATGCAACTGTTACGTTAATGTCATTAGTTGGTGCTGCTAATTCTCCTTCTGGTAGAGTAATTAGTTTCCAAGGAATAA
GTGCACCTGCCCAGTTTGCTCCAAAGATAAATAAGAATACAGTACTTACATATGGAACCCAAGGTCTATACTCTTCTTCA
CCAATTTGGTTTTTAGCAATGTCTTGTAGGAATTCATAAGCATATTCCATAAAGTTTTGTAATCCTTCTGGAGTTTGCTT
AAGGTCTCTTGTTCCAGCAATGGCGAATGCTAGAAGTGCTCCTATTACTAACCATGAAACAATAAATACTTGACCGTGTA
GTTTTAATCCTGCAATTTCCCAATAAAGGTGCTTTCCAACTTCAACTTCTGCAAGTGAGTAGAAGGAGTTAAAAGCGCTA
AGGTTATTCTGATACATAGTTGAATATAATTCTTTTGCAATTTTTAAATGTTAATTTAGAAGAAAAGCATAAACTTAATT
AACACATATAAATTATACCTTTGAAGCTATTTTAAAAAAACTATCTCGTTTTTTAAAACTTCTGATAAAGAATGATTTTA
TTATGCACTAATTCTCAATTCTTTGCAGACAAATAATTTATATTAAAGTTAGCAATTTGATATTTTTTCTATCTGTTTAA
TATCATAAAGCGAACTTTTTTCTTTTTGTAATAGATGATAGTAATAGCTTAATAGGTTTATTACTTACTCATCATTTTTT
CAACTTCTGCTCCAAAGTCTTCGTTTTTCTTTTCTAGGCCTTCACCTAATACAAATCTTTCAAATCTACGTATTTGTATG
TTTTCACCTAAAGTAGAAATATTTTGTTTAACTAATTCACCAATTGTCATAGAAGAATCTCTAATAAATGCTTGGTCAAC
AAGTACCATTTCTTTTAATTTTTTCTGTATTCTTCCCTCTACTATTTTTTCTTTGATGTCTACAGGCTTATTACCTAAAT
CATCTTTTTCCATTTCTATTTTCTTTTCTCTTTCCGCTATTTCTGGCGGTATATCAGCTGCATTGATATATTGTACTTGA
GGACAAGCTGCTATTTGCATAGCAATATTTCTAGCTAACTCTTGGAATTCAGATCGTCTAGCTACGAAATCTGTTTCACA
GTTTACTTCAACTATGATTCCTAATTTACCTCCCATATGAATGTATGCTTCTACGATACCTTCAGTTGCGATACGACTAG
ATTTTTTTGCAGCGGTTGCTAATCCTTTTTTCTTTAATGCTTCTTCAGCTTTTGCAAAATCTCCATCAGCCTCTTGCAAT
GCTTTTTTACAATCCATCATTCCAGCGGATGTTTTATCACGTAGCTCTTTAACAATTTTTGCAGAAATTTCAGCAGCCAT
ATTTTTTCTTATTCCTTATGTATAATTTTATAATATCTTATTGCTTATGAGGAGAAGATTAGGCTATCTCAGCTTCTTCT
CTTCCTTCATTTTGAGTTTTTCCACTTTGCCCTTCACAAATAGAATCAGCAATCTTACCAACAATTAATTTGATAGATCT
GATAGCATCATCATTACCTGGAATTGGAATGTTAGTAATGTCTGGATTACAGTTACTATCTAAGATTGAAATAATTGGTA
TTCCTAATGTCATACATTCTTGAATAGCTGTACTTTCTCTCTTTTGGTCAACGATTAAAACTAGATCAGGCAAGCGTTTC
ATATCCTTGATTCCGTTAAGATTTTTACGTAACTTATCAAGTTCTTTTTTAAGAATTGCTGTCTCTTTTTTCGGTAACTT
ATCTAGATATCCACTTTCTTCTTTACTTTCTAGATCTTTTAGTCTTTCGACTCTTGTTCTAATAGTGAACCAGTTTGTTA
ATATTCCTCCTAACCATCTTTGGTTAATGTAATGTGCTCCACATCTTTCTGCTTCTTGCGCTATAACACCAGCTGCCTGT
CTCTTTGTTCCTACAAAAAGGAATTTTTTCCCTTCTTCAGATGCTTTACGCACAAAATTACATGCTTCTGTCAACAATTC
AGCTGTTTGAACCAAATCTATGATATGTATACCATTACGTTCTGCATAAATGTATGGAAACATTTTTGGGTTCCATCTTC
TTGATTGATGTCCAAAATGTACTCCTGCTTCTAATAACTCAGCTAATGTAACAACTGCCATGATTTTTATCTTTAAAGTA
ATAAATGTTAGTTGGAATATAGATAATCTTTGAAGACTCAAATGAATAAGTCTGTAATTTGTAAATACTTCACTTGATAT
AGTATCAAAGTTATAAATTTCGTGAAATCCTATTTTTTATTTTAATTAGCTTATTTACAGTATTTCATCGTTAATTTATT
GCACTTTTGCATCATCTTGAAAATATCCAGTGTTTTCATCAACCGTAAAACGCACCACTTGGCTATCTGAATTTTTATTT
TCAAAATAGTATCCGTCTGAAGCTTTTTTTTCATTGCGGTTGATTTTAGAGATTTCACTATATGAATTAAAACCTGTGCC
TGCGGGAATTAATCTACCTATAATAACGTTCTCTTTTAATCCTCTTAACCAATCAGCTTTCCCTTCAATAGCGGCCTCTG
TCAGAACTCGTGTAGTTTCTTGGAAACTTGCTGCAGATATGAAACTATCGGTGTTCAGAGATGATTTAGTTATACCTAAT
AACACAGGTGAGTAAGTTGCTGGAATGCCTCTTGTTAATAACATAGCTTCATTTATGTTTTCTATTTGTTGCAATTCCAC
AAGCTCTCCAGGTAATAAGGTTGTATCTCCTCCATCTTCTACTCTTACCTTAGATGTCATCTGCCTAACTATCACTTCAA
CATGTTTATCCGATATATCAACGTTTTGTGATTGATACACATTTTGTACTTCATTTACCAGATATGTTTGCACTTTTTGT
AAGCTTAATTTAGCAGCTTCGTAGATTCCCAGTACATTTATATAAAAGTTAAAGTATAAGCTGAGCATTTCATGTGGATT
TGGTGCACCATCCGTAATTGCTTCAGCTAATAGTATATTTTCTCCATTTGAAACTATTACCTTTTGTGTACTATTTATTA
TATATTCATTAACATTGTTATCCGTTTCTAGTATCTCAACGTGATAGTTTTCTTCTGAATCGTACCAAACTTTAATTTTT
CCCGGTCTTTGTGCTAATTTGCATGCTTCTTTAGGACGTCTTGCTTCTAAGATCTCTTCAATTCTTGGTAATCCTTGAAC
GATATCTCCAGTTTTAGATCTTTCAAAGACTAAGATTGCTAATGTATCGCCCATTTGAACAAGATCTTTATTTTTTGTTT
GTAATATAGCTCCGGATGATACTAGATATGGATGGGCAGTACGGATCCTTATTTTGTCTTCATCAAGAGCTACAATTTTG
CCAGATTCTTTAGCTACAATGTTGGCAGCAATTTGATCACCGTATCGCACAAGTTCTCCTTCAGATACCTGAGGTGTTTC
ACCATTTAAATTTATTGTTTCTTGGTCTATTTCCCTAAGAATAAGAATTTTTCTGCCAGACTGTCCGCTTTCTGTTATGT
TTTCGATTCTTCCTTTTGATTTTGAAATTAGTGATGTTTGAGCTACTAATGCACCTGAAAGAATTTCTTGACCATCTTCT
ACACAGAAGTCAGTTTTAATCTGTTGTTTACTATCTTCACTGAAGGCGTCCTGTTTAATCTGCAGATTTTCTATTATTGC
AATTTGTAATTTATACTCTCCTTTACTGTCTGTCTCTAAAAATTCGATGTCTGCGGAACCATGTATTTGATCAGAGGAAA
TATCTACTGTTAAATATGTCTTAACCAAATCAATCCCATCGATTGATTCAATTTTTTCTCCTTCTTTAAATAATAAATGT
TGAGTTAAATTAATACCGATAGATTGATTTCCATTTAATGAATGTTCCGTTTCAATTTGAAATTGTTCTTTGTTTATATA
ATACTCGTCAGCTGGTCTAATTAGTATACCTTCATCGATCTTCTCTAATAAACATGGATATTCCGCAGTTATTCCTTCAC
AAATTTCTTCCCCAGTCTCTATAATTTCTGAAGAAATCTCAATTTCTTTATTTGTTTTAAGAATTTTTCCGACTTTGATG
ATAATTTTTTCGACAATCCCATTTTCCTCAATAACTTTTAAATAACCGGCATTTTCTGTTTTAATATCTTTTATTATTTC
GCTACCAGATTCAACGTATGTATTGTTCTCTACCATAAGTAGAGATATATCTTTTTTTATTTCATGAGTCTCTTCTGAGA
TCCAAAGTAGACGATGTTTTCCTTGGAAATTATTTGGATGGTCTTTATATTTAATGAATCCTCCTGTTTTTGTTTGATAT
TTCGTATCTACCAATTCACCTATAATTTGTCCATTATTGACTTTGTTTCCAGGCGAACAAAGCATTAAAAAAGTGTTGCC
GTTAGAAAAGTTTAGGAAAAAACTACTATTTGTTTCATCATTTTCATATTCATTTTTTACTAATGCATCTTTAATAAATA
CTGAAGATGTAACTATCTGTATTTCATTTAGTTCATTAAACTTTAATTTTTTATCAAATCTAACAATTCCACCGTAGTCA
CTGGTTATGTGGGTCGTTGCTAAGATTGTATTTTCACTAATCTCATCACCTTCTTTTATTTCAAGTTGTGCTGATTGAGG
TAAGTTATGTACTTCTCCTGAAAGAATCCAAACAAGTCCGCCTTTACTTGTTTTTGTTGTAATATTACCTTGTCTATCAA
CTCTTTCTTCAGATGTTAAGTCTGAGAAAAAAACTTCTCCAGAAGATTCAGTTAGCAAGTCTTTTGTGGCTCTCTCAGTT
ATTAAGTTTGTCTTTGTACTAATTTCCCCAATAATTTGCCCTTTTCGGAATTGTTCATTGTCATTAATAAACAAAATAGT
TCCTTGAGTAAATTCTATTTTTTCTTCCTTTAGTGTGTAGTCATAAAGTGATAATTTATAGCTTGTCTCCAAGACGACTG
CTTCTTGCCCATGTCGAGTTCTTATTAATCTTGATTTAATGTTTTTAGGAAGCCTGATTATTCCACTAAACGGTGCTTTT
ATTTGTTCTGCCAATTCTCCAGTGAAAACACCACCAGTATGGAAAGTACGCATTGTTAATTGTGTACCTGGTTCACCGAT
AGATTGTGCTGCGATAATTCCTACAGCTTCACCTAAATCTACCAGCGAACCGTGTGCTAAATTCCAACCATAGCAGAATT
GACAGACAGATCTAGCAGAATCACATGTTAAAGGCGATCTTACGCTGACTGACTTAATCCCCGCATCTACAATAATTTTG
CTAGTTTCGTGATCTAAGTCTTGGTTAATATGTGCTATAACTCCACCGTCATGCGGATAATATAATGTTTCAAAAAGAAC
TCTTCCTACTAATCTGTTACCAATGGGAATTAATACTTGGTTATTGGCAACCATATCTTTGATAGTGATGTTTCGCTGTG
TACCACAGTCTATTTCTCTAATGATAATGTCTTGAGCCACATCAACCAGTCTACGTGTCAGATAGCCTGAATCGGCTGTT
CTAAGCGCTGTGTCTACTAAACCTTTTCTGGCTCCATATGATGAAATTATGTAATCCGTTACAGTTAATCCTTCCCTAAA
GTTACTTTTAATTGGTAAATCAATAATCTGACCTTGTGGGTCAGCCATTAATCCCCGCATTCCAACTAATTGTCTTACTT
GTGAAATATTTCCTCTGGCACCGGAAAATGCCATGATATAGATAGGATTAAGTGGGTCGGTTTCCTTAAAATATTTAATA
ACTTCAGTCTTAAGTTCTTCACTTGCGTTATTCCAGGTGTCTATGACTCTTTGGAATCTTTCTATAGCCGTGATTTCACC
TCGTTCATACTGTTCTTCTGTTAGTTGTATAGCTTCATTTGTTCTATTAATAAGACTTCTTTTAGTAGGTGGCACCCTCA
AATCTTCAACACTTAATGATATCCCGGCACGTGTTGCATAATGAAACCCTAATTCTTTCAATCTATCAGCCATGTACGAG
GCTCTACCTGTACCGTAGTTGCTGAAAGCCCAAGCCATAAGACGCTTTAATTCCTTTTTATCGATTACTTTATTAGTGAA
TCTTGGTTTAGGCGGCACAAATAAATATTTTTCTTTCATGGTATTTTTGTTCTTATGAAAAATTCTTCATTATTTTGCTA
TTACTAGTGAATCCAATAAGACTTTATTCAATAAAATTCTCCCTGGAGTAGTCAATAAGTATTGGACAATTGTTTCTCCA
TCTTTATTTTTCTTTATTATTCGATCATCAAAAATGTGTAGTTTTTCTCCATTTTCTGTTTCTTCAACTTTAATGGCTTC
ACTTTCATTATCGATAATTCCATCAAATCTAACCCAGACATAAGAATGCAATGGAATTTTATTTGAATCATAGGCTAAGA
GTGCATCTTCTAAACTAGAGAAATAGTAAGCCTGTTTATTTTGTTGAGTAGGGTTTTCCGCTGTCAAGTAGTAACATCCA
AGAACCATGTCTTGACTTGGCATGATGATAGGTTCTCCAGTTGCTGGTGATAAGAAATTATATGGAGCAAGCATTAGAAG
TCGTGCTTCAGCTTGTGCTTCTAAAGAAAGCGGAATATGTACAGCCATTTGATCTCCATCAAAATCGGCGTTAAATGCTG
GACATACGAGTGGATGTAATTTTATAGCTCTTCCTTCTACTAATATTGGTTCAAACGCTTGTATACCTAATCTATGTAAG
GTAGGTGCTCTATTTAATAAAACTGGGTGTCCTTGTATAACATCTTCTAAAACATTCCAAACAGTTACTTCATTTTTTTG
GATTAATTTTTTTGCGGCTTTTATATTGTTTACTAATCCTTGATGAATTAATCTGTGTATAACAAATGGTTGAAAAAGTT
CCAATGCCATTTCTCTGGGTAGCCCACATTGGTTTAATTGTAATTGCGGTCCTACAACGATTACAGATCGTCCTGAATAA
TCAACACGTTTTCCTAATAAATTTTGTCGGAACCGACCCTGTTTTCCTTCAATAATATCTGAAAGTGATTTTAATGGTCT
ATTATTGGCCCCAACAACAACCTTTCCCCTTTTCCCATTATCAATTAAAGCATCCACTGATTCCTGCAGCATCCGTTTTT
CATTACGAATAATTATCTCGGGAGCAAGAATTTCTTGTAATCTTATTAAACGGTTGTTGCGGTTAAGAACCCTTCTATAT
AAATCATTTAGGTCTGATGTTGCAAATCTACCGCCATCTAGTTGTACCATAGGCCTTAGATCAGGAGGAATTACAGGTAA
TATCGTTAATATCATCCACGAAGGATCAGATCGTGTTGCAATAAAATTGTCTATGATTCGTAATCTTTTTATGGCTTTGT
CTTTTTTTGCCCCTTTTGAGAGTAAAACTTCTTCTCTTAAGCTTTCAGCCTCTACTTCTAAATCAATATCTTTGAGTAAC
TTTTGGATAGCTTCTGCTCCTATTCCAACTTCAACACCATAGATATCTGATTCTTCTTGATATAATTGGTCTTCTATGTC
AATCCATTCATCTTCGCTCAGTAATTGCTTATATTTTAGACTTGAACAGTTGCCTGGTCTTGTAACTACGTATGAATTAA
AGTACACAATTTGTTCAACATCTTTTAAAGGTATGTCTAGGAGTATAGCAATATAGCTAGGTAAACTTTTTAGATACCAG
ACATGTGTTACAGGAGCTGCTAACTGGACATATCCCATTCTATGTCTACGGACTTTAGACTCAACAACTTCTACGCCACA
TCTTTCACATACTATTCCCTTATATCTAACTCTTTTGTATTTTCCGCAGTGACATTCCCAATCTTTCACGGGACCAAATA
TACGTTCACAAAAAAGTCCGTCCATTTCTGGTTTCAGAGTTCTATAGTTAATAGTTTCTGGTTTAGTGACTTCTCCAACT
ATTTGGCCATTAGGGAGTGCTCTTTCTCCCCATTTTTTTATTCTTTGTGGAGAAGCTAAGTTGATTTTTACGTAATCAAA
ATATTGTTCTATTTTTGGCATTGTACTTTTGGAGCATGTATTATATTTATTTTTAGCTTAAGTCAAAGATGTTTCTATAT
CTTCACGTGTGATTGATTCGTAGGTTGGACGTGAATGAAATTTTTTATTATTTACGCTAGACATTAAGTCAACCTCTATT
CCTCTTGTCTGCCCATCAGGTAATGTTTCTATTTTGTAAGCGCCAATATCTAATCCTAGTGATTGCAACTCGCGCATTAA
TACCTTAAATGATTCTGGAGTACCTGGTCTTGGGATTGGTTTTCCTTTGACAATTGCATTAAGTGTTTCATTTCTTCCTT
GCATATCATCTGATTTCACAGTTAATAGTTCTTGTAGTGTGTAAGATGCACCAAAAGCTTCCAGAGCCCAAACTTCCATC
TCTCCTAATCTTTGTCCACCGTGTTGTGCTTTACCACCTAGTGGTTGTTGAGTAACTAAAGAGTATGGTCCTGTAGATCT
TGCATGTATTTTATCGTCAACAAGGTGTACAAGTTTTAACATATAGGATATTCCGACCATTACTGGATTATCAAATGGGT
CACCGGTTCTTCCATCATACAATCGTATTTTGCCTGGATGTTTAAGATCGAATATCCAATCTTTACCAGTTATATTACGA
GCATTCATTAATTTATCATTGACTAATACACGTGATGCTTCCGCTCCATGCATTTCATCAAATGGTACTATTTTAAATCT
TTTATTTAAGTGTTCTGCGGCTAATCCTAGAAGAGACTCAAAAATTTGACCTACGTTCATCCTTGAAGGTACTCCTAATG
GATTAAGCACTAAATCAACAGGTGTACCATCCGGTAAGTAAGGCATATCTTGCCTCGGTAAAATTCTTGAAATAATTCCC
TTATTACCATGTCGTCCGGCCATTTTATCACCAACTTGGATTTTACGAGTTTGTGCTACGTAGACTCTGATAACAATATT
TGCTCCAGCTGGTAATTCATCTCCTTTTTCTCTTGTAAAAATTCTTACATCAAGTATTCTTCCTCTTCCTCCATTCGGCA
CTCGTAATGATGTATCCCTTACATCTTTAGCTTTTTCTCCGAAAATAGCTCTAAGCAATTTTCCTTCAGGGGGTTGATCA
GATTCGCCTTTAGGTGTAACTTTTCCAACTAAGATGTCTCCAGATTCTACCCAAGAACCAATTACAATAATTCCATTTTC
ATCCAATTTACGAAGTGAATATTCGCCAACATTAGGTAACTCTCTTGTAATTTCTTCGGAACCTAACTTGGTTTGTCTTG
CTTCTATTTCATATTTTTCTATATGTACCGATGTATATACGTCGTTATATACTAGTCTTTCACTAATAAGAAAAGCATCT
TCGTAATTATAACCTTCCCATGGAACATAAGCGACAAGTATATTTTGACCGAGCGCTAATTCTCCTCCTTCTGTGGCAGC
TCCATCGGCTATAACTTGTCCTGTAACGACTTCTTCTCCAAGCCATACGGATGGTCTTTGATTAATACATGTATCTTGAT
TAGATCTTTGATATTTTTGTAAGTTGTATGAAATTTCTTTTCCCTCTTTATTGGTAACACAAATTCTATCAGCTGATATA
TAAGTTACTATTCCATCTTCTAAACTAACCATTACCATTCCTGAATCTCTTGCAGCTTGTGCTTCTAATCCAGTTCCTAT
TAAAGGACTTTCTGGGTACAATAATGGAACAGCTTGCCTCTGCATATTGGACCCCATTAAAGCTCTATTAGCATCATCAT
GTTCTAAAAATGGTATAAGTGATGTTGCTATAGATATTACTTGTATTGGTGATACTGCAATATAATCAACTAGTTCTTTT
CTTGTTGTTGTAAATTCTTGCCGATACCTTACGGGTACTATTTCATTTTTTATTTCTAATTTTTCATTTATGGGTGTATC
ACCTGGGGCTATCCGAAACTCATCTTCCTGGTCTGCCGCTAGGTATATTGGTGCAGCCTGGTTTAATGTTTGTCCATTAT
CGACTCTATAGTATGGAGTTTCTATAAAACCATAGGAATTAATTCTTGCATGTGTTGCTAAAACTCCAATTAATCCAGCG
TTAGGTCCTTCAGGAGTTTCAATAGGGCAAATTCTACCATAATGACTTAAGTGAATATCTCGAACTGCAAATCCGGCACG
ATCACGATTTAATCCACCAGGCCCTAGGGCACTAATTCTTCTTTTGTGAGTTAATTCAGCTAGTGGGTTAGTTTGATCCA
TGAATTGTGATAACTGACTAGAACCAAAAAATTCTCTAATAGCAGCAACAATTGGTTTTGGATTAACTAATGTATTAGGC
GTAAGAGAATTTGCATCACAAATTGTCATTCGTTCTCGAACGATTCTTTCTAATCTATTTAGTCCCACTCGAACCTGATT
CTGTAGTAATTCACCAACAGATCTTACCCTTCTATTACCTAAATGATCAATATCATCTATTTCTCCTAAATCAAATTTGA
GATTTATTAAATAATCAATCGCAGCCAACGTATCTTGAGGAGTTAAAACGCGAATATTTTCTGGGATTGATAAACTTAAT
TTTTTATTTAGTTTGTATCTACCAACTTTGCCTAAATCGTAGCGTTTTGGATCAAAAAAACGTGAATATAAAATTTGTTG
ACCACCGTTGACTGTCGCTGGTTCTCCAGGTCGTAATTTGGCATACATCTGTATCAGAGATTCTTCAATTGTGTAATTTC
CCTCAACTCTGAAAGTTTTCTTTAGGTATTCAGGATGACGTAACCCATTATAAATATCACTGTCACTAAGGCCCATAGCC
TTTAAAAATACATGAGCAGCAATCTTTCTAGTTTTGTCTATTCTTACCCAAACTAAATCATTCTTATCTGTTTCAAATTT
AACCCATGCTCCTCTATTCGATATTAAACTACTACTATAGGTACGTCTTCCTTGTTTATCTGTTTCCGATTTGTAGTAAA
TACCTGGACTTCTAACAATTTGATTAACAATAACTCTCTCTGCGCCATTGATAACAAAAGTTCCTCGATCTGTCATTAAT
GGTAAGTCACCTATAAAAACTTCTTGTTCTTTAATGGTCCCAGTTTCTTTGTTTATCAATCTTGCTGGCACATATACTTG
TACCGAGTATGTTGCGTCTCTTCTTTTACATTCGTTAATGCTATATTTTGGATATTTTAATTTGTATTCATCTCCAAGTA
GATGCAGTTCTAAATTATCTGTATAATCTGTGATTGGAGAAAAATTTTTAATTTCTTCAGCTAAGCCTTCTTCTAGAAAC
CAGCAAAAACTTGCACGTTGAATTTCAACTAAATCGGGTAAGCTAAAACGAGATATTGGATTGTTGATAGACATTCGATT
ACTGTCTCCTTTACATGTTCTTAAAGTTAATCAGCCTAATCAGACCATAATTTGAATGTTTTATAATGTCATATGACTAA
AAAATGTTATCAAAATACCTAAGTACCTAAGTACGTATGTAATATTGTTTTGAAGATTTTGGACTAGAATAAAAATGTTG
AATATAAGTTACATTAACAGTAACTTATATTTTAGAAGTAATTTTTTACTTATTTTGTTCTCTTTTCTTTAGTGCTTTCG
CAAGCGCAGCCTTTTTCGAAGCTGCTGCATTCTTGTGCATCATTTTCTTTTGAACAGCTTTATCTAATTTACTATAAGAT
AAAGATAACAATGAATTTACAGAATCCATATTATTTTCGTCTGTATTATTAATTGCTATTAAGCATTTTTTATATATAGT
ACGTATAGATGATTTATATGCTTTATTACGGAGCCTATTTCTCTCATTTATTTCAATTCTTTTTTCAGCTGATAATGAAT
TTGCCATAATTCGTATTGTTTGATTTTGAATTAGTTAGATTATTTCTTTTCTCTAAAAGCTTTACTATTCACGATAAGAG
ATTATAACATATAACAAAATACCAAAGAAAAAATTAGGTTTCTTTTTTTCGAGTAATTTTAGAAATCAAATCTTTATTTA
TTTAGTTAAAATAAATAAACAAATAAAAAAAATATCAACATATGGCTAAGAATAAAGGTGTGCGTATTGGAATTACGCTA
GAATGTCAAACCAGTGAAGGTGTATATAGATACCGTACGACAAAAAATAGACGAAATACCCCAGATCGATTAGAGTTAAA
AAAGTATTGTCCTTTGTCAAAGAAACACGAAATTTTTAAAGAAATAAAATAAATTTTAAATAATAACTATGGCTATTTAT
CGTCGCAAAGTCTCTCCTTTACCAACTAATGAAGTAATTGATTACAAAGACGTGGAATTATTAAGCAAATTTCTAACAGA
GCAAGGAAAAATTTTGCCTCGTAGAATGACAGGTTTAACAACAAAACAACAAACTCGGCTAACAAAAGCTGTAAAAAGAG
CAAGAATGTTGTCTTTATTACCATTCATTAACCGAGATGGAGTTTTCTAATAAATCTAGACTTATTACAGAAAAATCTGG
ATAAGTCTATCTCTTATCTATTTTTCTTTTTTTCTACGAGTTCAAATGCTGAAATAATATCATCTTCTTTCCATTCATCA
AATTCTTCGACATAAATTCCACATTCTGAATCTTGTTCGATTTCTGCGACATCTTGTTTAAATTGTTTCAATGAAGACAA
GATACCTTCATACACTACTTCTCCGTCTCGACTTACTTTGATATGACATCCTTTGATTATCTTACCTTCATTAACAAAAC
TTCCAGCAACGTAGTTTTTTCCAAGCGGGAAAACAGCTTTAACGATAGCCTTACCTATATCTTTTTCTTCGTATTGTGGC
CCGATAATATCATCAACCATTGTTTGAATGTCATCAAAAAGATCATAAATAACGTTATATTCTTTGATACTAACTCCTAG
ATGGCGAGCAACTTTCTTCGCTCCGGGTGCCAAGCTAGTATTAAATGCTAAAATTACAGATTTACTAGCATCTGCAAAGT
CTACATCTGTTTCTGTTATTTCTCCTGGAGATGCATACAATACTCTAATTTTTACTTTTTCTTGTTCAATTTGGTTAATG
CTACTTATAATAGCTTCGACTGATCCTTGAATATCTGTTTTTATAACTAAGTTCACAACTGCTTGGATATTAGATCCTAG
TAGAGAGTGTTTATCAGATGTAGAGTGATTTGTTATATTGTTGCTAGCTTTATCTTTTCTCTCCTGAAGAGCACTCTTTG
CTTGTTTCTCGTTTTTGAAAGCTTCAAATTGATCTCCAATACTTGGTACATCCGAGAGACCCCAAACTAAAATAGGTGAT
GAAGGAAGAGCTTGCATTATATTGCTATTGTCTGAATTAATCATTCCTCTTATTTTAGCCATATGCTGACTTGTTACAAT
AATATCTCCTACTTCTAAAGTTCCATTCTGAACTAAAAGAGTTGCAATAGCACCTTTACTTTTGTCTAAATTCGCTTCTA
GAACAGTACCTTGAGCGTTACCTTTCTTTGATGCTTGTAGACTAAGCATATCACTTACTAGTACCATCATTTCTAATAAT
TCATTCATATTAGTTCCTTGTTTAGCACTAATAGGAATCATAGGAGTATCTCCACCCCAATCATCAGGAATAACATTGTA
TGTAGTTAATTCCTGTTTAATGTTCTCAATATTTGCATCATCTTTATCAATTTTATTAATTGCGACTATCAATGGAACAT
TTGCTTCTTTGATACATCTTATTGTCTCTATTGTTTGTGGCTTCACTCCGTCATCAGCCGCAACAACTAGTACAGCTATA
TCAGTCACTTGGACTCCTCTTGATCTCATTGAAGAAAATGCTTCGTGACCTGGGGTATCTAAGAACACTAATTTTCTTTT
CTCGTCACGATAATCTATATCAACTTCGTAGGCACCAATTTTTTGGGTTATCCCGCCAGCTTCTTTTTGTGCTGTTTGAG
TTTGCCTAATTTTATCTAACAGCGTTGTTTTTCCGTGATCCACGTGTCCCATTACAGCGATTATAGGAGGACGTTCTTCA
AGATTATCTTGATTCTCTGTTAATACGAAATCATTGCGATTGTTTATAGTTTCTTCTTCAACAATCGTTATTGTGACCCC
TAATTGGTCTCCAACTTTCACTGCAGTTTCTAAATCTAATACTTGATTTATGTTTACTATTATTCCATCTAAGAATAGTG
TTCTAATAATGTCTGTTTCAGATACATATAACTTCTCAGCGAGTTCTTGTACGGATATTGCATTAGATAATGTAATTTCT
GTTGGCTTTTCTCCTAATAATTCTTTTCCAGAATCCTTTTTACCTTTTTTATTATTACCTTGTTTTTTCCTCTTGTTTAC
GTCATCGTAATTACCGTTAATTTTTTTCTTTAATTTTGACTTACTTTTCGCATTTTCGTTTACATCATTGCCATCTTTTG
CCGTCTTATTTTTTTTCTTGTCTAGTTTTTGCTTAACGTCTTTATCACTATTCAGTGTGAACTCTAAAGGTTTAATCTCT
TTAAAATCACTACCATTATTTAAACTATAACTATTAGTCTCTCCTTCTATTACCAAAGGATTAATTAGGAGTATGATTTT
TTCATCACTGGTACTTTTGTTCTGCATTCTACAGCTAATATGCTTTTTACTAAAGCATCTTAATGTTCTTGCTATTCCGT
ATTTTTTTTCTATCATTCTTTTTCCTACTTTTTGTTATTATTTTAGTCTAAGAAAATTTATCCCAAGAGATGAGCAGAAA
ATGTAATATTTTAGTTCAGAGTAATTATCACTTAATTATTTATAATAGTTATATAAATGATATTCAATCTGTTTTCCTTC
GCTCATCCTTTAATTCCAAGTGTATAAGAAAATATATATTAGCTTTCTTATATGTCTAAGATTTCATCATTGATTTTCAT
CCCAATACAAAGAATGAAACAAAGAACAACTTTGTATCATTAATTGATAATTTAAAAGCAATAAATTTCACTGTTTGTAG
AAGAAAAATAACACTATTTAGAATGTTCTAATTTTTACTTATACCTACAGGAATTTAGAATGTTTAATATTATACTAATT
ATATTGTCTGATAGTAAACTAATCGTATCTGTTAGCTTTTTTTTCAAATACGTGAATTATCAAGATTTTTCTTTAGTACG
GTATTTATTAATGTCTCTATACTATCTGTTATTTTTATGTAACTGAACGGTTTGTTAATTAAAGACTATTTCCAAATTTT
ATCTCTGTTGTCAATATAAACTAGATTCATTCCTTGTTTATAATGTAAGTTTTTATTAGAAACTTCATTTTTGATAGTTA
TTATATTTGACTAACTAGCAAATAATAAAATATGGAATTGATTATTATTGTATTTTCTTAGATATTGGTTCAAAAATTAT
TTCTGTCATTATTTTATACTTATTTAATTTGACGTATATTACGTTCTCAAAAGTTCAAAAAAGCCACTATTAATTAAAAT
TTATGCCTAGATTTCAAAAAAATGACAATTTTATAGATAAAACTTTTACTGTCATAGCAGATATTGTTCTAAAAGTATTG
CCAGCAAGTAAGCAAGAAAAAGAAGCTTTTGCTTATTACAGAGATGGCATGTCTGCTCAGTCTGAAGGTGAGTATGCAGA
AGCGTTAGAAAATTATTATGAAGCTTTAAGGTTAGAAGAAGATCCATATGATAGAAGTTATATTCTTTATAACATAGGTC
TTATTTATGCTAGTAATGGTGAGTACATCAAAGCATTAGAATATTACCATCAAGCATTAGATTTAAATTCTAGACTTCCA
CCTGCTTTAAATAACATAGCGGTAATCTATCATTACCAAGGTGTAAAAGCTTCGGAAAAAAGAGATTTAGAAACTGCAAG
AACAATGTTTGATAAAGCCGCTGAATATTGGAAACAAGCTATTCGTTTAGCCCCAAATAATTATATAGAAGCTCAAAACT
GGTTAAAAACTACTGGTAGAATGGCTTCTGATAATATGTATTAAGTATTTTAATGTTATTAAGTGATTCAATAAAAAAAG
CTTAGTGTCAGTAACTGATTGAAAGCCTAATAAAAAAGGTGAAAAACATTTTTAAATTTAATTTTCTGGATAAGAATTTT
TCTCTATTACACTTGTATACTGTTTATTACAAATAGTTTTAATTATCTTTAACTATAGAAAGAACTTTTTTTCTTAATAC
TAAGATGAAGTTTTTTTATTTATTACGAAACTTATTAAATACATCCTTGACTTCGGAATATCGAACTTATTTATGGTAAC
TGTAACAAGCACTGGTCTTATTACTCAAATTATTGGTCCTGTAGTTGACGTTGAATTCGCTGACGGAAAACTTCCTAAAA
TTTATAACGCTCTTAGAATTGGTGAAGGTGACTCTGCAATAATTTGTGAGGTTCAACAATTACTTGGTAACAACAAGGTA
AGAGCCGTATCTATGACATCTACAGATGGTCTAAAGAGAGGAATGGGTGTTACTGATTTAGGAGATGCAATTAGTGTTCC
TGTTGGTAAAGCTACTTTAGGTCGTATTTTCAATGTTCTAGGTGAGCCTGTTGACGAAATGGGACCTGTTTCTATGGAAG
TAACATCACCTATTCACAGAAAATCACCTGCATTTACAGAATTAGAAACAAAGCCATCAATTTTTGAAACAGGAATTAAG
GTTGTTGACCTTTTAGCTCCTTACAGAAGAGGTGGTAAGATTGGTCTATTTGGTGGAGCTGGTGTAGGTAAGACTGTGTT
AATCATGGAACTTATCAACAACATTGCTAAAGCTCACGGTGGATTATCTGTATTTGGTGGAGTTGGTGAAAGAACACGTG
AAGGTAATGACCTTTACATGGAGATGAAAGAATCTAAAGTTATTAGAGAAGATAACCTTTCTGAATCAAAAGTAGCACTT
TGCTATGGTCAGATGAACGAGCCACCTGGAGCTCGTATGAGAGTTGGACTAACTGCGTTAACAATGGCAGAATACTTCCG
TGATGTTAACAAGCAAGAGGTTCTACTTTTCATCGATAACATTTTCAGATTTGTACAAGCTGGTGCTGAAGTATCTGCTC
TTTTAGGTCGTATGCCATCAGCCGTTGGTTACCAACCAACACTTGCTACAGAAATGGGTGGACTTCAAGAAAGAATTACA
TCTACTACAGCAGGATCTATTACTTCAATTCAAGCCGTTTACGTTCCAGCGGATGACTTAACAGACCCTGCTCCAGCTAC
AACTTTCTCTCACCTTGATGCTACAACTGTGTTATCAAGAAACTTAGCTGCTAAAGGAATTTATCCTGCAGTAGACCCTC
TAGATTCTACTTCAACTATGTTACAAATTAACATTGTTGGAGATGAGCATTATGGTACAGCTCAAAACGTAAAAGAAACA
CTTCAAAGATATAAAGAATTACAAGATATTATTGCAATTCTAGGTCTAGATGAATTATCTGAAGAAGATAGACTAACTGT
TGCACGTGCTAGAAAAGTTGAGCGTTTCTTATCTCAACCTTTCTTTGTGGCAGAGATTTTCACTGGATCTCCAGGTAAGT
ATGTATCTCTGGCTGAAACTATCAAAGGTTTCAACATGATTCTTAATGGTGAACTTGACGAATTACCAGAACAATCGTTC
TACCTTGTTGGTAATATTGATGAAGCTATCGAGAAAGCAAAAAGCTTAAAAGGATAAGGTAACAAAATGGCTCTGCACAT
TAGTATAATAGCACCAGATAGAACTGTTTGGGATTCTGATGCCGAAGAGGTAATTCTTCCAAGTAGTACTGGTCAATTAG
GAATTTTACGTGGTCACGCTCCTTTATTAACAGCGCTAGACATTGGGGTTATGAGAGTTCGAACTGACAAAGATTGGACT
CCTATAGTTTTAATGGGTGGTTTTGCTGAAGTAGAAAATGATGAATTAACTATTTTAGTAAATGGAGCTGAAGAAGGTTC
TTCTATCGATAAAGAAGAAGCACAGAAAGAATTAGAAGAAGCGACTATACGTTTCAACGAAGCAGAAAGTAGCAAAGATA
GAATCGAAGCTACTCAAAACTTACGTAAGGCTCGTGCACGTGCACAGGCTTCAGCTTAAGTAATTTCAAAAAGGAATGAA
CGAGTTATAGATATTAAAAGAGTTATAGATATTAATTAATATCTATAACTCTTTTAGTTTTAGTGCAGAAAATTAAATTA
TTGGATCTTCTTTATTCAATGGATCAAATAATATGTATCATGTACATAGTTATCTAGTAAATAGTTAAAAAAAAATATGT
TAAACCAAAATTTGGAAGCCAGCAAAAAACTTATTCCATACTCAATATCTTTTGAGCAAAATGAAGCAGAAATGTCTTTG
ACAGAACATTTAGAAGAAGTTCGTCAAAGAGCATTTTGGTCATTATCACTATTATTAATTACAATAATTTCTTGTGTTTT
AACCGTAAAAAATATTGTTAAATTATTGCAAGAACCTGCAACAGGAATTAAGTTCCTTCAATTAGCTCCAGGTGAATATT
TTTTTGCATCATTGAAAGTTGCTGTTTATACTGGCTTTTTTATCAGTAGTCCTTTTATCATTTATCAAATAATTCTTTTC
ATTCTTCCCGGAATGACAAGAGGAGAAAGGAAAACACTTTTACCTGTAGTAGTTGGTTCAGTTATTCTTTTTATATTTGG
CTTAGCTTGTGGTTACTTCTTTCTTGCTCCAGCAGCATTGAATTTCTTTATTAATTATGGTTCAGATGTAGTTGAGCCGT
TCTGGTCATTTGAACAATACTTTGAGTTTATTCTTGTACTTCTTTTTAGTACCGGTTTAGCTTTTCAACTTCCAGTAATA
CAAGTTGTCCTTGGAAGTCTAAAAATCTTCTCTAGTAGGCTAATGTTTTCTGTTTGGAGGTACGTAATTCTTGGTTCAAC
CATAATTGGCGCTATTTTGACACCTTCGGTGGATCCTGTAACTCAAATTTTTATGTCTAGTATTATTATGGTATTGTACT
TCGGAGGTGCCGGTCTTGTTTACTTAATAGAAAGAAGTCAGTCTGATACTCAAACAGCGTAATCTCTTTTGTAAAACTAT
TAGTTAATGAATAATTGTTTCTAATTAAAGTGAAAACTTTTTTAAGTTTTAGAAATCTCAATATTCACTTAAAAAAAAAC
GGAACCTAACTTCATTTGTCTCTGATTTTTTAGGATAATATTTTTTGTTTTTAAAAAGCGGAAAATTCAAATTTTCTTTT
GGATTAAAAAGTATTATCGATTTTTATTAGCTAGATAGCAACAATAATAACTGCAACAGTAACTATGTGGTTTCTATATA
CTAGTATCAGTAATTTCATATAACCCCACACTAAATATGCAACAGCTGGGGTAATAATAGATATTGTTAGTTGTATGAAG
CAAAAGTTTAATCTATGTAGATAATTGAAGAGTGTGATTTTATGATAAAAGTCAGTCTATTCAAACAAAATAATAATTAC
ATAGATATTTAAGCTAAAATATAATGAAGAGTAAATACAAGAAAAGTAACTCTTTCATTTTTAGAATTATTCATATGCAA
TTTCTAATAATTGTCAAAAAAATATGACAAAAAAGAAAATCGTGTAACATTTATCTCAAATAATTACGTTGAAGAAGATG
AAAAATAACTATATTGCAAATATCGACAAACAAATAAAATCTGCGATGCTTCTTGCAAGCATTTTTGGATCATTACTATT
ACCATCTGTGGCAAATGCTTTCCCTGTTTATGCGCAACAAGCGTATGAAAATCCAAGAGAAGCAACAGGTAGAATTGTTT
GTGCAAACTGTCACCTTGCACAAAAGCCAACAGAGATCGAAGTTCCTCAAGGAGTTCTTCCCGATACTGTTTTTGAAGCG
GTTGTAGATATTCCATATGATCTATCAGTAAAGCAAGTAACAGGTGATGGTACCAAGGGCCCTTTAAATGTTGGTGCTGT
TATGATTCTTCCAGAAGGATTTAAATTAGCCCCTAAAGAGAGATTAAATGATGAGTTAAAGAAAGCTACTGAAGGTGTCG
TAATTTCACCTTACAGTGATTCTAAGCAAAACATTCTTGTTGTTGGTCCTATCTCTGGTAACGAGCACCAAAAGATTGTA
TTCCCTATTTTAGCTCCTAACCCAGCTGAAAATAGAGATGTTCATTTCATTAAGTATCCTATCTTTGTTGGAGCGAACCG
TGGAAGAGGTCAAGTTCAACCTACAGGTGAAAAGAGTAACAATACTATTTACACATCTCCTGTAGAGGGACAAATCGTGA
AGGTAGAATCAACAGATAAATTAACAACTTTTACAATTAACAGTAAGAGTGGAGATGCTATCACGGTTAAAGTACCAGTT
GGTCCTGATATTATCGTTAAGGAAGGAGATAGTCTTAAAGCAGATCAACCATTAACTATTGATCCTAACGTAGGTGGATT
TGGTCAAACTGAAACAGAAGTTGTACTACAAAGTCCAGCAAGAGTTAAAGGTTTAATTGCTTTCTTCTTTACTGTTATTT
TTGCTCAAATTCTATTAGTTCTTAAGAAGAAACAGTTCGAAAAAGTTCAGCTTGCTGAAATGAATTTCTAATTTTTTACT
AAGTAAATAGAGCATAAGCTTATTTTTAATAAGTTTATGCTCTATTTGTTTATTCATAGTTTTATCGTTTATAAGGATTT
AATTAAATTACTAAATGAATCCATGTCATTCACAGCCATTTGGGCAAGCATTTTACGGTTAAGACTAATCTGAGACGTTT
TAAGTTTAGAAATAAGCTTACTGTAGTTTGTTCCGTGAATTCTAGAAGCTGCATTAATTCTTGTTATCCATAATCTTCTA
AAGTCTCTTTTCTTTCTTTTTCTTCCTATGTATCCATATCTTAAAGACTTCATTACTTGCTCATTAGCTATTCTAAAAAG
CTTTGAATGTGCTCCCCTGAAACCTTTGGCAACTGAGAAAATTTTCTTTCTTCTTTTTCTAGCTACGTTTCCTCTTTTAA
TTCTTACCATTTTAATTTTTCTCCTTTATGAAGGTTTATTTTTTAGTAGTTTTTAAGCATATGGAATCATGCTACGTAGC
GCGACTGCATCTCCCTTAAAAACAACCATTCTACGAGATAATGCTGCTTTACGTTTAGCACTTTTCTTCTCTAAAATATG
TGCTTTAAATGCTTGCTTTCTCATAAATTTTCCTGTAACCGTTTTTCGGAATCTCTTTAGTGCAGATTTACGTGTTTTAA
TCTTAGGCATACTCTTATGTTATTTGAATTTTGACTACTATGCTATATTCATCTGAACGCTAAATATAACTACTACAAGA
ACAGTATAACTGATAATAAATAGATGTAAATTCAACAAAGAAAGATTATCTATAAATTATTATCAGTTAACTTAATTAAT
GAATTAACTTTTTTTTAATTGAAGAAATTGCTCTTGAATAGCATTAGATGCACCACGTATTTTACTAAGTACAAATTTTA
CTAAGTTAAATTCTAACTCAGAGAAAATATTCATATTCAGAGTAAATGCTATATTAGCTTCTGCAATAATTTGTGAAGCT
TCATTTTCTTTGATAGGTAAAGAGTCTAAGGCTGCTTTATAATTTATTTTAAATTGTGATTCATCAGCAACTTGGTTAAA
TTCATAGAATGCTAGTCCTTTACTTCCTTCTAATCCCATACCCCGTTGAGCTATTTTCTTTAAGATTTGTCCACCAGATA
AATCTCCTAAATATCTAGTATAAGCATGAGCTACTAATAATTCTGGCTTCTCTTCACTAATTTGATTAATTCTATTCACA
TAATCAAGAGTCGCGGCTGACGGTGGTGTATTTTCTAACCAATTGTCGCCGTAATGAAACTCTAAATCCTGTCTTAAACT
TTCTGTTCTGTTTAGTTCAGGAAAATAAATAGGTTTGATGTAATCGTGATCCTTATTCTTTTCCATAGCGGTTTCTATGG
CTTCATATACGAAGTATAATTTTGACAACATTTCTGTATAAGATCCTTTATCAATAACTCCACCTAAAAATGATTTAATG
AAATTCACATTTTCTGCCATAGTATGTGACTTACTAGTTCCTTCACGCAATTGTGTAGCTAAATTACTTGTCATGTTTTG
TTTTACTGAATTTTAGTACTGGAATCTATGGTGGTGGCTAGAAAGAATACTTCTTTTTTTTAAAGTATTTCAATAAAGTT
GCCGATACTTTCTTTTATACAAAAGAAAACCCTATAACATTATAGTATAATAGTTTACTAACTTCAAAAAGATTCAATTT
GATATAATTAGATACTAGTTTACATTTCATCTATTATAAGAAGTAAGTCGAAAAAAATACAAATCTAGATTTATAATTTT
ACCAATCATGGACATAATTAGCTTAGGGTGGTCTTCTCTTATGGTAATGTTTACGTTTTCACTAGCATTAGTTGTTTGGG
GAAGAAACGGTTTTTAAACATTCTGTAAACTATATTCTTATAGTTCTACATTAAAAAAAAATATACTAGTAAGGAGCAAG
TATGGGAAGTGAAATGATAGATGCAGCAGTTGTTTGTATCGTAATAACGTTAGTTGGTTTAGCTTTAGGCTTTGGCCTTC
TAAAATTACAAGGAGAGTAATTCCTTGTTTTTCTTTTTTTTGTTGTCTGCCTTTTTATTAAGGTAGACAATGAGTGTTGA
TAAGAAAAAAAATATAATAATGTAAAGTATTAACTTGAATCAATGAAAATTATACAAAATTTATGGTTTTTCTGTTCAAT
AGGATTAATCTTATCAATTATGGTTCATAATCCTAAATCACAAGGTATGATTGGCCAAAATCAAGTTTTTAACGGTACTC
GTAGTGCAGAAGAAACACTTGATAAAATTACATGGGTTCTAATAGGTAGTTTTTTTACCTTAACAGTTTATATATCAACG
TTTAGTAAATTTGATTAGTATTTATCTTAATGAACGATTCTGAATATCTTTGTCCTGTCCCACAAGATCAAAGACCACTA
AACGAATACAAAAAATTAAAAGAGTCAAATAATTTTCTTTGGTGCATTAAAGACAAAGATAGTTATTTCCGATCACTTTT
TATTATATTTGTTGCGTCTTTTCTTTTTTCAACTTTCATTTTTGTTATTAGCTCATTTTCTTTAAGTAACATCCAATATT
TTCTCATATCTTCTATTGTCTCTGGTTTAATAATCGTTAATATAATTTGTTTAAGATCATATTTAGGGTGGCAGTACATA
TATTCTCGTTTAATGGAAGCTACAGTACCTTATGAAGAATCAGGTTGGTATGATGGGCAAATATGGATAAAACCTCCCGA
GATTTTATTACAAGATAGACTTATTGGTACTTATGAGATCTATCCAGGTCTTCAGCGTCTACAAAAGACTGTTGTATTTC
TTTTCATTCTACTTTTAGCTGCAGTAAGTTTAGCAAGGAATACTTGAATTAGACAGCTATCTAATGTACTATAGTTGAGA
AAATAAAAAAACGCGGGGTAGAGCAGTCTGGTAGCTCGTCGGGCTCATAACCCGAAGGTCAATGGTTCAAATCCATTCTC
CGCTATTTTAAAATAGTAAATATGGTATTATAGTAATAGAATATTATCAAACATATTTTATGGCTGAAACATTAAATTTA
CAAATACCGTCGCCAACTTTCGAAGGAAGTACAGGTGGATGGCTGAGAGCTGCTGAGGTTGAGGAGAAGTATGCTATAAC
TTGGACAAGTCCAAAAGAGCAAGTTTTCGAAATGCCAACAGGTGGTGCTGCTATTATGAGACAAAGTGAGAATTTACTTT
ATCTAGCAAGAAAAGAGCAATGTCTTGCATTAAGTACACAATTAAAGACTTCTTTTAAGATCACTGATTTTAAAATATAT
CGTATTTTCCCTAGTGGTGAGGTTCAATATTTACATCCTAAAGACGGTGTTTTCCCTGAGAAGGTTAATGCTGGACGAGT
TGGTGTAGGAAATGTTTCTCATTCAATCGGAAAGAATTTAAATCCTTCAGAAATTAAATTTACGACAAAGTCTTTTAGTG
ATTAAGTCTTGTCTAATGTGTATTGCTTATGGTATTCTTACTATAAGCAAAACAAAGGAGAGGTGGCAGAGCTGGTCGAA
TGCGTCTGATTTGAAATCAGAAGATGCCTTGCGGTATCCGTGGGTTCGAATCCCACTCTCTCCTTATTCTTTGATATAAA
ATTAAAATTAAATTTATATTTTTTTCATTACACCTCTTATATTTATATTTATATTTATATTTTTAGTACTGCATTAATTA
GAAAAAAAATAAGCGGGTAACGCGATTCGAACGCGCGACATCGACCTTGGCAAGGTCGCGCTCTACCACTGAGCTATACC
CGCTTTAATAAGTCATATCTTATAGAAAAAACTCTTTACTGTCAACTCTTCTAACATCACAATTGTTAACTTTTAAACTA
CATAAATCCTATTCATTTACTTAAAAATTGAGTAGGATTTATGTAGTTCAATTCGCTTATTAAATCACGAAGTTGTTAAA
CGCTGCAGTAACAATAACTAATCCAAACCAAAGTCCACAGCTTGCGTAAACTAGATTCTTTGATTTTTCCCATTCACCAG
GGGAAACAAGAATAACTGGAACGCCAATAATTAAAACAAAAGATAGCAGTATCAGAGCACTAACAAGTAATTGGATAATA
GTAATCATGTCTGTTTCCTCAAATATGAGATTTGGCTTTAAAATTGTGCTTACCTGTGTAGATGTTTGTCTAAGTTCTGT
TAACTTGACAATGTAAGCATTTCTCTATTACATGTTATACTATTGCCACTTGTTTTTTGCAATTACTTAATAAATTAAAA
AAAAATATAATTTTGTTTTTTAAAAAAAGGTTCTCTTCCTTTATTACCCATCATATAATTTATTTTTATTAAATTAAATT
CAGTTTACTTGATTTCGAAATTTTAAGCTTCATTGTTATGAATAAGCTAAAGTCATAATCCTTAATACAAGTAGATTATA
AATTCCAATAATTAATATTTTGTGAAGAAACCTTTCAAGGTATACCCATTTATAGTGAAAAATAGAAAGAAAATTGCTTG
TTTAAAGACCTTTACTGTATCTAAAAATAAATATTACTTAATTAATCGGATAATAAAGTTTATTATAGAGTAAGTATAGG
GTAACAATAATTGATTACCTTTGTCTATTTAATTACATTTGATATACAAACTTTTCCTTACAGAGAGGTCAAAAAATATG
GAAGGAACTTTACTATTAGCTAAATTACCTGAAGCATACGCAGTTTTTAAACCTATCATCGACGTTGCTCCAGTAATCCC
AGTGTTTTTCTTGCTTTTAGCTTTTGTTTGGCAAGCTGCTGTTGGATTTAGATAATTAGGGATTTTGCTGCATTATAAAG
TTCTATCTTTTTATGCAGCAGAATATTTATTTCTTTTAACGAATTTTTTTTATTTGAATCTTAGCTTGCTTGTTCGGTTG
TATTATCATATATAATATGGAATATGGTCTATAAATTTGTCCATGGCATTTGAAAAAAAGAAACTATAAAAATAAGTATT
ATGATAGAACCATTATTATTTGGTATTGTTCTTGGTCTAATCCCTGTAACTCTAGCAGGACTATTTGTGGCGGCTTACCT
ACAGTATAGAAGAGGTAATCAGTTCGGTTTATAAGAACCGTTTTTATTGTAAAAAACAACAAAGCATACTTACCTAGCTA
TTCTTTTCAATATGAATAATCTGGATCAATATGCTTTGTTTGTTGTTCTTATTTTCTACTTACCAGCTTGATTTCGTTAC
ACCAGGTAATAAGCAAGCATGAGACATTTCTCTTAACACATGTCTAGAAAGGCCAAAGTCTCTGTAATATCCACGACTTC
TACCTGTCAACCAACATCTATTTCTATGTCTACATGGTGCAGAATTATTTGGAAGTTTTTCCATTTTTGCATAAAGTGCT
AGCCTAGCTTCATAAGTTTCTGCAAGTTTTAATGATGCTTTTATTTCTTTTCTTTTTTTTCCATATTTGTTAATTAGTCG
TTCGCGCTTTTTTTCGCGCTCTATCATGTTCTTTTTTGCCATATTTTTTTTATTTGTTTTTATTTTAATGTGATGCTAAA
ACTAGAATGCAACATAGCTATATGCTATGTTACAATAATTCCCTGTAATCATTCAAGTAGAATTTTACTTGAATGATTAC
AGAAAGATTATTTAATTTTAATTAACCAAACTTACCAGTTGTTGATGCTATCACAAAGGCTGCATAAGTAAATATGTAAC
CTACTGTGAAGTGAATCAGTCCTACAAGTCTAGCTTGAACAATTGATAAAGCAACAGGCTTATCTTTCCATCTTACTAAG
TTTGCAAGTGGAGTTCTTTCGTGTGCCCATACAAGTGTTTCAATTAACTCTTGCCAGTATCCTCTCCATGAGATAAGGAA
CATGAAACCAGTAGCCCAAATAAGGTGACCGAATAGGAACATCCAAGACCAAACTGATAAACTGTTCATACCAAATGGGT
TATAACCATTGATAAGAGGTGATGAGTTTAACCATAGGTAATCTCTTAACCATCCCATAATATATGTTGATGATTCGTTG
AATTGACCTGCGTTACCTTGCCAGATAGTAACATGCTTCCAATGCCAGTAGAAAGTTACCCATCCAATAGTATTCAGCAT
CCAGAACATAGCTAAGTAGAACGCATCCCAAGCTGAGATATCACATGTACCTCCTCTTCCAGGACCGTCACAAGGGAAGC
TATAACCAAAGTCCTTCTTATCAGGCATTAATTTAGATCCACGTGCATCTAAAGCTCCTTTTACAAGAATTAGAGTCGTA
GTGTGTAATGCTAATGCAATTGCGTGGTGAACTAAGAAGTCACCAGGACCAATAGGTAAGAATAGTGAATTCTTACCACT
GTTAATAGCGTCTAACCATCCAGGTAGCCATATATTACTACTTGCACTTGAAGCAACGCTGTTAGTAGAAGAAAGTAATA
CATCGAAACCATACATAGCTTTTCCTGAAGATGCTTGGATCCATTGTGCAAAAACTGGTTCTACAAGGATCTGTTTCTCA
GGTGTTCCAAAAGCTACAACTACATCATTATGAACGTAAAGTCCAAAAGTGTGGAAACCTAAGAATAGTGAAACCCAACT
TAGGTGAGAGATGATAGCTTCTTTGTGTTCTAACACTCTAGCTAAAACATTATTTTTATTCTGCTCTGGATCATAGTCTC
TTACAAAGAAAATAGCTCCGTGAGCAAAAGCACCTACCATAAGGAATCCAGCAATATACTGGTGATGCGTATATAGAGCT
GCTTGAGTAACATAATCCTTAGCGATAAATGCATATGAAGGTAGCGCATACATGTGTTGTGCTACTAATGATGTTATCAC
GCCTAACGACGCTAGAGCTAGTCCTAATTGGAAATGTAATGAATTTGTTATTGTCTCAAAAAGGCCCTTATGACCTGCAC
CAAGCCTACCTCCAGGTGGTCTGTGTGCATCTAAAATTTCTTTTAGACTATGACCAATTCCCCAGTTTGTACGGTACATA
TGTCCTGCAAATATAAACATTACACCAATAGCTAAATGGTGATGTGCTATATCTGTTAACCATAGTGCTTGAGTTTGTGG
GTGGAATCCACCTAAGAATGTTAAGATTGCTGTTCCAGCACCTTCTTCTGTTCCGAAAATGTGGTTGCCAGTGTCTGGGT
TAGCAGCATAAGCTCCCCAATTTCCTGTGAAGAATGGAGTTAGACCATCTGGATGTGGAGCAACCTTTGTAAAGTTTTCC
CACCCTATATCTTGTCCTCTTGCTTCTGGAATAGCAATGTGAACTAAATGTCCAGACCATGCTAAAGAACTGAATCCAAA
AAGACCAGATAAATGGTGATTTAGACGTGATTCGTTATTCTTGAACCATGATAATCCCGGACGGAATTTAGGTTGTAGAT
GTAGCCATCCTGCAAATAAGAAAACTGCAGATACAGCTAATAAAAATAATGAAGCTGAATAAAGATCATTATTAGTTCTC
ATACCTATTGTGTACCACCAGTGATATACACCAGAAGTTGCAATGTTTACTGGATATGAAACACCACCTTTAGTAAATGC
TTTGATAGCTGGTTGACCAAAGTGTGGATCCCAAATTGCGTGTGCAATTGGTTTTACTTTTAGTGGATTTAGCACCCACT
GTTCGAAGTTTCCTTGCCAAGCTACATGGAATAAGTTTCCAGAAGTCCACAGGAAAATAACAGCTAAGTGTCCAAAATGA
GAAGCAAAAATCTTTTGGTAAAGATTTTCTTCCGTCATGCCATCATGACTTTCGAAATCGTGAGCAGTTGCAAGTCCAAA
CCAAATCCTTCTTGTTGCTGGATCTTGGGCAAGTGCTTGACTGAATTTAGGAAATTTTGTTGCCATACTTTTTCTTTAGA
TACAGTTTCCTTTTATCCTACAGAGATAATTCTAGCTAGGAAGAACGCCCAAGTTGTGCCTATACCACCTATTAGGTAGT
GTGCAAGACCTACTGCACGTCCTTGTGTAATACTTAAAGCTCTCGGTTGTATAGCCGGAGCAACGTTCAGTTTGTTATGT
GCCCAAACAATAGATTCAATTAATTCTTGCCAGTAGCCACGACCACTGAATAAGAACATTAAACTAAATGCCCAAATGAA
GTGAGCGCCTAGGAAAATAACACCATATGCAGATAGTGCAGAACCATAAGATTGAATTACTTGTGATGCTTCAGCCCAAA
GGAAATCTCTAAGCCATCCATTGATTGTAATAGCACTTTGAGCAAAGTTACCTCCAGTAATGTGACTTACACTACCATCA
GCTTGAACTGTTCCCCAAACATCTGATTGCATTTTCCAACTGAAATGGAAAATAGTTACTGAAATACAGTTATACATCCA
GAACAGGCCAAGGAAAACTGAGTCCCAAGCCGAACTTTGACAAGTACCTCCTCTTCCAGGTCCATCACAAGGGAATCTGA
AACCTAGGTTTGCCTTATCAGGTATTAATCTAGAGTTACGAGCAAAAAGTACTCCTTTAAGAAGAATTAGTACTGTTACG
TGGATTGTGAAAGCGTGAATATGGTGAACCATGAAATCAGCAGTCCCTAATGCGATTGGCATCATAGCTACTTTGTTTCC
TACAGCTACAACATCACCACCAAAAGCATAACTAGCTGTTGCAAGTGCATTTGGAGTTGTATTACCAGGAGCTACCGTAT
GGATGTTTTGCACCCATTGAGCAAATACTGGTTTTAGTTGTATGGCTGTGTCCGAGAACATATCCTGACTTCTTCCTAAG
GCTCTCATTGTATCGTTATGGATATATAAACCAAAACTATGGAAGCCTAGGAAAATACAGATCCAGTTTAGGTGAGAAAT
GATTGCATCTCTGTGTCTAATAACACGGTCTAGTAGATTATTATAATTCTGTGCAGGATTATAATCTCTAACCATGAAAA
TACCAGCGTGAGCTGCAGCTCCACAAACACAGAAACCACCAATCCACATGTGATGTGTAAATAATGATAATTGTGTTGGA
TAGTCAGTAGCGATATAAGGATAAGGAGGCATAGCATACATGTGGTGAGCCACAATGATACTTACAGATCCCATCATAGC
TAAGTTAATAGCTAATTGAGCATGCCATGATGTAGTTAATATTTCATACATTCCTTTGTGTCCTTCACCTGTGAATGGAC
CTTTATGTGCCTCTAGTATCTCTTTCATACTATGACCAATTCCCCAGTTTGTTCTGTACATGTGACCAGCTACAATAAAC
AGAACAGCTAAAGCTAAATGATGGTGTGCTGTATCACTTAACCATAATCCACCTGTAATAGGGTTTAGACCACCTTTAAA
AGTTAAGAAATCAGAGTATTCACTCCAATTCAGAGTAAAGAAAGGTACTAAACCTTTACTGAAACTTGGGTATAACTGAG
CCATAAGGTCTCTGTTTACCAGGAATTCGTGTGGTAAAGGAATTTCTTGTGGTGCAACACCCGCATCAAGTAGTTTGTTA
ACAGGTAATGATACGTGTATTTGGTGTCCTGACCATGATAAACACCCAAGACCTAATAATCCTGATAGGTGGTGATTTAG
CATTGATTCAGCATTTTGGAACCACTCCAGTTTTGGAGCTGCCTTGTGATAATGGAACCAACCAGCGAATATCATTAGTC
CTGACATGATAAGCCCTGCTAATGCACACCAGTATAATTCGATTTCACTTGTAATTCCTTCAGCACGCCATATTTGGAAG
AACCCTGATGTTATTTGAACACCTTGGAAACCTCCTCCTACGTCACCATTAAGTACTTCTTGACCAACGATAGGCCAAAC
AACTTGTGCACTTGGTTTAACAGCTGTTGGGTTACTTAACCAAGCTGAGTAATTAGAGAATCTAGCACCATGGAAATGCA
TTCCACTAATCCATAAGAAAATTATAGATAATTGACCAAAATGCGCACTGAAGATTTTTCTTGAAACATCTTCAAGTGAA
CTTGTATGACTGTCGAAGTCGTGAGCATCTGCGTGTAAATTCCAAATCCAAGTAGTTGTTTTTGGACCTTTAGCTAGAGT
TCTAGAGAAATGGCCTGGTTGCGCCCATTTTTCAAATGATGTGCTAACAGGATCTCTGTCTACGATTATCGAAACTTTTG
CTGCCTCTTGCTCTTTGGAGCGAATCGTCATTAAGGTTCTCCCTTTTGTGACATAAGAAACTAGAAACTCTTACTTGATT
TGTTATTTAACCCAAAATGATCTTAAGGATCTCGATTTTTTATCGTGTATTGGGAAAAGTAAGTTTTCATTACATCTCAA
TATAACATTATAGACTTTATTGGATAAATACTGCTAACTCTGTTAACAATCGTTAAAATCTTACTGTTTCTATTTTTATA
AAGCCATACTTTAGATAATTACATATTGTACTAGTATTTAGCGAGCTTGATTATTTAATTTTAATGTCCTAGCATAAGTA
CATAGAAAAAATACATAATAATAAAGTATAAATATGAACGAAAAAGAAATCTTTGATAAAGTACAAACAATTATTTCTGA
GCAACTAGGTGTTGAAAAAAGCCAAGTTACTAAGGATGCCAACTTTGCAAATGATCTTGGAGCAGATTCATTAGACACTG
TTGAATTAGTAATGGCTATTGAAGAAGCTTTTGATATCGAGATTCCAGATGAAACTGCTGAAAAGATTTCAAATCTTCAA
CAAGCTGTAGACTTTATTAGTCAAAAGGTAACAGCTTAGTTTAGATTAGAAATAGAAAAATAGGATATATCATTTTTGAT
GTATCCTATTTTTATTTACGATGATAATGTTTTTTATAAACAAAAATATAAGTCTGTGAATAAAAAAGAACTAATCGATA
TTGTTGCAAAAAAATCAGGGATGACGAAGACAGAAACCGAGTCTCTCGTTACTATTGCTTTAGAAACTATAGTAGAATCT
GTTGCAAAAGGAGACAGAGTCACTCTCGTTGGTTTTGGTTCTTTTGAAGCAAGAGAAAGAAAAGCAAGGTATGGAAGAAA
CCCTCAAAGTGGTGAAAGACTTTATATTCCTCCCTCTAGAATTCCAACTTTTTCGGTAGGAAATTTCTTTAAAACGAAGG
TGAATAATTATTTTTTGGACAAATAATTATTCACCTTCGTTTTAAAGAAATTTCTAATTTTATATTTTTTTTATAAAAGA
AAAAAATATGAATATTGATTTTCTAAAATAAATGATAACTGTAAGATATTTCCAGATAGAAAATACGTATATAGAATATT
ATTCTATATACGTATTTTCATCGTTTTCAATTATTTTGTTTCAGAGAAATCAGCATCTATTACTGAATCATTATTATTAC
TACTAGTATTATTACTACTAGTATTTTCTCCTGAATCTTGGCTATAAATTTTCTTTCCAATCTCCATTAACTCAGCTTGT
AATTTTTCATTAGTTTCTTTCATTACAGTCTCATCTTCTGAGGCTATCGCATCTCTTAATGTTTTTATTAAATCTTCTAT
TTTAGTTTGATCATCCTTCTTAACTTTCTCTCCAAGTTCTTTCAGTTGTTTTTCTGATTGATAACATAAAGATTCAGATT
GGTTTTTTAAATCAATTTTTTCTCTCTTAGCTTTGTCTTCAGAAGCATTCTGTTCAGATTCCTTCACCATTCTTTCGACT
TCATCTGATGGTAATGTTGAAGCACCAGTAATAGTTATAGACTGTTCTTTTCCTGTACCTTTATCTTTTGCATTAACAGA
TAAGATACCGTTAGCATCTATGTCAAATGTAACTTCAATTTGCGGTACTCCTCTTGGAGCTGGAAGAATTCCATCAAGTC
GGAATGTTCCAAGACTCTTGTTATCCTTCGCGAATTCTCTTTCTCCTTGCAGAACATGAATTTCTACATTTGGTTGATTA
TCTACAGCTGTTGAAAAAACTTCTGATTTTTTTGTTGGTATAGTGGTATTTCTCGGAATAATCCTTGTTGTTACGCCACC
AAGTGTTTCAACTCCTAAAGATAACGGGGTTACATCAAGAAGTAAAATATCCTTAACTTCTCCCGCTAACACTCCCGCTT
GTACTGCTGCCCCAACAGCAACTACTTCATCAGGATTAACAGTTTGATTAGGCTTCTTACCTAAAACTTTAGTTACAACA
TCTTGTACAGCAGGTATTCTTGTCGATCCACCAACTAAAACAACTTCGTCAATTTTACTTTTATCTAATTTTGCATCTTT
TAAAGCATTTTCAACCGGAATTCTAGCTCTATCTATTAGTGAAGAACATAATTCTTCAAATTTATTTCTAGTAATTGACC
TATCTAGATGTTTAGGTCCAGTTTCCGTAGCAGTTAAAAACGGTAGACTGATATCTGTCTGTGTCAAATTCGATAGTTCT
ACTTTTGCTTTTTCAGAGGCTTCAGTAAGACGCTGTAATGCTTGACGGTCACCACTTAAATCGATGCCGTGTTCTTGTTT
GAATTCATCCATTAACCATTGAACAATTTTTTCGTCAAAGTCATCTCCACCTAATCTTGTGTCACCTGATGTAGATAATA
CTTCGAATACTCCATCTCCCACTTCAAGGACAGAGACGTCAAATGTACCACCACCTAGATCAAAGACTAAAATAGTTTCA
TTATTTTTTTTATCTAAACCGTATGCAAGTGAAGCTGCTGTCGGTTCATTTATAATTCTTAGGACTTCTAAACCTGCGAT
TTTTCCTGCATCTTTAGTAGCTTGTCTTTGTGAATCATTAAAATATGCTGGAACTGTAATTACAGCTTGTTTTACAGTTT
CACCTAAGTGTTTGCTAGCATCATCAACTAATTTTCTTAGCACTTCTGCAGAGATTTCTTCTGATGAGAAATCTTTTCCT
AATGATGGACATTCAAGTTTTACATTACCACTGCTATCTTTAACAATATATGATACTTTTTTCAGTTCTTGCGATACTTC
ATCCGAACGACGTCCGATAAACCTTTTTACTGAATAAAATGTATTATCTGGATTGATTACCGCTTGTCGTTTTGCAATTT
GCCCAACTAATCGATCACCATTTTTTGTATATGCAACAACAGATGGTGTAGTTCTAAAACCTTCTGCATTTTGAATCACA
GAAGGCTTACCACCTTCCATAACTGCAACAACTGAGTTTGTTGTTCCTAAGTCAATTCCAACTACTTTACCCATATGCTT
TTTTTAATATATTATTATGCAACTACTCGGTTACATCATTGAATGATGTAACTCCTATGAATATAGTTATACATTACTTT
TTATATAAATATATAGTAGTGAAAACCGTATATATATTAAATTTTATGTTTCTTTCAATTGAAATCATTATGAATAATTA
AACTTCGTATTAGACTTATCATTAAAGTTGTTAGTTTAAAAAACATCAAAGAAAGAAATAAAGCTCTTTGCGAATGCCAA
TGTGTGAAAAACTTAAAAATAAATTTTATCCTTATAGCAAACTAATAAAGATCTTAAGTACTGTAGATAAAGAAAGAAAC
AAACTTTTTCTTGTAAAGAGTTTCCTTTAAAGCTACTCTAATAGGAGTGGTACATTATATAAATCTTATAATTAATTTTT
GTTTATCTTACATTCTGATTAATCAGAGTAGATATAAGATCTGGTAGTAGTAAATCTAGACTTTGTAATAACAATCATTC
CACTCAAGAAAATAGTTAGTATTTTTATAGTTTTTATTTTAAGATCCCAGTAAAATCTAACTTTTACAGATCTTATTCAA
AATTATCAAGTTACTGGAATCTTCTTCATAAACTCACAAAATGTACAAGATATTTTTTGATGATTTTATAAACGCCATTT
GTATAATAAGTAAAAAAAAATCTATGACTATAGGAATCCTTGGTACGAAAGTAGGAATGACACAAATTTTCGATGACTCT
GGTTTCGCTATTCCTGTTACGGTTATTAAAGCAGGACCATGCATGATAACTCAGATAAAAAGCACTGAAAATGAAGGATA
TAACGCTATTCAAATTGGATATGCAGAATCTTCCCCCCAAAAAATGACTAAACCACGTTTAGGACATTTAACTAAATCTA
ATTTACCGCCTTTAAAACATTTAAAAGAGTACAAAGTTGATTCAACAAACTCACTTTCTATAGCTCAAAAGATTACAGTT
GATTCCTTTGAAGTAGGACAGAATGTAAGTATTTCTGGTACTACGATTGGTAAAGGTTTTGCAGGAACTGTTAAACGTTA
TAATTTTACAAGAGGACCAATGACACATGGTTCTAAAAACCATAGAGAACCAGGATCTATTGGTCAAGGTAGTACACCAG
CTAAGGTCCACAAAGGTAAGAAAATGGCAGGTAGACTTGGAGGAAAAAAGACTACGATAAAAAACTTAGAAGTTATTTAT
ATTAATTCCAAAGATAATCTCTTAGTAGTTAAGGGTTCTGTACCTGGAAAATCAGGTAATCTTCTTAGTATTAGCTAGTT
CTTAATCAGTAAAATGTAAAAAATAAGTTAGATATAAAGGAATCATAATTACGATGGCTGCTAAACAAGAAATTAAATAT
AAAGTTCGCAAAATTGATGGAACTGATGGGATTGAAGGAACAATATCTCTTAATGCTATACAAGATGGGGCTCGCTATTT
AGTACATAGAGCAGTTGTTGCTCAGTTAAATAAAAAGAGACAAGGAACATCTTCTACAAAAACTAGGAGTGAAGTGCGTG
GAGGTGGAAAAAAGCCTTGGAAGCAAAAAGGAACAGGTAATGCAAGATCTGGATCAAGTAACTCTCCTCTATGGAATGGT
GGTGGAGCTGCCTTTGGACCTAAACCGCGTTCATATGCCCATAAAATAAATGTTAAAGAAAGAAGATTGGCTTTAACAAC
AGCTCTGCATCATAATTTTTCAAAAGTTAGAGTTGTAGATAGTTTATCTCAAGAAACATCTGGAATTAGTACTAAAATTA
CTTTAACAAGTCTTAGTTCTATCTTAGATTTTTCACAACCTAAACAAAAGAAATTAATTATTACGGATAAGCATGATAAA
AAGTTAGCTTTATCAATCCGCAATGTAAGAAATTTAAAGTTAACTTCTGCCAATACTATCAATATTATTGATCTTTTAGA
GACAGATCAAATATTAGTTACAGAAAATGCACTAAAACATATATGCGAGGTTTACAGTGAATAATACAAATTACAGACAA
ATTATTGATTTAATTAAATATCCAATAATCACAGATAAAGCTACTCGATTGCTTGAAATTAATCAGTATACATTTGCGAC
TGATATAAAAGCAAACAAAGAACAAATCAAATCAGCAATTGAATATTTATTCCAAGTAAAAGTAACTGCTGTAAATACTT
ATCATGCTCCTAGTAAGAAAAAAAGAATTGGAAAATTTATAGGACAAAAGCCAAAATATAAGCGAGCTATTGTTAGTCTT
GAATCAGGAAGCTCAATTGATCTGTTCTCTGAAAATTAAAAATATAATTTCCTATATGGAATGTACTAATTTATTAAGTT
ATGGCAATACGCATTTATAAGTCAATTACGCCAGGGACACGTAACCGTTCGGTCGCTGATTTTACTAATTTAACTAAAAA
GAAACCAGAAAAATCTCTTTTGGCTAAAAAAATGTCAAAAGCAGGGAGAAATAATAGAGGTGTCATTACAATCAGGCACA
GAGGTGGAGGACATAAAAAAAGATATAGAATCATAGATTTTAAAAGAAATAAATCTGAAATAGAAGCTAAGGTTGCATCG
ATTGAGTATGATCCTAATAGAAATGCAAGAATAGCGCTATTACATTATACAGACGGTGAAAAAAGATATATTTTACACCC
TAAAAAATTAGAAATAGGTTCAGTAGTAGTCTCAGGTCCTCAAGCTCCTATAGAAATTGGGAATGCTTTACCCTTATCTA
GTGTTCCTTTAGGTACTTCAATTCATAATGTAGAATTAATTCCAGGAAGAGGTGGTCAAATAATCAGATCTGCTGGCACA
TCTGCTCAAGTTGTAGCAAAAGAAGGAAATTTTGTCACATTAAAGATGCCCTCTGGTGAAGTAAGACTTGTACACAATAG
ATGTTATGCAACTATTGGTGAGGTTGGAAACGCAGAAGATAAGAACTTAGTATTAGGTAAAGCCGGAAGAAAAAGATGGT
TAGGTATCCGCCCTACAGTTCGTGGTGTTGTAATGAACCCTTGCGATCACCCACATGGTGGTGGTGAAGGAAGATCTCCA
ATTGGTAGAGCTAAACCTGTCACACCTTGGGGTATGCCTGCTTTAGGAATAAAAACAAGAAGAAACAATAAATACAGTGA
TTTCTGTATTATTCGTAAGAGAAAATAAATTGTATAAATTAAGATATAACACTAATTAAATATGAGTCGATCATTAAAAA
AAGGGCCTTTTATAGCTGCACATCTTCTAAAAAAGATCAATGCTCTAGACAAAAATAAGAAAAGTGATGAAGTCGTTGTA
AAAACGTGGTCTAGATCTTCCACAATTCTTCCATCAATGGTAGGACATGTGATTGGTGTTTACAATGGTAAACAGCATGT
GCCTGTATATGTATCAGAACAAATGGTAGGAAATAAATTAGGTGAATTTTCACCTACGAGAAATTTTAGATCTCATGTAA
AAAGTGATAAGAAATCACGACGTTAAATACCTTTAAGAAAAAATGAATTTACCTTTAAATACTGTCAGTGCGAGAGCAAA
ATACATACGGATGTCTCCTACGAAAGTTAGACGAGTTTTAAAGCAAATAGAAGGCAGATCTTATAAAGAGGCTTTAATGA
TACTGGAATTTATGCCGTACGCAGCTTGTAAGCCCGTTCTTTTAGTTGTTCAATCAGCCGGTGCAAATGCACAAAATAAT
AACGGTTTAGATAAAAATGACCTTGTAATTCACTCAGCTTCAGCTGATGATGGCCCTGTTTTTAAACGTTTTAGACCTAG
ATCTCAAGGTCGAGGTTTTAAAATTAAAAAGCCAACATGTCATATTAGAGTTTCTCTAGCTAAAGTATAAAATTTATAAG
GAGTTTTCAGTGGGACAAAAAGTACATCCTTTAGGATTTAGATTAAGAATTACTCAGAATCATAGATCATCATGGTTCGC
AGATCAAAAAACATATCCTTCGATTTTAGAAGAAGATTATAAAATCAGAGCTTATATAAAGCGTGAGTTTTCTAGCGCAG
GAATCTCAAAAATTGAAATCGAAAGGAGATCAGAACAAGTAGAACTTCATATTCATACTTCTAGGCCTGGTATTATTGTA
GGGCGCTCTGGAAGTGGTATAGATAAGATTAAAGAAGATTTGCAGAAAGTTTTAAAATGTAGCACTCAAATTAGAGTTAA
TGTTACAGAGTTAAAAAATATGGATGCAGATGCGAACCTTATTGGTGAATTTATTGCAGAGCAATTAGAAAAACGAATAC
CATTTAAGAGAGCTACTAGACAAGCTATTCAAAAGGCTCAACGAGCTAATGCACAGGGGATTAAAGTGCAAGTTTCAGGT
AGATTAAATGGTGCTGAAATAGCAAGAAGTGAGTGGGTTCGTGAAGGTCGAGTGCCGCTTCAAACACTGCGAGCTGATAT
TGATTATGCTACAAAGGAAGCAAACACTACTTACGGTATTCTAGGAATTAAAGTTTGGGTGTTTAATGGTGAAGTTACTC
CTGATAAATCGAAAAAAAAATTGAGTAATTAATCTAAACTGAAATCAATTTAAATAAAGAAATATAATAATGCTTAGTCC
TAAAAGAACAAAGTTTCGGAAACCTCATAGAGGAAGATTACGTGGTGTAGCAACAAGAGGAAATACTGTTGTTTTTGGTG
ATTATGGTCTCCAAGCCCTAGAACCTATTTGGTTAACATCAAGACAAATAGAAGCTACTAGAAGAACTATTACTCGTTAT
GTAAAAAGAGTTGGTAAATTATGGATTAGAGTTTTTCCAGATAAGTCAATATCTAAAAAGCCACCAGAAACAAGAATGGG
AGCTGGAAAGGGTGCACCTGATCATTGGGTTGCTGTAATTAAGCCTGGTCATATGCTTTTTGAAATGGCAGGTGTTCCAC
AAGATGTTGCTTATCAAGCTATGAAGAAAGCATCTTATAAATTGCCTATAAAAACTAAATTTGTATCTAAAATGGAGGTA
TAATATATGTCATTTCAGAGCTTCTCAGAACTTAAAGATTTAGATGATGTTAAATTATCACAAGAAATAGTAGATGCTAA
AAAATCTCTTTTTGATATGCGTTTAAAAAAAGCTACTCGCCAAACTTTTAAACCTCATCTTTTTAAGCATACTAAGCGTA
AAATAGCTCAGCTAATGACTATTGAACGACAAAGAAAAGAAAATAAAAATTAAAGCCTTACAAAAGTTATATGCCTCTAA
AACAAAGATTAGGAGTTGTTGTTAGCGACAAAATGGATAAAACTATTGTTGTATCCATTGAGAATCGTGTAACAAACAAA
AGGTATGGAAAAATTGTTGCTCAAACAAAGCGTTATAAAGTACATGATGGTACTAATGAATGTAGTGTAGGAGATATTGT
ATTGATAAGTGAGACTAGACCACTTAGTAAAACTAAGAGGTGGGAACTAAAAGCAATAAAGCAAAAATCATTAAAATTAG
ATAATCAGGTACTTGGAGAATAAAAAATGATACAAACCCAAACATACTTGAATGTCGCTGATAATAGCGGAGCAAGAAAG
ATCATGTGCATTCGTATTCTAGGTGGAAACCGTAAGTTTGCAGGTATTGGAGATGTCATTATAGGGGTTGTAAAAGATGC
AACTCCTAATATGCCTATTAAAAGATCTGATGTTGTCCGTGCTGTTATTATGAGAACAAAAAGTACTATCCGTAGAAAAG
ATGGTATGTCTATTCGTTTCGATGATAACGCAGCTGTTATTATTAACAAAGAAAATAATCCTAGAGGGACACGAGTTTTT
GGTCCAATCGCAAGAGAATTAAGAGATAGAGATTTTACTAAAATCGTATCCTTAGCACCGGAGGTACTTTAATGAAAAAA
ACAATTCAAGCTTTATCTAATCATGTAAAACAAGGAGATACAGTTAAAGTTATCTCTGGAAAAGATAAAGGAAAAATAGG
AGAAATAGTTAGGATTCTAAAAAATGAAAATAAAGTCGTAGTAAAAGAAGTTAACATCAAAAGAAAACATGTTAAACCTC
GAAAAGAGGGAGATGTTGGCAAGATATCACAATTTGAAGCACCCATACATAGTTCTAGCGTAATGCTATATAACCAAGAA
CAACAAATAGCTAGTCGTGTAGGTTATAAAACTGATGAATCAGGGAATAAAATACGTGTCTTCAAGAAATTACTAAGTAC
TAAATAAATAAATGAATCAGAATCTTAGACAAAAATATAAAGAAACAGTTGTTCCAATGTTAATGGAACAATTCAAATAC
AAGAATATACATGAAGTTCCGAAAATCACTAAGATAACGATTAATCAGGGATTGGGTGATGCTTCTAAAAATAATAAAGC
ATTGGAAAGCGCTATACGTGAAATGGCAACAATCACAGGACAAAGACCTGTCGTAACTAAAGCGCGTAAATCCGTAGCAG
GATTCAAAATTAGAGATGGTATGCCTGTTGGATTAGCTGTAACACTAAGAAGTAAGATGATGTATGGGTTCTTAGAAAGA
TTTGTCAATCTTTCCCTACCAAGAATTCGAGATTTTAGAGGCGTATCAATAAAGCAATTTGATGGTCGTGGTAATTATAA
TTATGGTGTAAAAGAACAAATTATTTTCCCTGAAATTGAGTTTGATAAAGTAGATCAAATACGAGGAATGGATATAGCTA
TTACAACAACAGCTAAAACTCAACAAGAAGGAATTGCACTTCTCAAAGCTATGGGAATGCCATTTAACAACTAATAATCA
ACAAAATTAACTATCTGGAGTCATCGTGGTAAATGATACAATAGCTGACATGCTTACAAGAGTCAGAAACGCAAATTTAG
CTCGTCACAAAATAGTGCAAATCCCTTCAACAAAAATGACAAGAAGTATTACTTCTGTACTATTAGAAGAAGGATTTATA
GAAAATTTCGAAGAAATCGGTGATGGTATTAATAGACAAATATTACTGTCGCTAAAGTACAAAGGAAGAGAAGGAGAACC
AGTTATAACATCTTTAAAGAGAATTAGTAGACCTGGTTTACGTGTTTATGCAAACAGAAAGGAATTACCTAGAGTGCTAG
GTGGATTAGGAGTCGCAATAATTTCAACGTCAAAAGGTGTTTTAACTGATAACAAGGCCCGTCATCAAGGTCTTGGAGGT
GAAGTTTTATGTTATATCTGGTAAATAAATAAGATAATAGAAGAAATATGTCTCGTATAGGTAGAGCACCTGTAAAGGTA
CCAAGTAAAGTTACTGTCAGTGTCGATAAAGATATTATTGTTAAAGGTCCAAAAGGAGAATTATCTATGCCCGTATCTAA
TCAGGTGGGAATAGATATAAATACTAGTGACAATATTATTACATTTAAAGCACTAAATAATTCTCCGCAAGCCAAGAAGC
TTCATGGAACTTATAGAGCAAGTGTCGCTAACATGATTAAAGGTGTTACCGATGGTTTTGAAAGAAAATTAGAATTACAA
GGTGTTGGTTATCGTGGACAGGTCCAAGGTAAGTCACTTGTTCTTAACGTCGGTTATAGTCATCAAATTACGATTCCTGC
TCCTGAAGGGATCAACTTAGCCGTAGAAGCTAACACTAAAGTGACTGTTAATGGCATAGATAAGCAACTTGTTGGTCAAG
TCGCTGCTAATATTAGAGCTACTCGTCCACCGGAACCTTATAAAGGAAAAGGAGTTCGTTATGAAGGAGAATATGTTAGA
AAGAAAGCTGGTAAGACAGGAAAGTAACATAACAACATAATAAACATAGTAAAAATGGCTACTAAGGAATCAGTTAAAAA
AACAAGAAAAAGAATTCGAAGCAAAGTTAAAGGTACATCCGAATGTCCTAGACTAGCTATTTTCAGATCGAACACAAATA
TATATGCTCAGGTAATTGATGATGTTAGTGGTAACACATTAGTATCATGCTCAACTTTAGACAAAGAAGTTAAAGCAAAA
ATTGCATCGGGAAGGACATGTGAAGCTTCTACTCTTGTTGGTGAAGTTATCGCCAAAAGATCAATAGAAAATAAGATTGA
TCGGGTGAATTTCGATAGAGGTGGAAGACTTTACCATGGCAGAATCAAAGCTCTTGCTGATGCTGCACGAAAAGAAGGCT
TGAATTTTTAAATACAAAAAATATATATAATGTCTAATCAAAAAAGAGGAAATAGATCCAAAGAAAGGGATACAGAGTGG
CAAGAAAGAGTTGTCCAGATTAGAAGAGTTACTAAAGTAGTAAAAGGAGGAAAAAAGTTAAGTTTCCGAGCTATTTTAGT
TATTGGTAATGAAAAAGGTGAAGTTGGTGTAGGTGTTGGCAAGGCAAGTGATGTTATTGGTGCAGTAAAAAAAGCGGCTG
CCGATGGAAGAAGAAATCTTGTATCTGTAGCTTTAACAAAAGATAATTCTATACCGCATATTATACAAGGTAGAGCTGGT
GCTGCTAAAGTTATTATGCGTCCTTCAGCACCAGGATCAGGGGTTATTGCTGGAGGATCAGTTAGAACAATCTTAGAACT
CGCCGGAGTTAAAAATATTCTAGCAAAACAACTGGGATCTAGTAATCCATTAAATAATGCCAGAGCTGCAACTGATGCTC
TTAATCGACTACAGACTTTTACTGAAATATCAGCGAATAGAAACTTGACTGTTTAATTAATTTAATCTCCATTAACTAAT
TTCATAGTTAATGGAGATTAAATTAATTAATATAAAAATTATAAAAATATGGAAATAGTTAGTCGTAATATCAAGAAAAA
AGGAATCACTCAAAGAATTGGATTAACATTACTGTTAATTATACTTTCAAGATTAGGTACATTTATTCCTATTCCGGGTG
TTGATCATGATGCTTTTTATCAAAGTATCGCAACAAATCCAATTGTGAGTTTCTTAAACGTGTTTTCCGGTGGTGGTTTT
GCATCAATAGGTATTTTTGCACTTGGAATTGTACCTTATATTAATGCATCAATTGTTATGCAACTTGCAACAACCTCTAT
ACCAAGCCTAGAAAAGTTACAAAAGGAAGAAGGAGAAGCAGGAAGACAGAAAATTTCACAATTTACTCGTTACATTGCAC
TTTTTTGGGCAACTATTCAAGGTATTGGTGTGTCACTGTGGGTAAGACCTTATGTTTTTAACTGGGACACAACTTTTGTA
ATACAGATGTCTCTTGCACTAGCTACAGGATCAATGATGATTATGTGGTTTTCTGAACAAATAACAGAGAAGGGAGTTGG
TAATGGTCCATCAATGCTGATTTTTATTAATATTATCGCTGGTTTACCTAAACTTGTGCAACAAAAATCTGCAATAGCTT
CCAATAATCCGACAGTTATGGATTTAGTAGTACTTGCTAGCATATTTTTCCTAATAATAATAGGAATTATATTTGTGCAA
GAAGGTACTAGACGAATTCCTATTGTCTCAGCTAGGCAATTAGGCAAGGGCCAATCACAAAATAAAACAAGTTATTTACC
TTTAAGATTAAATCAGGGTGGAGTGATGCCCATAATTTTTGCATCGGCAGTCTTAGTTTTACCTGCATACTTACAACAAA
TTATCAGTAATGAGATTATAAAAAATTTATTACTTCAACTGTCGCCAGCTGGCAATAACAAGTACATTTATACTATCTTC
TATTTTTCACTTATCTTATTCTTCAGCTACTTTTATTCATCGTTAGTGATTAATCCTAGCGATATATCACAAAACTTGAA
GAAAATGGAATCAAGTATACCCGGAGTAAGACCTGGAAAAGCTACTGTGAATTATTTACAAAAAACATTGAATAGACTAA
CATTCTTAGGAGCATTGTTCTTAGCTTTTATAGCAATTATACCTACTTTAATAGAAAGTATAACTAGTATATCTACATTC
AAGGGATTAGGTGCAACTTCGCTATTAATTCTTGTGGGTGTTGCTATTGACACAGCAAAACAGATACAAACTTATCTAAT
ATCAAAAAATTATGAAAATATTATGAAATAGTTCGCAATATTTCATATTTTCATTTATCAGTTTTCCCTATAAATAAATC
CCTACAAGTAAAAAAATGAAAGTCGTAAGTTCTATAGGAACATTAAAAAATCGTAGTAAAGATTGCCAAATTGTAAAAAG
ACGAGGCAGAATATATGTCATATGTAAGACTGATCCAAGACTTAAAGTAAGACAAGGAAGAGCAAAAATGAAAAGAAAAT
AGTCCATATTAAAATTAAAAACAAAGTCATCAGGAGGGCAACAAGTGGCACGTATAGCAGGAGTTGATTTACCAAAACAC
AAGAGAATAGAAATAGCTTTAACTTACATTTATGGTCTAGGCTTATCGAGTTCACAAAAAATTTTAGAAAGAGCCAATGT
ACATAATAGTATTAGGTGTAAAGACTTAACAGATGAACAAGTTAGTACTATAAGACAAATTATTGATGAATCTTACTTAG
TAGAAGGGCCTGCAAAAAGAATTGAGACTATGAGTATCAAAAGACTCATGGAGATTAATTGTATTAGAGGACAAAGACAT
AGAAAGGGCTTACCTCTAAGAGGACAAAGAACAAGAACTAATGCAAGAACACGTCGTGGAAGTAAAAAAACAGTTGCGGG
TAAGAAGAAATAATAACTAAATTTTTAGCAAATAAATAAATAAAAGAATGGCTAGACAGATAAGAAAAGGTGTTGGTAAA
GCGAAAAAAAAGACAGCCGCTAATGGTGTTGCACACATTCAATCAACATTTAATAACACTATAGTGACTATCAGTACAAC
CAATGGTGAAACAGTTTCTTGGGCATCAAGTGGCGCCATTGGTTTTAAGGGAGCAAAAAAAGGCACTCCATTTGCGGCAC
AAATAGCTGCAGAAAAAGCAAGTAAAGAAGCAGTGAGCCAAGGAATGAAAAAAGCTGAAGTACTTGTTAATGGACCTGGT
GCAGGACGAGAAACAGCTATACGTGCTTTACAAGCAGCGGGACTAGAGATTGTATTAATACGTGACATTACTCCTGTTCC
TCATAACGGATGCCGTCCTCCTAAGAAAAGACGTGTTTAAGATCTATTAATAAAAAAAATATAGGTCAATCCAAAATAAT
CTTATGCCTAATTTTGATATTGCGTGTGTAGAATCTAGAATACAAGGTCCAAGAGATTATTATAGTAAATTTATCATAGG
ACCTTTAGAAAAAGGACAAGGGACAACATTAGGTAACGCTTTAAGAAGAACCCTGTTGTCTGATTTAGAAGGAGCTGCAA
TAGTAGCAGTAAGAATTGCAGGTGTTAGTCATGAATTTTCAACAATACCAGGAGTTAGGGAAGATGTTCTTGAGATCCTT
CTAAATTTGAAAGAAATTGTATTCAGAACAGAAACTAGAGAGCCTATGGTTGGCAGACTGAGTATACAAGGTCCAACAAT
TGTTACTGCAGGAAATTTTGATTTACCTTCTGAAGTCAGTGTCATGGATGGTAATCAATATATCGCAACTATTTGCGGCA
ATAACACTCTAGAAATGGAATTTAGAATTGAAACAAACAAAGGATATCAATTAATAGAAAGGGGAGCAGATGAACCTTCT
ATTGATTTTTTACAGGTTGATGCAGTTTTCATGCCTGTTCGAAAAGTTAGTTACACAGTCGAAGACTCTAGGCATAACAA
TGAAACAATGCAAGATGAATTAACTTTAGAAATATGGACAAATGGTAGTATAACTCCGCATGAAGCAATTAGTGAAGGAT
CAGAGATCTTAACTAGTTTATTTTCTCCATTCAAAGAAATTGACTTTAAGTCAAAAGAAAATGAAGATAAATCATCAGAG
ACTACAGTTAATCAAATATTAATAGAAGAATTACAATTATCTGTGAGAGCATATAATTGTTTAAAAAGAGCTCAAATTCA
CTCTGTAGCTGATTTATTAGATTATTCACAAGAAGATCTAATAGAAATAAAAAATTTCGGTCAAAAATCCGCTGAAGAAG
TTATCGACGCATTACAGAAACGACTAGGGATTAATCTACCTAAAGAAAGAACGATAAAAAATATGTAATTTCAAAATAAT
AATTCAAGATTACATTTTGAGAATATTTAAATCAAAAGACAAAAAAATATGAATAAAACAACCCTTTATCCAGCAATTGA
GCATGATTGCCAATGGTACATCATCGATGCTGAATCTAAAACACTTGGTAGACTTGCAACAGAAGCAGCAAGAATCTTAG
TTGGTAAAAACTTACCAAGTTATAATCCTAGTAGAAACATAAAAAATGCATTAATTGTTATCAACGCTGATAAAATACAA
ATCAGTGGAAAAAAGCGATTTGATAAGTTTTACCGTCATCACTCAGGTCAGGTAGGAGGTATGAAATTAGAGACTTTTAA
CGAACTGCAACAAAGAATGCCAGGTAGAGTCGTTGAAAAAGCAATTAAAGGTATGTTACCGAAGGGACCTTTAGGAAGAG
AACTTTTTACGAAGTTAAAAGTTTATAAAGGTGATCAGCATCCGCATACGGCTCAGAAACCTGAAATTGTAAACATATAA
CTAATAGATCAAATGGTAGATAAAACAGTTTATTTTGCTACAGGCAACAGAAAAGAATCAACAGCAAGAGTAAGAGTCAT
TCCAGGATCTGGAAAAATGACAATTAATGGAGTTGCAAGTGAAAATTATTTACAATATAGTCCAAACTATATTCGTATCT
CTACATCGCCACTTAGCACTTTAGGATTAGAAGAAAAGTATGATATACATGTTAATGCACATGGTGGTGGATTAACAGGT
CAAACTGAAGCTATAAGACTTGGATTGGCTAGAGCATTATGCAAAATCAATCCAGAAAATAGAACTGCTCTGAAATTTGA
AGGCTATTTAACTCGAGATTCAAGAAAAATTGAAAGAAAGAAGTACGGACTAAAGAAAGCCAGAAAAGCACCTCAGTTCT
CAAAGAGATAATTATTTATCTATTAATATAACAAAAATTCAAATATGCCAAAAAAAGACATTCATCCTAAATGGTACGAT
GAAGCAAAAGTTTTTTGCGATGGTCAATTAGTAATGACAGTTGGTTCAACAAAACCGGAATTAAACGTAGATATATGGTC
AGGTAATCACCCTTTTTATACTGGATCATCAGCTATGTTAGATACAGAAGGTAGAGTTGAAAAGTTCATGAAAAAATATG
GAATGTCTAACTAATTTTAGATTGCATCGTATTGATCATGCAAAAGTTCTCAATAGTCAAAAGAACTATTCGGAAATAAT
CAATTATATAATCACAAATCATGCCAACTATTCAACAGTTAATTAGATCAGAACGTAAAAAAATAAAAAAGAAAACTAAG
TCACCTGCACTAAAGAGTTGTCCACAAAGAAAAGGTGTCTGTACTAGAGTTTATACAACTACGCCGAAAAAGCCGAATTC
AGCCCTAAGAAAGGTTGCTAGAGTACGCTTAACTTCAGGTTTTGAAGTTACTGCCTACATACCAGGAATTGGTCACAATA
TCCAAGAGCATTCAGTAGTGCTTTTAAGAGGAGGAAGAGTTAAAGATTTACCAGGTGTAAGATATCACATTGTTAGAGGA
ACTCTAGATGCTTCAGGCGTAAAAAACAGGAAGCAAAGCCGTTCAAAATACGGAGCAAAGAGACCAAAAGAATAATATTT
AGAATCTTGTAAAAATTAAGAAAAAAAAAGATGTCAAGACGTACAACTACAAAAAAAAGATTAGCTGTCCCAGATCCTGT
TTACAATAGTCGATTAGTTAGCATGCTAACAGTGAGAATACTGAAGGAAGGAAAAAAACACCTAGCACAAAGAATTATTT
ACCAAGCTTTTGACATAATCAAAGAAAAAACTGGAGAAGAACCACTTACAGTTTTAGAATCTGCTATTCGTAAAGTTACT
CCATTAGTAGAAGTTAAAGCACGTAGAGTTGGTGGTTCTACTTATCAAGTTCCAATGGAAGTTCGAGCTTTTAGAGGTAC
AAACTTAGCTCTACGTTGGATTACTAAATATTCCAGAGAAAGAGCTGGGAAAAGTATGGCAATAAAATTAGCTAATGAAT
TAATCGATGCAGCTAATGAAACAGGAAATTCAATTAGAAAAAGAGAAGAGATTCATCGTATGGCAGAAGCTAACAAAGCA
TTTGCAAGCTATCGCTTCTAAATAAGTACAGTAAAAAACAAAAGCAACAAGAGTGTATAACATATAAGATTTATAACCCT
TAAAAATGGCAAGAGAAAAGTTTGATCGTAAAAAGGTACACGTAAACATTGGTACAATCGGTCACGTAGACCATGGAAAA
ACTACTTTAACAGCTGCAATATCATCTGCATTATCTTCTGTTACTGGTGTTAGTAAGCAATTCGATGAAATTGATTCAGC
TCCAGAAGAAAGAGCTAGAGGTATTACTATTAACACTGCACACGTAGAGTACGAAACTGAAAATCGTCATTATGCACACG
TAGACTGTCCAGGTCACGCGGATTATGTTAAGAACATGATTACAGGAGCTGCTCAGATGGATGGTGCTATTCTTGTTTGT
TCGGCTGCAGATGGACCTATGCCACAAACTCGTGAGCACATCTTACTTGCAAAGCAAGTTGGTGTACCATACATTATTGT
ATTCCTTAACAAAGCGGATATGGTAGATGATGAAGAGTTACTAGAATTAGTACAACTAGAAGTACAAGAACTACTTGACA
AGTATGATTTCCCAGGCGGAGAAATTCCTTTCGTATCTGGATCAGCTCTACTAGCACTTGAAGCACTGGCTAAGAACCCT
GGTCTTAAGAAGGGAGATGATAAATGGGTAGACACTATTTTCTCATTAATGGAAAAAGTAGATGAGTATATTCCAGACCC
AGAAAGAGAAGTTGACAAGCCATTCTTAATGGCAGTTGAAGATGTCTTCTCTATCACAGGACGTGGAACAGTTGCAACTG
GTCGTATCGAAAGAGGAAAAGCGACAGTAGGAGATACTATTGAGATTGTAGGACTACGTGAAACACGTAATACAACTATT
ACAGGTTTAGAAATGTTCCAAAAGAGTTTAGAAGAAGCTCTTGCTGGAGATAACGTTGGAGTTCTAGTTCGTGGTATCCA
AAAAACAGATATCGAAAGAGGTATGGTTATGGCAGCACCAGGTGCTATCACTCCTCATACTAAATTCGAAGGTGAAGTTT
ATGTATTAACAAAAGAAGAAGGTGGTAGACACACTCCTTTCTTTACTGGATATAGACCACAATTCTATGTTAGAACTACA
GATGTAACTGGTACAATTGCACAATTTACAGCAGATGATGGTTCAGCTGCAGAGATGGTAATGCCTGGGGATAGAATTAA
AATGACAGCACAATTAATTCACCCAATTGCTATCGAAAAAGGAATGCGTTTCGCTATTAGAGAAGGTGGAAGAACAGTTG
GAGCAGGTGTAGTATCTAAAATACTAGAATAAGGAAAATAAAACAAATTATCATAAAATGCAAAAGCAGAAAATTCGTAT
TAGGCTGAAAAGTTATGAAATTTCACTTCTTAATGAATCTTGTGAAAAGATTATCGATACAGCATCAAGAACTGATTCTT
TAACTATGGGACCAATCCCATTGCCCACTCGAAGAAAAATTTATTGTGTCTTAAGATCTCCTCATGTTAATAAGGACTCA
AGAGAACATTTTGAAGTTAGGATACACAAACGGATTATTGATGTTTACGATCCTTCATCAAAAACAATAGATTCTTTAAT
GAAGTTAGATCTTCCTTCTGGTATTGATATTGATGTCAGACTTTAGATAACTTTTAGTAATATAAAAAAGCAGTCTTTTA
TAATCATAAGATTATAAAAGACTGCTTTTTTACATTACTAAAAATTAGTATAGAGACTCTTCCTGGTGTACAAGAACTGT
ACAATCAGATGTTGGGTAAGCAACACAAGTTAGAACGAAACCATCACCAATTTGGCTATCATCTAAAAAAGATTGGTCAG
ATTGATCAATTGTACCAGCAGTTACCTTACCAGCACAAGTAGAACAAGCTCCAGCTCTACAAGAGTAAGGTAAATCAATT
CCTTGCTCCTCAGCTGCATCTAAAAGGTATTGATCATCTGGACAAGTAATACTTGCATCAACACCACCACCAGATAATTT
AACTGTATAACTCGCCATATTTTGACCTCCTATATATTTGAAAAGATAATACTTATTTCTTTTTAAATGATCATTAAGCT
TAGAAAAACTAAAACATTAATGCTTCATGTGCGCAATTCGAGTGCATTTATGCTAATGACAATCTTAATACTTGAAAGGG
AAAAATAAAATGGTATCACTTTATTAGCATTCCCAATAATAGTTATAGTATAGGATCTCAATAAAATCAACTTTTAGCAG
GATTAATTAATAAGTTATCTATATAAAAATCCATTAGTTATCGGGACAACTGGTAAATTTTAAGTAAATAAATATCATTT
CTTACTCTATAATATTAATATTGAAAAGTAAGAAAGTTTATCAAATAGAATAAGAAAATAAAAGGAGTAGTCAATGGGAC
TACCTTGGTATAGAGTACATACTGTTGTTTTAAATGACCCAGGAAGACTAATCGCTGTTCACCTAATGCACACAGCATTA
GTAGCAGGATGGGCTGGATCAATGGCATTATATGAGTTAGCTGTTTTTGATCCTTCAGACCCTGTTTTAAATCCTATGTG
GAGACAGGGGATGTTTGTAATGCCTTTCATGACAAGAATTGGTGTAACTGACTCTTGGGGAGGATGGAGTATTACTGGTG
AAAGTATTTCCAATCCAGGTTTCTGGAGTTACGAAGGTGTGGCATTATCTCACATCGGACTTTCAGGACTATTATTCTTA
GCTGCTGTTTGGCACTGGGTATACTGGGATCTAGAATTATTCAGAGATCCAAGAACTGGAAACCCAGCTCTTGACTTACC
TAAAATCTTTGGTATTCACTTACTATTATCTGGTGTTTTATGTTTCGGATTTGGTGCATTCCACGTTACAGGAGCATGGG
GACCAGGTATTTGGGTTTCAGATGCTTATGGAATTACTGGTAAAGTACAACCAGTAGCACCTGCATGGGGACCAGAAGGA
TTTAACCCGTTTAACCCTTCTGGAGTTGCTTCACACCACATTGCTGCCGGAATTCTTGGATTTATTGCTGGAGTTTTCCA
CGTAGCAGTACGTCCACCTCAAAGATTATACAGATCACTTCGTATGGGTAATATCGAAACTGTTTTATCTAGTAGTATTG
CAGCAGTTTTCTGGTCTGCATTCATTACTACAGGTACTATGTGGTACGGTAGTGCTACAACACCTATCGAACTGTTTGGT
CCTACAAGATATCAATGGGATAGTGGATACTTCCAACAAGAGATTGAAAGAAGAGTTGAAAATTCACTAAACGAAGGTTT
ATCACTAAGTGAAGCATGGTCGAGAATTCCTGACAAATTAGCATTCTACGACTATGTCGGAAATAACCCAGCAAAAGGTG
GTTTATTCCGTGCAGGTCCAATGAACAAAGGTGATGGAATTGCTGAAGCTTGGTTAGGTCACCCTGTTTTCCAAGATAAA
GAAGGTAGAGAATTAACTGTAAGAAGAATGCCAGCATTCTTCGAAACTTTCCCTGTTATCTTAGTTGATAAGGATGGTAT
TATTCGTGCTGATATTCCATTCAGAAGAGCTGAATCTAAGTATAGTATTGAACAAGTAGGTGTAACTGTAAACTTCTACG
GTGGAAAACTGAACGGACAATCTTTCTCTGATGCACCAACAGTTAAGAAATATGCACGTAAGGCACAACTAGGTGAAGTT
ATGGAATTTGATAGAACAACATTAGAATCTGATGGTGTATTTAGAAGTAGCCCACGTGGTTGGTACACATTCGGACACGC
TAATTTTGCTTTATTATTCTTCTTAGGACACCTATGGCATGGTTCTAGAACTCTATTTAGAGATGTGTTCAGTGGTATTG
GAGCTGAGGTTACTGAGCAAGTAGAATTTGGAGCTTTCCAAAAGCTTGGTGATAGCAGTACTAAGAAGCAAGGTGTGGTT
TAATATTTCTTATTAAGAAGAATTTATTAAATAATTGCACTCATAATATAACAATATCTATTAAGAGAAATCATGGAAAC
ACTTGTATACACTTTTTTACTTATCGGTACTCTAGCAGTACTATTTGCATCTGTGTTCTTTAGAGATCCACCAAGAATTG
CAAAGAAATAATAATTAGTTTTTACTAATTATTTATGACTGGGAGTATTAATTATTAAATACTCCCAGTCATAATTTTTA
ATCTTCGTGATCATCAAAAGGATCTCTTAATTCCTTTGATCCAGGACCAAAAGCTGTATAAACAGAGTAACCTGTTAGTC
CAAGTAAAAGACTAGCAATAAAAATGATAAGGACCGTTGCAGTTTCCATAATAAGGCAAGCTTTAAAATCTATTATTTTA
TAGTATTATTCACTATGTATAACTCATCTTATAAAGCACTCTTAAAAGTATGCTTTTCCTATTTTCTAAGAAATTATAAG
GATGAATAATAATGTATATTTGGTATTATAACTTAAATTACAAACAGCTGAAAACCTAAAGCTTCGCATAATTAGAAGAA
AGATATGCTTTATTAAACATATCGAAATTATATATAGATAGACTTTTTGAAAAAAAATAAATCATTAAATTAACTTAGTA
AGAAATTACAATTATTTTTTTTGTTAACAAAATAATATTTTCATAAGAAAAAACACGAAAACGTTAATCTGATACACAAA
TATTAAAGAAATGTTGTACAGTCTTGTGTATTTGATAATTGAACAACAAGTCAAATGTAAACATTGTGGATTAATATTCA
AAGAAGATGATATATTGGAAATAGACTACTTTCTCGATAAAATTTTAGAGAGAAAAGAACTTATCAGCTTTACAAAGATA
TAAATAGGATATGTGAGAGCATGAAAACAACTCAATGTAGTAGAGTATTCAAAATCGAGCAAAATATTCCTGTTTCACTA
CTAATGTAAAAACAAAAAAAATTCGTTACTAAGTATAACAATGGCACTAAGAACAAGATTGGGCGAACTGTTAAGACCTC
TTAACTCTGAGTATGGAAAAGTTGCTCCAGGATGGGGTACAACACCTATTATGGGCTTTGTTATGTTATTATTCTTTCTT
TTCCTATTAATCATTTTACAAATTTACAATTCATCATTAATCATTGAAAATGTAGATGTAGACTGGGCAAGCTTAGGAAG
TTAATAGAAGGAATAAGTATACAACTTCATAAAAGCTCTAGACTATTAAATTAGTCTAGAGCTTTATTTTTTTAGTTAAC
TTCCACAACCTCGTCAAGAGAGAAATTATTTGTGTTTACACCACTATAACTAACCTTCTCAAATCGAACAACTACAGGAT
ATTTGATACCACTAGTATCAACTGTAGCGACAGTACCTACATCTTGATACCAGTATGATTCTTTACGTAAAATTCTAACC
GTTGCTCCTCTTTTAACCATAATAAAATTGGTAATGAAAAATTCTTAATACTTAAAATTTTACTAATTTTTTCTCTAATA
CATTAATTTCATTAAAATATATAAACAAAAAAAATAAAAGTATTTTCTTACAAGAGAAAATAATAGTTCAATAGATTAAT
GAAATTGCGTGTGAAACTAAAAAAACAGACTTGTGAGAGAAAAAATATTGACTAAAAATCATCTAGAATAGAATCTAATT
ATTCAATAATAAAGAAATAAAGAAGTTAGTTATGAAAATATCCTGGAAAAATATATTGTTATGGTCATTACCAGCACTGG
TAATCATATTTTTTGTATGGCAAGGTTTCTTAGGATCAAATAATACAGAATTTGGTAAGAACATTGCTAGCTCAAGAATG
ACTTATGGTCGTTTCTTAGAATACTTAGACATGGGCTGGGTTAAAAGAGTTGATTTATACGATGATGGTCATACTGCAAT
AGTAGAAGCTATTGGGCCAGAATTAGGAAATAGAATACAAAGAATTAGAGTTGAATTACCTGCGACAGCACCGGAATTAA
TTACAAAATTAAGAAAGGCTAATGTTGATATTGATGCACATCCAAGTGTTGATGGAAATTCAAGTTGGGGAATTCTTGGC
AATCTTATATTCCCAATTGCCTTAATTGGCGGACTTGCATTCTTATTTAGAAGATCAAGTAACATGCCAGGAGGACCTGG
ACAAGCTATGAACTTTGGTAAATCAAAGGCTAGATTCCAAATGGAAGCTAAAACAGGAGTAACTTTTAGTGATGTAGCAG
GTGTAGATGAGGCTAAAGAAGAATTCGAAGAAGTAGTTTCTTTCCTGAAAAGACCAGAAAGATTTACAGCAGTCGGTGCT
AAAATTCCTAAGGGAGTAATGTTAGTTGGACCTCCTGGAACCGGTAAGACGTTGTTAGCAAAAGCTATAGCAGGAGAAGC
AGGAGTACCTTTCTTCAGTATTTCAGGATCAGAGTTTGTTGAAATGTTCGTTGGTGTTGGAGCTTCAAGAGTAAGAGATT
TATTCAAGAAGGCAAAAGAAAATTCACCATGTATTATTTTTATCGATGAAATTGATGCTGTAGGTCGTCAAAGAGGAACA
GGAATTGGCGGTGGAAATGATGAAAGAGAACAAACATTAAACCAGCTACTTACTGAGATGGATGGTTTTGAAGGAAATAC
AGGGATTATTGTGATAGCAGCGACGAATAGAGTCGATGTTCTAGACTCAGCTCTATTACGTCCAGGAAGATTTGATAGAC
AGGTTACTGTAGATGTTCCAGATGTAAAAGGAAGATTAGAAATTCTTAATGTCCACGCAAGAAACAAAAAATTAGCTGAA
GAAGTGTCTTTAGAAGTGATAGCAAAAAGAACTCCTGGTTTCTCAGGAGCTGATTTAGCAAACTTACTAAATGAGTCTGC
GATATTAACTGCAAGAAGACGTAAAGACGCTACAACAATGTCAGAAGTAGATTCGGCTATTGACAGAGTTATAGCGGGAA
TGGAAGGTACAGCATTAGTGGATAGTAAAACAAAAAGACTAATAGCATATCATGAAGTTGGTCACGCTATAGTAGGTACT
TTACTAAAACATCACGATGCAGTTCAAAAAGTTACATTAATCCCTAGAGGGCAAGCAAAAGGTTTAACATGGTTTACACC
ATCAGATGATCAATCTTTAATTTCTAGGTCACAAATTTTAGCAAGAATAATGGGAGCACTTGGTGGAAGGGCTGCAGAAG
AAGTTGTTTTTGGATATCCAGAAGTAACAACCGGAGCTGGCAATGATTTACAACAAGTAACATCAATGGCTAGACAAATG
GTAACAAGATTCGGTATGTCAAATATTGGTCCATTAGCATTAGAAAGTCAAGGTTCAGATCCTTTCTTAGGAAGATCTAT
GGGTGGTAGTTCTCAATACTCAGAAGATGTAGCATCAAGAATTGATATGCAAATAAGATCTATCATTCAACATTGTCATG
ATGAAACAGTACAAATCATTAAGGACAACAGAGTTGTCATTGATCAACTTGTTGATATTCTTATAGAAAAAGAAACAATC
AGTGGTGAGGAATTCAGAAATATAGTCGCAGAATATACTCCACTACCTGAAAAGACAATTTATCAGTCTCAACTGTAATA
ATAAATAAAAAATGAGCAACTTCATCAAACTGATGAGATTGCTCATTTTTATTTATCCTTACGGGATCGACGAGGCTCGA
ACTCGCAACTTCCGCCGTGACAGGGCGGTGCTCTAACCAATTGAACTACGACCCCATTGATTCATGTAGAACTATATTCT
AATCTAATTATTTTTTTGTCAATAAAAATAACTATATAATGTGATTAATTAGGAGAGGAAGAGATTCGAACTCTCGGTAC
AATTGACTCGTACATCGGATTAGCAATCCGACGCTTTCGACCACTCAGCCACCTCTCCTTGTTATAGATAACTAATGTAA
ATAGTACATTAAATTTAATGAAAATAGAAGAGAAAAAGTTTTTTTTTCATAGACTGGCTCAGGCGGGATTTGAACCTGCG
ACCTTGGGCTTATGAGTCCCCTGCTCTAACCACTGAGCTACTAAGCCTTGCATAAATAAATAGTATCACTTAAATTAACC
TGAAGCAATACAATTTATTTTTTTATATTTGACACTAAAAATTAGTGTAAATTAAAAAAATGAAAATATTCTTATTCGGA
TAGTCGAAAATGAGAAATAAAGATAGTAATATAATAATTATTATCTCGAATTTAATTCAAGTACAAAAAATAAATATATG
CCTACGTTCTGGGAAAATGTTTTGCGGTTTCCAAGGTTCTTTATCTCCTCAGTCATTGGGTTATTACTGATCATATTTGG
CCCCGCTTTAAATTTGTTGCGTAAACCACAAACAGCAGTGCTTTTTTTCTTCGCTTTTAGTAGTTTAATAATATTTATAG
GGACCACACTGAAAGCTATGTTGAGTTTAGAATAACCAAGACAGAATATATTGAGACAAATATTATAAAAAATAACATCA
AGATGCTTTCAAATAATTTAATTAAAAGAGATACAACAGGAGCATTTGCTTTAATAGATAGTTTAGTTCGTCACAAAGTT
AAACACATTTTTGGATATCCTGGTGGAGCAATATTACCAATTTATGATGAATTATATGCATGGGAACAGGAAGGTTTCAT
AGAACATATTTTAGTTCGACATGAACAAGGAGCTGCTCATGCAAGTGACGCATATTCTAGAGCTACAGGAGCTGTTGGAG
TCTGTTTTGCAACTTCAGGGCCAGGTGCAACTAATTTAGTTACAGGAATTGCTACTGCCCATATGGATTCAGTCGCGATG
GTATGTATCACTGGACAAGTTGGAAGATCTTTTATAGGTACGGATGCATTCCAAGAAGTTGATATTTTTGGCGTAACATT
ACCAATAGTCAAACATTCATACGTTGTTAGAAATACATCTGATATGGCAAAAACTATTGCTGCCGCTTTCTTTATTGCCA
AATACGGACGTCCTGGTCCAGTTCTAGTAGATATACCAAAAGACGTTGGATTAGAAAAATTTGATTATGTCCATGTAAAT
CCAGGAGATGTAAAATTATCAGGTTGTCCTCCTATAATTAAACATGATCAAAAAAGAATTAAACAAGCTGCAAATCTGAT
TCGTCAATCAAGCCAACCCTTACTTTACGTTGGTGGCGGAGCAATAGTGTCTGAAGCATATAAAGAAGTTGCAGAACTGG
TAAACTATTTAGAAATTCCAATTGCTACAACATTAATGGGAAAAGGAATTATAGATGAAAATCATCCCTTATCTCTAGGT
ATGCTGGGGATGCATGGAACAGTCTACGCTAATTATGCTGTAAGTGAATGTGATTTACTAATAGCTTTAGGAGCAAGATT
TGATGATAGAGTTACAGGAAAACTGGATGAATTTGCATGTCATGCGCAAGTAATACATGTAGATATTGATGCTGCAGAGG
TTGGTAAGAACCGTACTCCTCAAGTGGGTATTGTAGGTGATGTTAAAGATTTTATTCAAGACTTACTAGAATCACTAAAG
AAAGAAGGAAACATTGATTTTGAACAAGTACAAGCATGGAGAAATAGACTAAATCGATGGAGAAGTGAATACCCTCTTTT
AGTACCAAAAAATGCGAGTAATTTATCACCACAAGAAGTTATCTCTCAAATAAGCTCTAACGCAAATAAAGCATATTTCA
GCACAGATGTTGGACAACATCAAATGTGGGCAGCTCAATTTATTAAAACTAGCCAAAGAAGATGGTTAACAAGTGCTGGA
CTAGGAACTATGGGATATGGATTACCTGCGGCCATAGGAGCACAAGTAGCACATCCAGATGAGCAAGTGATATGTATATC
TGGTGATGCAAGTTTTCAAATGAACATCCAAGAGCTAGGAACTGTTGCACAATATGGACTACCTATCAAAATTATTGTGA
TAAATAATAAATGGCAGGGTATGGTAAGACAATGGCAGCAAGCATTCTATGGCGAAAGATATTCACATTCTAATATGGAG
AAGGGGGCACCTAATTTTGTGAAGGTTGCAGAATCGTACGGTATTAGAGGTATGTCAATCAACAGTAGACAAGATTTAAA
CGATAATATTAAAGAAATATTAGAATATGATGGCCCAATTTTAGTTGATATTAAAGTTGTACCAGATGAAAATTGTTACC
CAATGGTTGCACCTGGAAAGAGCAATGCACAAATGATGGGAGTATAGAACAAAAAAAAAGTAAAAGTTTAATTAAACTTC
TACTTTTGAACT
>LN835821.1 Uncultured bacterium partial 16S rRNA gene, clone HL4R23
AGAGTTTGATCCTGGCTCAGGATGAACGCTGGCGGTATGCTTAATACATGCAAGTCGTACGAGAGCTTTTAGCTCTAGTG
GCGGACGGGTGAGTAACACGTGAGAATCTGCCCTTAGGAGGAGGATAACAGCTGGAAACGGTTGCTAATACTCCATATGC
CGAGAGGTGAAAGGATTTATCCACCTAAGGAGGAGCTCGCGTCTGATTAGCTAGTTGGTAGGGTAATAGCCTACCAAGGC
GACGATCAGTAGCTGGTTTGAGAGGATGATCAGCCACACTGGGACTGAGACACGGCCCAGACTCCTACGGGAGGCAGCAG
TAGGGAATTTTCCGCAATGGGCGAAAGCCTGACGGAGCAATACCGCGTGAGGGATGACGGCCTGTGGGTTGTAAACCTCT
TTTCTCAAGGAAGAAGTTCTGACGGTACTTGAGGAATAAGCATCGGCTAACTCTGTGCCAGCAGCCGCGGTAATACAGAG
GATGCAAGCGTTATCCGGAATCACTGGGCATAAAGCGTCTGTAGGTGGTTTGGTAAGTCTGCTGTTAAAGACTGGGGCTC
AACCCCAGAAAAGCAGTGGAAACTGCTAGACTTGAGTGTGGTAGAGGTAGAGGGAATTCCTAGTGTAGCGGTGAAATGCG
TAGATATTAGGAAGAACACCAATGGCGAAGGCACTCTACTGGGCCATAACTGACACTGAGAGACGACAGCTAGGGGAGCA
AATGGGATTAGATACCCCAGTAGTCCTAGCCGTAAACGATGGATACTAGATGTTGCACGTATTAACCCGTGCAGTATCGT
AGCTAAGGCGTTAAGTATCCCGCCTGGGAAGTACGCTCGCAAGAGTGAAACTCAAAGGAATTGACGGGGGCCCGCACAAG
CGGTGGAGTATGTGGTTTAATTCGATGCAACGCGAAGAACCTTACCAGGGCTTGACATGTCACAAATCTTCCTGAAAGGG
AAGAGTGCCTTCGGGAATGTGAACACAGGTGGTGCATGGCTGTCGTCAGCTCGTGTCGTGAGATGTTGGGTTAAGTCCCG
CAACGAGCGTAACCCTTGTCTTTAGTTGCCATCATTTAGTTGGGCACTTT
>JQ199526.1 Uncultured bacterium clone SeaWat_51334 16S ribosomal RNA gene, partial sequence
GATGAACGCTGGCGGTATGCTTAATACATGCAAGTCGTACGAGAGCTTTTAGCTCTAGTGGCGGACGGGTGAGTAACACG
TGAGAATCTGCCCTTAGGAGGAGGATAACAGCTGGAAACGGTTGCTAATACTCCATATGCCGAGAGGTGAAAGGATTTAT
CCACCTAAGGAGGAGCTCGCGTCTGATTAGCTAGTTGGTAGGGTAATAGCCTACCAAGGCGACGATCAGTAGCTGGTTTG
AGAGGATGATCAGCCACACTGGGACTGAGACACGGCCCAGACTCCTACGGGAGGCAGCAGTAGGGAATTTTCCGCAATGG
GCGAAAGCCTGACGGAGCAATACCGCGTGAGGGATGACGGCCTGTGGGTTGTAAACCTCTTTTCTCAAGGAAGAAGTTCT
GACGGTACTTGAGGAATAAGCATCGGCTAACTCTGTGCCAGCAGCCGCGGTAATACAGAGGATGCAAGCGTTATCCGGAA
TCACTGGGCATAAAGCGTCTGTAGGTGGTTTGGTAAGTCTGCTGTTAAAGACTGGGGCTCAACCCCAGAAAAGCAGTGGA
AACTGCTAGACTTGAGTGTGGTAGAGGTAGAGGGAATTCCTAGTGTAGCGGTGAAATGCGTAGATATTAGGAAGAACACC
AATGGCGAAGGCACTCTACTGGGCCATAACTGACACTGAGAGACGACAGCTAGGGGAGCAAATGGGATTAGATACCCCAG
TAGTCCTAGCCGTAAACGATGGATACTAGATGTTGCACGTATTAACCCGTGCAGTATCGTAGCTAAGGCGTTAAGTATCC
CGCCTGGGAAGTACGCTCGCAAGAGTGAAACTCAAAGGAATTGACGGGGGCCCGCACAAGCGGTGGAGTATGTGGTTTAA
TTCGATGCAACGCGAAGAACCTTACCAGGGCTTGACATGTCACAAATCTTCCTGAAAGGGAAGAGTGCCTTCGGGAATGT
GAACACAGGTGGTGCATGGCTGTCGTCAGCTCGTGTCGTGAGATGTTGGGTTAAGTCCCGCAACGAGCGTAACCCTTGTC
TTTAGTTGCCATCATTTAGTTGGGCACTTTAAAGAGACTGCCGGTGATAAACCGGAGGAAGGTGAGGACGACGTCAAGTC
AGCATGCCCCTTACGCCCTGGGCTACACACGTACTACAATGGCCGAGACAAAGAGTCGCAAGTTTGCAAAGACAAGCTAA
TCTCATAAACTCGGTCTCAGTTCGGATTGTAGGCTGCAACTCGCCTACATGAAGTTGGAATCGCTAGTAATCGCCGGTCA
GCTATACGGCGGTGAATCCGTTCCCGGGCCT
>JQ199387.1 Uncultured bacterium clone SeaWat_51445 16S ribosomal RNA gene, partial sequence
GATGAACGCTGGCGGTATGCTTAATACATGCAAGTCGTACGAGAGCTTTTAGCTCTAGTGGCGGACGGGTGAGTAACACG
TGAGAATCTGCCCTTAGGAGGAGGATAACAGCTGGAAACGGTTGCTAATACTCCATATGCCGAGAGGTGAAAGGATTTAT
CCACCTAAGGAGGAGCTCGCGTCTGATTAGCTAGTTGGTAGGGTAATAGCCTACCAAGGCGACGATCAGTAGCTGGTTTG
AGAGGATGATCAGCCACACTGGGACTGAGACACGGCCCAGACTCCTACGGGAGGCAGCAGTAGGGAATTTTCCGCAATGG
GCGAAAGCCTGACGGAGCAATACCGCGTGAGGGATGACGGCCTGTGGGTTGTAAACCTCTTTTCTCAAGGAAGAAGTTCT
GACGGTACTTGAGGAATAAGCATCGGCTAACTCTGTGCCAGCAGCCGCGGTAATACAGAGGATGCAAGCGTTATCCGGAA
TCACTGGGCATAAAGCGTCTGTAGGTGGTTTGGTAAGTCTGCTGTTAAAGACTGGGGCTCAACCCCAGAAAAGCAGTGGA
AACTGCTAGACTTGAGTGTGGTAGAGGTAGAGGGAATTCCTAGTGTAGCGGTGAAATGCGTAGATATTAGGAAGAACACC
AATGGCGAAGGCACTCTACTGGGCCATAACTGACACTGAGAGACGACAGCTAGGGGAGCAAATGGGATTAGATACCCCAG
TAGTCCTAGCCGTAAACGATGGATACTAGATGTTGCACGTATTAACCCGTGCAGTATCGTAGCTAAGGCGTTAAGTATCC
CGCCTGGGAAGTACGCTCGCAAGAGTGAAACTCAAAGGAATTGACGGGGGCCCGCACAAGCGGTGGAGTATGTGGTTTAA
TTCGATGCAACGCGAAGAACCTTACCAGGGCTTGACATGTCACAAATCTTCCTGAAAGGGAAGAGTGCCTTCGGGAATGT
GAACACAGGTGGTGCATGGCTGTCGTCAGCTCGTGTCGTGAGATGTTGGGTTAAGTCCCGCAACGAGCGTAACCCTTGTC
TTTAGTTGCCATCATTTAGTTGGGCACTTTAAAGAGACTGCCGGTGATAAACCGGAGGAAGGTGAGGACGACGTCAAGTC
AGCATGCCCCTTACGCCCTGGGCTACACACGTACTACAATGGCCGAGACAAAGAGTCGCAAGTTTGCAAAGACAAGCTAA
TCTCATAAACTCGGTCTCAGTTCGGATTGTAGGCTGCAACTCGCCTACATGAAGTTGGAATCGCTAGTAATCGCCGGTCA
GCTATACGGCGGTGAATCCGTTCCCGGGCCT
>JQ198390.1 Uncultured bacterium clone SeaWat_31705 16S ribosomal RNA gene, partial sequence
GATGAACGCTGGCGGTATGCTTAATACATGCAAGTCGTACGAGAGCTTTTAGCTCTAGTGGCGGACGGGTGAGTAACACG
TGAGAATCTGCCCTTAGGAGGAGGATAACAGCTGGAAACGGTTGCTAATACTCCATATGCCGAGAGGTGAAAGGATTTAT
CCACCTAAGGAGGAGCTCGCGTCTGATTAGCTAGTTGGTAGGGTAATAGCCTACCAAGGCGACGATCAGTAGCTGGTTTG
AGAGGATGATCAGCCACACTGGGACTGAGACACGGCCCAGACTCCTACGGGAGGCAGCAGTAGGGAATTTTCCGCAATGG
GCGAAAGCCTGACGGAGCAATACCGCGTGAGGGATGACGGCCTGTGGGTTGTAAACCTCTTTTCTCAAGGAAGAAGTTCT
GACGGTACTTGAGGAATAAGCATCGGCTAACTCTGTGCCAGCAGCCGCGGTAATACAGAGGATGCAAGCGTTATCCGGAA
TCACTGGGCATAAAGCGTCTGTAGGTGGTTTGGTAAGTCTGCTGTTAAAGACTGGGGCTCAACCCCAGAAAAGCAGTGGA
AACTGCTAGACTTGAGTGTGGTAGAGGTAGAGGGAATTCCTAGTGTAGCGGTGAAATGCGTAGATATTAGGAAGAACACC
AATGGCGAAGGCACTCTACTGGGCCATAACTGACACTGAGAGACGACAGCTAGGGGAGCAAATGGGATTAGATACCCCAG
TAGTCCTAGCCGTAAACGATGGATACTAGATGTTGCACGTATTAACCCGTGCAGTATCGTAGCTAAGGCGTTAAGTATCC
CGCCTGGGAAGTACGCTCGCAAGAGTGAAACTCAAAGGAATTGACGGGGGCCCGCACAAGCGGTGGAGTATGTGGTTTAA
TTCGATGCAACGCGAAGAACCTTACCAGGGCTTGACATGTCACAAATCTTCCTGAAAGGGAAGAGTGCCTTCGGGAATGT
GAACACAGGTGGTGCATGGCTGTCGTCAGCTCGTGTCGTGAGATGTTGGGTTAAGTCCCGCAACGAGCGTAACCCTTGTC
TTTAGTTGCCATCATTTAGTTGGGCACTTTAAAGAGACTGCCGGTGATAAACCGGAGGAAGGTGAGGACGACGTCAAGTC
AGCATGCCCCTTACGCCCTGGGCTACACACGTACTACAATGGCCGAGACAAAGAGTCGCAAGTTTGCAAAGACAAGCTAA
TCTCATAAACTCGGTCTCAGTTCGGATTGTAGGCTGCAACTCGCCTACATGAAGTTGGAATCGCTAGTAATCGCCGGTCA
GCTATACGGCGGTGAATCCGTTCCCGGGCCT
>JQ195898.1 Uncultured bacterium clone SeaWat_24142 16S ribosomal RNA gene, partial sequence
GATGAACGCTGGCGGTATGCTTAATACATGCAAGTCGTACGAGAGCTTTTAGCTCTAGTGGCGGACGGGTGAGTAACACG
TGAGAATCTGCCCTTAGGAGGAGGATAACAGCTGGAAACGGTTGCTAATACTCCATATGCCGAGAGGTGAAAGGATTTAT
CCACCTAAGGAGGAGCTCGCGTCTGATTAGCTAGTTGGTTGGGTAATAGCCTACCAAGGCGACGATCAGTAGCTGGTTTG
AGAGGATGATCAGCCACACTGGGACTGAGACACGGCCCAGACTCCTACGGGAGGCAGCAGTAGGGAATTTTCCGCAATGG
GCGAAAGCCTGACGGAGCAATACCGCGTGAGGGATGACGGCCTGTGGGTTGTAAACCTCTTTTCTCAAGGAAGAAGTTCT
GACGGTACTTGAGGAATAAGCATCGGCTAACTCTGTGCCAGCAGCCGCGGTAATACAGAGGATGCAAGCGTTATCCGGAA
TCACTGGGCATAAAGCGTCTGTAGGTGGTTTGGTAAGTCTGCTGTTAAAGACTGGGGCTCAACCCCAGAAAAGCAGTGGA
AACTGCTAGACTTGAGTGTGGTAGAGGTAGAGGGAATTCCTAGTGTAGCGGTGAAATGCGTAGATATTAGGAAGAACACC
AATGGCGAAGGCACTCTACTGGGCCATAACTGACACTGAGAGACGACAGCTAGGGGAGCAAATGGGATTAGATACCCCAG
TAGTCCTAGCCGTAAACGATGGATACTAGATGTTGCACGTATTAACCCGTGCAGTATCGTAGCTAAGGCGTTAAGTATCC
CGCCTGGGAAGTACGCTCGCAAGAGTGAAACTCAAAGGAATTGACGGGGGCCCGCACAAGCGGTGGAGTATGTGGTTTAA
TTCGATGCAACGCGAAGAACCTTACCAGGGCTTGACATGTCACAAATCTTCCTGAAAGGGAAGAGTGCCTTCGGGAATGT
GAACACAGGTGGTGCATGGCTGTCGTCAGCTCGTGTCGTGAGATGTTGGGTTAAGTCCCGCAACGAGCGTAACCCTTGTC
TTTAGTTGCCATCATTTAGTTGGGCACTTTAAAGAGACTGCCGGTGATAAACCGGAGGAAGGTGAGGACGACGTCAAGTC
AGCATGCCCCTTACGCCCTGGGCTACACACGTACTACAATGGCCGAGACAAAGAGTCGCAAGTTTGCAAAGACAAGCTAA
TCTCATAAACTCGGTCTCAGTTCGGATTGTAGGCTGCAACTCGCCTACATGAAGTTGGAATCGCTAGTAATCGCCGGTCA
GCTATACGGCGGTGAATCCGTTCCCGGGCCT
>JQ195624.1 Uncultured bacterium clone SeaWat_G536 16S ribosomal RNA gene, partial sequence
GATGAACGCTGGCGGTATGCTTAATACATGCAAGTCGTACGAGAGCTTTTAGCTCTAGTGGCGGACGGGTGAGTAACACG
TGAGAATCTGCCCTTAGGAGGAGGATAACAGCTGGAAACGGTTGCTAATACTCCATATGCCGAGAGGTGAAAGGATTTAT
CCACCTAAGGAGGAGCTCGCGTCTGATTAGCTAGTTGGTAGGGTAATAGCCTACCAAGGCGACGATCAGTAGCTGGTTTG
AGAGGATGATCAGCCACACTGGGACTGAGACACGGCCCAGACTCCTACGGGAGGCAGCAGTAGGGAATTTTCCGCAATGG
GCGAAAGCCTGACGGAGCAATACCGCGTGAGGGATGACGGCCTGTGGGTTGTAAACCTCTTTTCTCAAGGAAGAAGTTCT
GACGGTACTTGAGGAATAAGCATCGGCTAACTCTGTGCCAGCAGCCGCGGTAATACAGAGGATGCAAGCGTTATCCGGAA
TCACTGGGCATAAAGCGTCTGTAGGTGGTTTGGTAAGTCTGCTGTTAAAGACTGGGGCTCAACCCCAGAAAAGCAGTGGA
AACTGCTAGACTTGAGTGTGGTAGAGGTAGAGGGAATTCCTAGTGTAGCGGTGAAATGCGTAGATATTAGGAAGAACACC
AATGGCGAAGGCACTCTACTGGGCCATAACTGACACTGAGAGACGACAGCTAGGGGAGCAAATGGGATTAGATACCCCAG
TAGTCCTAGCCGTAAACGATGGATACTAGATGTTGCACGTATTAACCCGTGCAGTATCGTAGCTAAGGCGTTAAGTATCC
CGCCTGGGAAGTACGCTCGCAAGAGTGAAACTCAAAGGAATTGACGGGGGCCCGCACAAGCGGTGGAGTATGTGGTTTAA
TTCGATGCAACGCGAAGAACCTTACCAGGGCTTGACATGTCACAAATCTTCCTGAAAGGGAAGAGTGCCTTCGGGAATGT
GAACACAGGTGGTGCATGGCTGTCGTCAGCTCGTGTCGTGAGATGTTGGGTTAAGTCCCGCAACGAGCGTAACCCTTGTC
TTTAGTTGCCATCATTTAGTTGGGCACTTTAAAGAGACTGCCGGTGATAAACCGGAGGAAGGTGAGGACGACGTCAAGTC
AGCATGCCCCTTACGCCCTGGGCTACACACGTACTACAATGGCCGAGACAAAGAGTCGCAAGTTTGCAAAGACAAGCTAA
TCTCATAAACTCGGTCTCAGTTCGGATTGTAGGCTGCAACTCGCCTACATGAAGTTGGAATCGCTAGTAATCGCCGGTCA
GCTATACGGCGGTGAATCCGTTCCCGGGCCT
>JQ195438.1 Uncultured bacterium clone SeaWat_G587 16S ribosomal RNA gene, partial sequence
GATGAACGCTGGCGGTATGCTTAATACATGCAAGTCGTACGAGAGCTTTTAGCTCTAGTGGCGGACGGGTGAGTAACACG
TGAGAATCTGCCCTTAGGAGGAGGATAACAGCTGGAAACGGTTGCTAATACTCCATATGCCGAGAGGTGAAAGGATTTAT
CCACCTAAGGAGGAGCTCGCGTCTGATTAGCTAGTTGGTAGGGTAATAGCCTACCAAGGCGACGATCAGTAGCTGGTTTG
AGAGGATGATCAGCCACACTGGGACTGAGACACGGCCCAGACTCCTACGGGAGGCAGCAGTAGGGAATTTTCCGCAATGG
GCGAAAGCCTGACGGAGCAATACCGCGTGAGGGATGACGGCCTGTGGGTTGTAAACCTCTTTTCTCAAGGAAGAAGTTCT
GACGGTACTTGAGGAATAAGCATCGGCTAACTCTGTGCCAGCAGCCGCGGTAATACAGAGGATGCAAGCGTTATCCGGAA
TCACTGGGCATAAAGCGTCTGTAGGTGGTTTGGTAAGTCTGCTGTTAAAGACTGGGGCTCAACCCCAGAAAAGCAGTGGA
AACTGCTAGACTTGAGTGTGGTAGAGGTAGAGGGAATTCCTAGTGTAGCGGTGAAATGCGTAGATATTAGGAAGAACACC
AATGGCGAAGGCACTCTACTGGGCCATAACTGACACTGAGAGACGACAGCTAGGGGAGCAAATGGGATTAGATACCCCAG
TAGTCCTAGCCGTAAACGATGGATACTAGATGTTGCACGTATTAACCCGTGCAGTATCGTAGCTAAGGCGTTAAGTATCC
CGCCTGGGAAGTACGCTCGCAAGAGTGAAACTCAAAGGAATTGACGGGGGCCCGCACAAGCGGTGGAGTATGTGGTTTAA
TTCGATGCAACGCGAAGAACCTTACCAGGGCTTGACATGTCACAAATCTTCCTGAAAGGGAAGAGTGCCTTCGGGAATGT
GAACACAGGTGGTGCATGGCTGTCGTCAGCTCGTGTCGTGAGATGTTGGGTTAAGTCCCGCAACGAGCGTAACCCTTGTC
TTTAGTTGCCATCATTTAGTTGGGCACTTTAAAGAGACTGCCGGTGATAAACCGGAGGAAGGTGAGGACGACGTCAAGTC
AGCATGCCCCTTACGCCCTGGGCTACACACGTACTACAATGGCCGAGACAAAGAGTCGCAAGTTTGCAAAGACAAGCTAA
TCTCATAAACCCGGTCTCAGTTCGGATTGTAGGCTGCAACTCGCCTACATGAAGTTGGAATCGCTAGTAATCGCCGGTCA
GCTATACGGCGGTGAATCCGTTCCCGGGCCT
>KF596568.1 Uncultured bacterium clone 195_275 16S ribosomal RNA gene, partial sequence
AGAGTTTGATTATGGCTCAGGATGAACGCTGGCGGTATGCTTAATACATGCAAGTCGTACGAGAGCTTTTAGCTCTAGTG
GCGGACGGGTGAGTAACACGTGAGAATCTGCCCTTAGGAGGAGGATAACAGCTGGAAACGGTTGCTAATACTCCATATGC
CGAGAGGTGAAAGGATTTATCCACCTAAGGAGGAGCTCGCGTCTGATTAGCTAGTTGGTAGGGTAATAGCCTACCAAGGC
GACGATCAGTAGCTGGTTTGAGAGGATGATCAGCCACACTGGGACTGAGACACGGCCCAGACTCCTACGGGAGGCAGCAG
TAGGGAATTTTCCGCAATGGGCGAAAGCCTGACGGAGCAATACCGCGTGAGGGATGACGGCCTGTGGGTTGTAAACCTCT
TTTCTCAAGGAAGAAGTTCTGACGGTACTTGAGGAATAAGCATCGGCTAACTCTGTGCCAGCAGCCGCGGTAATACAGAG
GATGCAAGCGTTATCCGGAATCACTGGGCATAAAGCGTCTGTAGGTGGTTTGGTAAGTCTGCTGTTAAAGACTGGGGCTC
AACCCCAGAAAAGCAGTGGAAACTGCTAGACTTGAGTGTGGTAGAGGTAGAGGGAATTCCTAGTGTAGCGGTGAAATGCG
TAGATATTAGGAAGAACACCAATGGCGAAGGCACTCTACTGGGCCATAACTGACACTGAGAGACGACAGCTAGGGGAGCA
AATGGGATTAGATACCCCAGTAGTCCTAGCCGTAAACGATGGATACTAGATGTTGCACGTATTAACCCGTGCAGTATCGT
AGCTAAGGCGTTAAGTATCCCGCCTGGGAAGTACGCTCGCAAGAGTGAAACTCAAAGGAATTGACGGGGGCCCGCACAAG
CGGTGGAGTATGTGGTTTAATTCGATGCAACGCGAAGAACCTTACCAGGGCTTGACATGTCACAAATCTTCCTGAAAGGG
AAGAGTGCCTTCGGGAATGTGAACACAGGTGGTGCATGGCTGTCGTCAGCTCGTGTCGTGAGATGTTGGGTTAAGTCCCG
CAACGAGCGTAACCCTTGTCTTTAGTTGCCATCATTTAGTTGGGCACTTTAAAGAGACTGCCGGTGATAAACCGGAGGAA
GGTGAGGACGACGTCAAGTCAGCATGCCCCTTACGCCCTGGGCTACACACGTACTACAATGGCCGAGACAAAGAGTCGCA
AGTTTGCAAAGACAAGCTAATCTCATAAACTCGGTCTCAGTTCGGATTGTAGGCTGCAACTCGCCTACATGAAGTTGGAA
TCGCTAGTAATCGCCGGTCAGCTATACGGCGGTGAATCCGTTCCCGGGCCTTGTACACACCGCCCGTCACACCATGGAAG
CTGTTCATGCCCAAAGTCGTTACCTTAACCGCAAGGAGAGGGGCGCCTAAGGTAGGGATAGTGACTGGGGTGAAGTCGTA
ACAAGGTA
>JQ515075.1 Uncultured Cryptomonadaceae clone 0306_MLB45 16S ribosomal RNA gene, partial sequence; chloroplast
AGAGTTCGATTCTGGCTCAGGATGAACGCTGGCGGTATGCTTAATACATGCAAGTCGTACGAGGGCTTTTAGCCCTAGTG
GCGGACGGGTGAGTAACACGTGAGAATCTGCCCTTAGGAGGAGGATAACAGCTGGAAACGGTTGCTAATACTCCATATGC
CGAGAGGTGAAAGGATTTATCTGCCTGAGGAGGAGCTCGCGTCTGATTAGCTAGTTGGTAGGGTAAAGGCCTACCAAGGC
GACGATCAGTAGCTGGTTTGAGAGGATGATCAGCCACACTGGGACTGAGACACGGCCCAGACTCCTACGGGAGGCAGCAG
TAGGGAATTTTCCGCAATGGGCGAAAGCCTGACGGAGCAATACCGCGTGAGGGATGACGGCCTGTGGGTTGTAAACCTCT
TTTCTCAAGGAAGAAGTTCTGACGGTACTTGAGGAATAAGCATCGGCTAACTCTGTGCCAGCAGCCGCGGTAATACAGAG
GATGCAAGCGTTATCCGGAATCACTGGGCACAAAGCGTCTGTAGGTGGTTTGGTAAGTCTGCTGTTAAAGACTGGGGCTC
AACCCCAGAAAAGCAGTGGAAACTGCCAGACTTGAGTGTGGTAGAGGTAGAGGGAATTCCTAGTGTAGCGGTGAAATGCG
TAGATATTAGGAAGAACACCAATGGCGAAGGCACTCTACTGGGCCATAACTGACACTGAGAGACGACAGCTAGGGGAGCA
AATGGGATTAGATACCCCAGTAGTCCTAGCCGTAAACGATGGATACTAGATGTTGCACGTATTAACCCGTGCAGTATCGT
AGCTAAGGCGTTAAGTATCCCGCCTGGGAAGTACGCTCGCAAGAGTGAAACTCAAAGGAATTGACGGGGGCCCGCACAAG
CGGTGGAGTATGTGGTTTAATTCGATGCAACGCGAAGAACCTTACCAGGGCTTGACATGTCACAGATCTTCTTGAAAGAG
AAGAGTGCCTTCGGGAATGTGAACACAGGTGGTGCATGGCTGTCGTCAGCTCGTGTCGTGAGATGTTGGGTTAAGTCCCG
CAACGAGCGTAACCCTTGTCTTTAGTTGCCATCATTAAGTTGGGCACTTTAAAGAGACTGCCGGTGATAAACCGGAGGAA
GGTGAGGACGACGTCAAGTCAGCATGCCCCTTACGCCCTGGGCTACACACGTACTACAATGGCCGAGACAAAGAGTCGCA
AGTTTGCAAAGACAAGCCAATCTCATAAACTCGGTCTCAGTTCGGATTGTAGGCTGCAACTCGCCTACATGAAGTTGGAA
TCGCTAGTAATCGCCGGTCAGCTATACGGCGGTGAATCCGTTCCCGGGCCTTGTACACACCGCCCGTCACACCATGGAAG
CTGCTCATGCCCAAAGTCGTTACCTTAACCGCAAGGAGGGGGGCGCCTAAGGTAGGGATAGTGACTGGGGTGAAGTCGTA
ACAAGGTAGCC
>JX537894.1 Uncultured bacterium clone 32-24 16S ribosomal RNA gene, partial sequence
TGCAGTCGTACGAGAGCTTTTAGCTCTAGTGGCGGACGGGTGAGTAACACGTGAGAATCTGCCCTTAGGAGGAGGATAAC
AGCTGGAAACGGTTGCTAATACTCCATATGCCGAGAGGTGAAAGGATTTATCCACCTAAGGAGGAGCTCGCGTCTGATTA
GCTAGTTGGTAGGGTAATAGCCTACCAAGGCGACGATCAGTAGCTGGTTTGAGAGGATGATCAGCCACACTGGGACTGAG
ACACGGCCCAGACTCCTACGGGAGGCAGCAGTAGGGAATTTTCCGCAATGGGCGAAAGCCTGACGGAGCAATACCGCGTG
AGGGATGACGGCCTGTGGGTTGTAAACCTCTTTTCTCAAGGAAGAAGTTCTGACGGTACTTGAGGAATAAGCATCGGCTA
ACTCTGTGCCAGCAGCCGCGGTAATACAGAGGATGCAAGCGTTATCCGGAATCACTGGGCATAAAGCGTCTGTAGGTGGT
TTGGTAAGTCTGCTGTTAAAGACTGGGGCTCAACCCCAGAAAAGCAGTGGAAACTGCTAGACTTGAGTGTGGTAGAGGTA
GAGGGAATTCCTAGTGTAGCGGTGAAATGCGTAGATATTAGGAAGAACACCAATGGCGAAGGCACTCTACTGGGCCATAA
CTGACACTGAGAGACGACAGCTAGGGGAGCAAATGGGATTAGATACCCCAGTAGTCCTAGCCGTAAACGATGGATACTAG
ATGTTGCACGTATCAACCCGTGCAGTATCGTAGCTAAGGCGTTAAGTATCCCGCCTGGGAAGTACGCTCGCAAGAGTGAA
ACTCAAAGGAATTGACGGGGGCCCGCACAAGCGGTGGAGTATGTGGTTTAATTCGATGCAACGCGAAGAACCTTACCAGG
GCTTGACATGTCACAAATCTTCCTGAAAGGGAAGAGTGCCTTCGGGAATGTGAACACAGGTGGTGCATGGCTGTCGTCAG
CTCGTGTCGTGAGATGTTGGGTTAAGTCCCGCAACGAGCGTAACCCTTGTCTTTAGTTGCCATCATTTAGTTGGGCACTT
TAAAGAGACTGCCGGTGATAAACCGGAGGAAGGTGAGGACGACGTCAAGTCAGCATGCCCCTTACGCCCTGGGCTACACA
CGTACTACAATGGCCGAGACAAAGAGTCGCAAGTTTGCAAAGACAAGCTAATCTCATAAACTCGGTCTCAGTTCGGATTG
TAGGCTGCAACTCGCCTACATGAAGTTGGAATCGCTAGTAATCGCCGGTCAGCTATACGGCGGTGAATCCGTTCCCGGGC
CTTGTACACACCGCCCGTCACACCATGGAAGCTGTTCATGCCCAAAGTCGTTACCTTAACCGCAAGGAGAGGGCGC
>JX537803.1 Uncultured bacterium clone 63-85 16S ribosomal RNA gene, partial sequence
AGCTTTTAGCTCTAGTGGCGGACGGGTGAGTAACACGTGAGAATCTGCCCTTAGGAGGAGGATAACAGCTGGAAACGGTT
GCTAATACTCCATATGCCGAGAGGTGAAAGGATTTATCCACCTAAGGAGGAGCTCGCGTCTGATTAGCTAGTTGGTAGGG
TAATAGCCTACCAAGGCGACGATCAGTAGCTGGTTTGAGAGGATGATCAGCCACACTGGGACTGAGACACGGCCCAGACT
CCTACGGGAGGCAGCAGTAGGGAATTTTCCGCAATGGGCGAAAGCCTGACGGAGCAATACCGCGTGAGGGATGACGGCCT
GTGGGTTGTAAACCTCTTTTCTCAAGGAAGAAGTTCTGACGGTACTTGAGGAATAAGCATCGGCTAACTCTGTGCCAGCA
GCCGCGGTAATACAGAGGATGCAAGCGTTATCCGGAATCACTGGGCATAAAGCGTCTGTAGGTGGTTTGGTAAGTCTGCT
GTTAAAGACTGGGGCTCAACCCCAGAAAAGCAGTGGAAACTGCTAGACTTGAGTGTGGTAGAGGTAGAGGGAATTCCTAG
TGTAGCGGTGAAATGCGTAGATATTAGGAAGAACACCAATGGCGAAGGCACTCTACTGGGCCATAACTGACACTGAGAGA
CGACAGCTAGGGGAGCAAATGGGATTAGATACCCCAGTAGTCCTAGCCGTAAACGATGGATACTAGATGTTGCACGTATC
AACCCGTGCAGTATCGTAGCTAAGGCGTTAAGTATCCCGCCTGGGAAGTACGCTCGCAAGAGTGAAACTCAAAGGAATTG
ACGGGGGCCCGCACAAGCGGTGGAGTATGTGGTTTAATTCGATGCAACGCGAAGAACCTTACCAGGGCTTGACATGTCAC
AAATCTTCCTGAAAGGGAAGAGTGCCTTCGGGAATGTGAACACAGGTGGTGCATGGCTGTCGTCAGCTCGTGTCGTGAGA
TGTTGGGTTAAGTCCCGCAACGAGCGTAACCCTTGTCTTTAGTTGCCATCATTTAGTTGGGCACTTTAAAGAGACTGCCG
GTGATAAACCGGAGGAAGGTGAGGACGACGTCAAGTCAGCATGCCCCTTACGCCCTGGGCTACACACGTACTACAATGGC
CGAGACAAAGAGTCGCAAGTTTGCAAAGACAAGCTAATCTCATAAACTCGGTCTCAGTTCGGATTGTAGGCTGCAACTCG
CCTACATGAAGTTGGAATCGCTAGTAATCGCCGGTCAGCTATACGGCGGTGAATCCGTTCCCGGGCCTTGTACACACCGC
CCGTCACACCATGGAAGCTGTTCATGCCCAAAGTCGTTACCTAACCGCAAGGGAGA
>JX017120.1 Uncultured bacterium clone HglFeb6F3 16S ribosomal RNA gene, partial sequence
AGAGTTTGATTCTGGCTCAGGATGAACGCTGGCGGTATGCTTAATACATGCAAGTCGTACGAGAGCTTTTAGCTCTAGTG
GCGGACGGGTGAGTAACACGTGAGAATCTGCCCTTAGGAGGAGGATAACAGCTGGAAACGGTTGCTAATACTCCATATGC
CGAGAGGTGAAAGGATTTATCCACCTAAGGAGGAGCTCGCGTCTGATTAGCTAGTTGGTAGGGTAATAGCCTACCAAGGC
GACGATCAGTAGCTGGTTTGAGAGGATGATCAGCCACACTGGGACTGAGACACGGCCCAGACTCCTACGGGAGGCAGCAG
TAGGGAATTTTCCGCAATGGGCGAAAGCCTGACGGAGCAATACCGCGTGAGGGATGACGGCCTGTGGGTTGTAAACCTCT
TTTCTCAAGGAAGAAGTTCTGACGGTACTTGAGGAATAAGCATCGGCTAACTCTGTGCCAGCAGCCGCGGTAATACAGAG
GATGCAAGCGTTATCCGGAATCACTGGGCATAAAGCGTCTGTAGGTGGTTTGGTAAGTCTGCTGTTAAAGACTGGGGCTC
AACCCCAGAAAAGCAGTGGAAACTGCTAGACTTGAGTGTGGTAGAGGTAGAGGGAATTCCTAGTGTAGCGGTGAAATGCG
TAGATATTAGGAAGAACACCAATGGCGAAGGCACTCTACTGGGCCATAACTGACACTGAGAGACGACAGCTAGGGGAGCA
AATGGGATTAGATACCCCAGTAGTCCTAGCCGTAAACGATGGATACTAGATGTTGCACGTATTAACCCGTGCAGTATCGT
AGCTAAGGCGTTAAGTATCCCGCCTGGGAAGTACGCTCGCAAGAGTGAAACTCAAAGGAATTGACGGGGGCCCGCACAAG
CGGTGGAGTATGTGGTTTAATTCGATGCAACGCGAAGAACCTTACCAGGGCTTGACATGTCACAAATCTTCCTGAAAGGG
AAGAGTGCCTTCGGGAATGTGAACACAGGTGGTGCATGGCTGTCGTCAGCTCGTGTCGTGAGATGTTGGGTTAAGTCCCG
CAACGAGCGTAACCCTTGTCTTTAGTTGCCATCATTTAGTTGGGCACTTTAAAGAGACTGCCGGTGATAAACCGGAGGAA
GGTGAGGACGACGTCAAGTCAGCATGCCCCTTACGCCCTGGGCTACACACGTACTACAATGGCCGAGACAAAGAGTCGCA
AGTTTGCAAAGACAAGCTAATCTCATAAACTCGGTCTCAGTTCGGATTGTAGGCTGCAACTCGCCTACATGAAGTTGGAA
TCGCTAGTAATCGCCGGTCAGCTATACGGCGGTGAATCCGTTCCCGGGCCTTGTACACACCGCCCGTCACACCATGGAAG
CTGTTCATGCCCAAAGTCGTTACCTTAACCGCAAGGAGAGGGGCGCCTAAGGTAGGGATAGTGACTGGGGTGAAGTCGTA
ACAAGGTA
>JX017109.1 Uncultured bacterium clone HglFeb6E3 16S ribosomal RNA gene, partial sequence
AGAGTTTGATCATGGCTCAGGATGAACGCTGGCGGTATGCTTAATACATGCAAGTCGTACGAGAGCTTTTAGCTCTAGTG
GCGGACGGGTGAGTAACACGTGAGAATCTGCCCTTAGGAGGAGGATAACAGCTGGAAACGGTTGCTAATACTCCATATGC
CGAGAGGTGAAAGGATTTATCCACCTAAGGAGGAGCTCGCGTCTGATTAGCTAGTTGGTAGGGTAATAGCCTACCAAGGC
GACGATCAGTAGCTGGTTTGAGAGGATGATCAGCCACACTGGGACTGAGACACGGCCCAGACTCCTACGGGAGGCAGCAG
TAGGGAATTTTCCGCAATGGGCGAAAGCCTGACGGAGCAATACCGCGTGAGGGATGACGGCCTGTGGGTTGTAAACCTCT
TTTCTCAAGGAAGAAGTTCTGACGGTACTTGAGGAATAAGCATCGGCTAACTCTGTGCCAGCAGCCGCGGTAATACAGAG
GATGCAAGCGTTATCCGGAATCACTGGGCATAAAGCGTCTGTAGGTGGTTTGGTAAGTCTGCTGTTAAAGACTGGGGCTC
AACCCCAGAAAAGCAGTGGAAACTGCTAGACTTGAGTGTGGTAGAGGTAGAGGGAATTCCTAGTGTAGCGGTGAAATGCG
TAGATATTAGGAAGAACACCAATGGCGAAGGCACTCTACTGGGCCATAACTGACACTGAGAGACGACAGCTAGGGGAGCA
AATGGGATTAGATACCCCAGTAGTCCTAGCCGTAAACGATGGATACTAGATGTTGCACGTATTAACCCGTGCAGTATCGT
AGCTAAGGCGTTAAGTATCCCGCCTGGGAAGTACGCTCGCAAGAGTGAAACTCAAAGGAATTGACGGGGGCCCGCACAAG
CGGTGGAGTATGTGGTTTAATTCGATGCAACGCGAAGAACCTTACCAGGGCTTGACATGTCACAAACCTTCCTGAAAGGG
AAGAGTGCCTTCGGGAATGTGAACACAGGTGGTGCATGGCTGTCGTCAGCTCGTGTCGTGAGATGTTGGGTTAAGTCCCG
CAACGAGCGTAACCCTTGTCTTTAGTTGCCATCATTTAGTTGGGCACTTTAAAGAGACTGCCGGTGATAAACCGGAGGAA
GGTGAGGACGACGTCAAGTCAGCATGCCCCTTACGCCCTGGGCTACACACGTACTACAATGGCCGAGACAAAGAGTCGCA
AGTTTGCAAAGACAAGCTAATCTCATAAACTCGGTCTCAGTTCGGATTGTAGGCTGCAACTCGCCTACATGAAGTTGGAA
TCGCTAGTAATCGCCGGTCAGCTATACGGCGGTGAATCCGTTCCCGGGCCTTGTACACACCGCCCGTCACACCATGGAAG
CTGTTCATGCCCAAAGTCGTTACCTTAACCGCAAGGAGAGGGGCGCCTAAGGTAGGGATAGTGACTGGGGTGAAGTCGTA
ACAAGGTA
>JX016721.1 Uncultured bacterium clone HglFeb00283 16S ribosomal RNA gene, partial sequence >JX017213.1 Uncultured bacterium clone HglFeb6E5m 16S ribosomal RNA gene, partial sequence
AGAGTTTGATCCTGGCTCAGGATGAACGCTGGCGGTATGCTTAATACATGCAAGTCGTACGAGAGCTTTTAGCTCTAGTG
GCGGACGGGTGAGTAACACGTGAGAATCTGCCCTTAGGAGGAGGATAACAGCTGGAAACGGTTGCTAATACTCCATATGC
CGAGAGGTGAAAGGATTTATCCACCTAAGGAGGAGCTCGCGTCTGATTAGCTAGTTGGTAGGGTAATAGCCTACCAAGGC
GACGATCAGTAGCTGGTTTGAGAGGATGATCAGCCACACTGGGACTGAGACACGGCCCAGACTCCTACGGGAGGCAGCAG
TAGGGAATTTTCCGCAATGGGCGAAAGCCTGACGGAGCAATACCGCGTGAGGGATGACGGCCTGTGGGTTGTAAACCTCT
TTTCTCAAGGAAGAAGTTCTGACGGTACTTGAGGAATAAGCATCGGCTAACTCTGTGCCAGCAGCCGCGGTAATACAGAG
GATGCAAGCGTTATCCGGAATCACTGGGCATAAAGCGTCTGTAGGTGGTTTGGTAAGTCTGCTGTTAAAGACTGGGGCTC
AACCCCAGAAAAGCAGTGGAAACTGCTAGACTTGAGTGTGGTAGAGGTAGAGGGAATTCCTAGTGTAGCGGTGAAATGCG
TAGATATTAGGAAGAACACCAATGGCGAAGGCACTCTACTGGGCCATAACTGACACTGAGAGACGACAGCTAGGGGAGCA
AATGGGATTAGATACCCCAGTAGTCCTAGCCGTAAACGATGGATACTAGATGTTGCACGTATTAACCCGTGCAGTATCGT
AGCTAAGGCGTTAAGTATCCCGCCTGGGAAGTACGCTCGCAAGAGTGAAACTCAAAGGAATTGACGGGGGCCCGCACAAG
CGGTGGAGTATGTGGTTTAATTCGATGCAACGCGAAGAACCTTACCAGGGCTTGACATGTCACAAATCTTCCTGAAAGGG
AAGAGTGCCTTCGGGAATGTGAACACAGGTGGTGCATGGCTGTCGTCAGCTCGTGTCGTGAGATGTTGGGTTAAGTCCCG
CAACGAGCGTAACCCTTGTCTTTAGTTGCCATCATTTAGTTGGGCACTTTAAAGAGACTGCCGGTGATAAACCGGAGGAA
GGTGAGGACGACGTCAAGTCAGCATGCCCCTTACGCCCTGGGCTACACACGTACTACAATGGCCGAGACAAAGAGTCGCA
AGTTTGCAAAGACAAGCTAATCTCATAAACTCGGTCTCAGTTCGGATTGTAGGCTGCAACTCGCCTACATGAAGTTGGAA
TCGCTAGTAATCGCCGGTCAGCTATACGGCGGTGAATCCGTTCCCGGGCCTTGTACACACCGCCCGTCACACCATGGAAG
CTGTTCATGCCCAAAGTCGTTACCTTAACCGCAAGGAGAGGGGCGCCTAAGGTAGGGATAGTGACTGGGGTGAAGTCGTA
ACAAGGTA
>JN004330.1 Uncultured bacterium clone JX72 16S ribosomal RNA gene, partial sequence
TTAGGAGGAGGATAACAGCTGGAAACGGTTGCTAATACTCCATATGCCGAGAGGTGAAAGAATTTATTTGCCTAAGGAGG
AGCTCGCGTCTGATTAGCTAGTTGGTAGGGTAATGGCCTACCAAGGCGACGATCAGTAGCTGGTTTGAGAGGATGATCAG
CCACACTGGGACTGAGACACGGCCCAGACTCCTACGGGAGGCAGCAGTAGGGAATTTTCCGCAATGGGCGAAAGCCTGAC
GGAGCAATACCGCGTGAGGGATGACGGCCTGTGGGTTGTAAACCTCTTTTCTCAAGGAAGAAGTTCTGACGGTACTTGAG
GAATAAGCATCGGCTAACTCTGTGCCAGCAGCCGCGGTAATACAGAGGATGCAAGCGTTATCCGGAATCACTGGGCATAA
AGCGTCTGTAGGTGGTTTGGTAAGTCTGCTGTTAAAGACTGGGGCTCAACCCCAGAAAAGCAGTGGAAACTGCCAGACTT
GAGTGTGGTAGAGGTAGAGGGAATTCCTAGTGTAGCGGTGAAATGCGTAGATATTAGGAAGAACACCAATGGCGAAGGCA
CTCTACTGGACCATAACTGACACTGAGAGACGACAGCTAGGGGAGCAAATGGGATTAGATACCCCAGTAGTCCTAGCCGT
AAACGATGGATACTAGATGTTGCACGTATTAACCCGTGCAGTATCGTAGCTAAGGCGTTAAGTATCCCGCCTGGGAAGTA
CGCTCGCA
>HQ672077.1 Uncultured bacterium clone F9P2610_S_F11 16S ribosomal RNA gene, partial sequence
AGAGTTTGATCCTGGCTCAGGATGAACGCTGGCGGTATGCTTAATACATGCAAGTCGTACGAGAGCTTTTAGCTCTAGTG
GCGGACGGGTGAGTAACACGTGAGAATCTGCCCTTAGGAGGAGGATAACAGCTGGAAACGGTTGCTAATACTCCATATGC
CGAGAGGTGAAAGGATTTATCCACCTAAGGAGGAGCTCGCGTCTGATTAGCTAGTTGGTAGGGTAATAGCCTACCAAGGC
GACGATCAGTAGCTGGTTTGAGAGGATGATCAGCCACACTGGGACTGAGACACGGCCCAGACTCCTACGGGAGGCAGCAG
TAGGGAATTTTCCGCAATGGGCGAAAGCCTGACGGAGCAATACCGCGTGAGGGATGACGGCCTGTGGGTTGTAAACCTCT
TTTCTCAAGGAAGAAGTTCTGACGGTACTTGAGGAATAAGCATCGGCTAACTCTGTGCCAGCAGCCGCGGTAATACAGAG
GATGCAAGCGTTATCCGGAATCACTGGGCATAAAGCGTCTGTAGGTGGTTTGGTAAGTCTGCTGTTAAAGACTGGGGCTC
AACCCCAGAAAAGCAGTGGAAACTGCTAGACTTGAGTGTGGTAGAGGTAGAGGGAATTCCTAGTGTAGCGGTGAAATGCG
TAGATATTAGGAAGAACACCAATGGCGAAGGCACTCTACTGGGCCATAACTGACACTGAGAGACGACAGCTAGGGGAGCA
AATGGGATTAGATACCCCAGTAGTCCTAGCCGTAAACGATGGATACTAGATGTTGCACGTATTAACCCGTGCAGTATCGT
AGCTAAGGCGTTAAGTATCCCGCCTGGGAAGTACGCTCGCAAGAGTGAAACTCAAAGGAATTGACGGGGGCCCGCACAAG
CGGTGGAGTATGTGGTTTAATTCGATGCAACGCGAAGAACCTTACCAGGGCTTGACATGTCACAAATCTTCCTGAAAGGG
AAGAGTGCCTTCGGGAATGTGAACACAGGTGGTGCATGGCTGTCGTCAGCTCGTGTCGTGAGATGTTGGGTTAAGTCCCG
CAACGAGCGTAACCCTTGTCTTTAGTTGCCATCATTTAGTTGGGCACTTTAAAGAGACTGCCGGTGATAAACCGGAGGAA
GGTGAGGACGACGTCAAGTCAGCATGCCCCTTACGCCCTGGGCTACACACGTACTACAATGGCCGAGACAAAGAGTCGCA
AGTTTGCAAAGACAAGCTAATCTCATAAACTCGGTCTCAGTTCGGATTGTAGGCTGCAACTCGCCTACATGAAGTTGGAA
TCGCTAGTAATCGCCGGTCAGCTATACGGCGGTGAATCCGTTCCCGGGCCTTGTACACACCGCCCGTCACACCATGGAAG
CTGTTCATGCCCAAAGTCGTTACCTTAACCGCAAGGAGAGGGGCGCCTAAGGTAGGGATAGTGACTGGGGTGAAGTCGTA
ACAAGGTAACC
>HQ671976.1 Uncultured bacterium clone F9P1210_S_O20 16S ribosomal RNA gene, partial sequence
AGAGTTTGATCCTGGCTCAGGATGAACGCTGGCGGTATGCTTAATACATGCAAGTCGTACGAGAGCTTTTAGCTCTAGTG
GCGGACGGGTGAGTAACACGTGAGAATCTGCCCTTAGGAGGAGGATAACAGCTGGAAACGGTTGCTAATACTCCATACGC
CGAGAGGTGAAAGGATTTATCCACCTAAGGAGGAGCTCGCGTCTGATTAGCTAGTTGGTAGGGTAATAGCCTACCAAGGC
AACGATCAGTAGCTGGTTTGAGAGGATGATCAGCCACACTGGGACTGAGACACGGCCCAGACTCCTACGGGAGGCAGCAG
TAGGGAATTTTCCGCAATGGGCGAAAGCCTGACGGAGCAATACCGCGTGAGGGATGACGGCCTGTGGGTTGTAAACCTCT
TTTCTCAAGGAAGAAGTTCTGACGGTACTTGAGGAATAAGCATCGGCTAACTCTGTGCCAGCAGCCGCGGTAATACAGAG
GATGCAAGCGTTATCCGGAATCACTGGGCATAAAGCGTCTGTAGGTGGTTTGGTAAGTCTGCTGTTAAAGACTGGGGCTC
AACCCCAGAAAAGCAGTGGAAACTGCTAGACTTGAGTGTGGTAGAGGTAGAGGGAATTCCTAGTGTAGCGGTGAAATGCG
TAGATATTAGGAAGAACACCAATGGCGAAGGCACTCTACTGGGCCATAACTGACACTGAGAGACGACAGCTAGGGGAGCA
AATGGGATTAGATACCCCAGTAGTCCTAGCCGTAAACGATGGATACTAGATGTTGCACGTATTAACCCGTGCAGTATCGT
AGCTAAGGCGTTAAGTATCCCGCCTGGGAAGTACGCTCGCAAGAGTGAAACTCAAAGGAATTGACGGGGGCCCGCACAAG
CGGTGGAGTATGTGGTTTAATTCGATGCAACGCGAAGAACCTTACCAGGGCTTGACATGTCACAAATCTCTCTGAAAGGG
AAGAGTGCCTTCGGGAATGTGAACACAGGTGGTGCATGGCTGTCGTCAGCTCGTGTCGTGAGATGTTGGGTTAAGTCCCG
CAACGAGCGTAACCCTTGTCTTTAGTTGCCATCATTTAGTTGGGCACTTTAAAGAGACTGCCGGTGATAAACCGGAGGAA
GGTGAGGACGACGTCAAGTCAGCATGCCCCTTACGCCCTGGGCTACACACGTACTACAATGGCCGAAACAAAGAGTCGCA
AGTTTGCAAAGACAAGCTAATCTCATAAATTCGGTCTCAGTTCGGATTGTAGGCTGCAACTCGCCTACATGAAGTTGGAA
TCGCTAGTAATCGCCGGTCAGCTATACGGCGGTGAATCCGTTCCCGGGCCTTGTACACACCGCCCGTCACACCATGGAAG
CTGTTCATGCCCAAAGTCGTTACCTTAACCGCAAGGAGAGGGGCGCCTAAGGCAGGGATAGTGACTGGGGTGAAGTCGTA
ACAAGGTAACC
>HQ166830.1 Uncultured bacterium clone A23-21 16S ribosomal RNA gene, partial sequence
GATGAACGCTGGCGGTATGCTTAATACATGCAAGTCGTACGAGAGCTTTTAGCTCTAGTGGCGGACGGGTGAGTAACACG
TGAGAATCTGCCCTTAGGAGGAGGATAACAGCTGGAAACGGTTGCTAATACTCCATATGCCGAGAGGTGAAAGGATTTAT
CCACCTAAGGAGGAGCTCGCGTCTGATTAGCTAGTTGGTAGGGTAATAGCCTACCAAGGCGACGATCAGTAGCTGGTTTG
AGAGGATGATCAGCCACACTGGGACTGAGACACGGCCCAGACTCCTACGGGAGGCAGCAGTAGGGAATTTTCCGCAATGG
GCGAAAGCCTGACGGAGCAATACCGCGTGAGGGATGACGGCCTGTGGGTTGTAAACCTCTTTTCTCAAGGAAGAAGTTCT
GACGGTACTTGAGGAATAAGCATCGGCTAACTCTGTGCCAGCAGCCGCGGTAATACAGAGGATGCAAGCGTTATCCGGAA
TCACTGGGCATAAAGCGTCTGTAGGTGGTTTGGTAAGTCTGCTGTTAAAGACTGGGGCTCAACCCCAGAAAAGCAGTGGA
AACTGCTAGACTTGAGTGTGGTAGAGGTAGAGGGAATTCCTAGTGTAGCGGTGAAATGCGTAGATATTAGGAAGAACACC
AATGGCGAAGGCACTCTACTGGGCCATAACTGACACTGAGAGACGACAGCTAGGGGAGCAAATGGGATTAGATACCCCAG
TAGTCCTAGCCGTAAACGATGGATACTAGATGTTGCACGTATTAACCCGTGCAGTATCGTAGCTAAGGCGTTAAGTATCC
CGCCTGGGAAGTACGCTCGCAAGAGTGAAACTCAAAGGAATTGACGGGGGCCCGCACAAGCGGTGGAGTATGTGGTTTAA
TTCGATGCAACGCGAAGAACCTTACCAGGGCTTGACATGTCACAAATCTTCCTGAAAGGGAAGAGTGCCTTCGGGAATGT
GAACACAGGTGGTGCATGGCTGTCGTCAGCTCGTGTCGTGAGATGTTGGGTTAAGTCCCGCAACGAGCGTAACCCTTGTC
TTTAGTTGCCATCATTTAGTTGGGCACTTTAAAGAGACTGCCGGTGATAAACCGGAGGAAGGTGAGGACGACGTCAAGTC
AGCATGCCCCTTACGCCCTGGGCTACACACGTACTACAATGGCCGAGACAAAGAGTCGCAAGTTTGCAAAGACAAGCTAA
TCTCATAAACTCGGTCTCAGTTCGGATTGTAGGCTGCAACTCGCCTACATGAAGTTGGAATCGCTAGTAATCGCCGGTCA
GCTATACGGCGGTGAATCCGTTCCCGGGCC
>AB471793.1 Teleaulax amphioxeia chloroplast gene for 16S rRNA, partial sequence
TCGCGTCTGATTAGCTAGTTGGTAGGGTAATAGCCTACCAAGGCGACGATCAGTAGCTGGTTTGAGAGGATGATCAGCCA
CACTGGGACTGAGACACGGCCCAGACTCCTACGGGAGGCAGCAGTAGGGAATTTTCCGCAATGGGCGAAAGCCTGACGGA
GCAATACCGCGTGAGGGATGACGGCCTGTGGGTTGTAAACCTCTTTTCTCAAGGAAGAAGTTCTGACGGTACTTGAGGAA
TAAGCATCGGCTAACTCTGTGCCAGCAGCCGCGGTAATACAGAGGATGCAAGCGTTATCCGGAATCACTGGGCATAAAGC
GTCTGTAGGTGGTTTGGTAAGTCTGCTGTTAAAGACTGGGGCTCAACCCCAGAAAAGCAGTGGAAACTGCTAGACTTGAG
TGTGGTAGAGGTAGAGGGAATTCCTAGTGTAGCGGTGAAATGCGTAGATATTAGGAAGAACACCAATGGCGAAGGCACTC
TACTGGGCCATAACTGACACTGAGAGACGACAGCTAGGGGAGCAAATGGGATTAGATACCCCAGTAGTCCTAGCCGTAAA
CGATGGATACTAGATGTTGCACGTATTAACCCGTGCAGTATCGTAGCTAAGGCGTTAAGTATCCCGCCTGGGAAGTACGC
TCGCAAGAGTGAAACTCAAAGGAATTGACGGGGGCCCGCACAAGCGGTGGAGTATGTGGTTTAATTCGATGCAACGCGAA
GAACCTTACCAGGGCTTGACATGTCACAAATCTTCCTGAAAGGGAAGAGTGCCTTCGGGAATGTGAACACAGGTGGTGCA
T
>GQ346803.1 Uncultured cyanobacterium clone SGPW681 16S ribosomal RNA gene, partial sequence
ATGAACGCTGGCGGTATGCTTAATACATGCAAGTCGTACGAGAGCTTTTAGCTCTAGTGGCGGACGGGTGAGTAACACGT
GAGAATCTGCCCTTAGGAGGAGGATAACAGCTGGAAACGGTTGCTAATACTCCATATGCCGAGAGGTGAAAGGATTTATC
CACCTAAGGAGGAGCTCGCGTCTGATTAGCTAGTTGGTAGGGTAATAGCCTACCAAGGCGACGATCAGTAGCTGGTTTGA
GAGGATGATCAGCCACACTGGGACTGAGACACGGCCCAGACTCCTACGGGAGGCAGCAGTAGGGAATTTTCCGCAATGGG
CGAAAGCCTGACGGAGCAATACCGCGTGAGGGATGACGGCCTGTGGGTTGTAAACCTCTTTTCTCAAGGAAGAAGTTCTG
ACGGTACTTGAGGAATAAGCATCGGCTAACTCTGTGCCAGCAGCCGCGGTAATACAGAGGATGCAAGCGTTATCCGGAAT
CACTGGGCATAAAGCGTCTGTAGGTGGTTTGGTAAGTCTGCTGTTAAAGACTGGGGCTCAACCCCAGAAAAGCAGTGGAA
ACTGCTAGACTTGAGTGTGGTAGAGGTAGAGGGAATTCCTAGTGTAGCGGTGAAATGCGTAGATATTAGGAAGAACACCA
ATGGCGAAGGCACTCTACTGGGCCATAACTGACACTGAGAGACGACAGCTAGGGGAGCAAATGGGATTAGATACCCCAGT
AGTCCTAGCCGTAAACGATGGATACTAGATGTTGCACGTATTAACCCGTGCAGTATCGTAGCTAAGGCGTTAAGTATCCC
GCCTGGGAAGTACGCTCGCAAGAGTGAAACTCAAAGGAATTGACGGGGGCCCGCACAAGCGGTGGAGTATGTGGTTTAAT
TCGATGCAACGCGAAGAACCTTACCAGGGCTTGACATGTCACAAATCTTCCTGAAAGGGAAGAGTGCCTTCGGGAATGTG
AACACAGGTGGTGCATGGCTGTCGTCAGCTCGTGTCGTGAGATGTTGGGTTAAGTCCCGCAACGAGCGTAACCCTTGTCT
TTAGTTGCCATCATTTAGTTGGGCACTTTAAAGAGACTGCCGGTGATAAACCGGAGGAAGGTGAGGACGACGTCAAGTCA
GCATGCCCCTTACGCCCTGGGCTACACACGTACTACAATGGCCGAGACAAAGAGTCGCAAGTTTGCAAAGACAAGCTAAT
CTCATAAACTCGGTCTCAGTTCGGATTGTAGGCTGCAACTCGCCTACATGAAGTTGGAATCGCTAGTAATCGCCGGTCAG
CTATACGGCGGTGAATCCGTTCCCGGGCCTTGTACACACCGCCCGTCA
>FJ825945.1 Uncultured phototrophic eukaryote clone BM1-4-67 16S ribosomal RNA gene, partial sequence; plastid
TGATCCTGGCTCAGGATGAACGCTGGCGGTATGCTTAATACATGCAAGTCGTACGAGAGCTTTTAGCTCTAGTGGCGGAC
GGGTGAGTAACACGTGAGAATCTGCCCTTAGGAGGAGGATAACAGCTGGAAACGGTTGCTAATACTCCATATGCCGAGAG
GTGAAAGGATTTATCCACCTAAGGAGGAGCTCGCGTCTGATTAGCTAGTTGGTAGGGTAATAGCCTACCAAGGCGACGAT
CAGTAGCTGGTTTGAGAGGATGATCAGCCACACTGGGACTGAGACACGGCCCAGACTCCTACGGGAGGCAGCAGTAGGGA
ATTTTCCGCAATGGGCGAAAGCCTGACGGAGCAATACCGCGTGAGGGATGACGGCCTGTGGGTTGTAAACCTCTTTTCTC
AAGGAAGAAGTTCTGACGGTACTTGAGGAATAAGCATCGGCTAACTCTGTGCCAGCAGCCGCGGTAATACAGAGGATGCA
AGCGTTATCCGGAATCACTGGGCATAAAGCGTCTGTAGGTGGTTTGGTAAGTCTGCTGTTAAAGACTGGGGCTCAACCCC
AGAAAAGCAGTGGAAACTGCTAGACTTGAGTGTGGTAGAGGTAGAGGGAATTCCTAGTGTAGCGGTGAAATGCGTAGATA
TTAGGAAGAACACCAATGGCGAAGGCACTCTACTGGGCCATAACTGACACTGAGAGACGACAGCTAGGGGAGCAAATGGG
ATTAGATACCCCAGTAGTCCTAGCCGTAAACGATGGATACTAGATGTTGCACGTATTAACCCGTGCAGTATCGTAGCTAA
GGCGTTAAGTATCCCGCCTGGGAAGTACGCTCGCAAGAGTGAAACTCAAAGGAATTGACGGGGGCCCACACAAGCGGTGG
AGTATGTGGTTTAATTCGATGCAACGCGAAGAACCTTACCAGGGCTTGACATGTCACAAATCTTCCTGAAAGGGAAGAGT
GCCTTCGGGAATGTGAACACAGGTGGTGCATGGCTGTCGTCAGCTCGTGTCGTGAGATGTTGGGTTAAGTCCCGCAACGA
GCGTAACCCTTGTCTTTAGTTGCCATCATTTAGTTGGGCACTTTAAAGAGACTGCCGGTGATAAACCGGAGGAAGGTGAG
GACGACGTCAAGTCAGCATGCCCCTTACGCCCTGGGCTACACACGTACTACAATGGCCGAGACAAAGAGTCGCAAGTTTG
CAAAGACAAGCTAATCTCATAAACTCGGTCTCAGTTCGGATTGTAGGCTGCAACTCGCCTACATGAAGTTGGAATCGCTA
GTAATCGCCGGTCAGCTATACGGCGGTGAATCCGTTCCCGGGCCTTGTACACACCGCCCGTCACACCATGGAAGCTGTTC
ATGCCCAAAGTCGTTACCTTAACCGCAAGGAGAGGGGCGCCTAAGGTAGGGATAGTGACTGGGGTGAAGTCGTAACAAGG
TAACC
>FJ825909.1 Uncultured phototrophic eukaryote clone BM1-4-31 16S ribosomal RNA gene, partial sequence; plastid >FJ826177.1 Uncultured phototrophic eukaryote clone BM1-F-79 16S ribosomal RNA gene, partial sequence; plastid
TGATCCTGGCTCAGGATGAACGCTGGCGGTATGCTTAATACATGCAAGTCGTACGAGAGCTTTTAGCTCTAGTGGCGGAC
GGGTGAGTAACACGTGAGAATCTGCCCTTAGGAGGAGGATAACAGCTGGAAACGGTTGCTAATACTCCATATGCCGAGAG
GTGAAAGGATTTATCCACCTAAGGAGGAGCTCGCGTCTGATTAGCTAGTTGGTAGGGTAATAGCCTACCAAGGCGACGAT
CAGTAGCTGGTTTGAGAGGATGATCAGCCACACTGGGACTGAGACACGGCCCAGACTCCTACGGGAGGCAGCAGTAGGGA
ATTTTCCGCAATGGGCGAAAGCCTGACGGAGCAATACCGCGTGAGGGATGACGGCCTGTGGGTTGTAAACCTCTTTTCTC
AAGGAAGAAGTTCTGACGGTACTTGAGGAATAAGCATCGGCTAACTCTGTGCCAGCAGCCGCGGTAATACAGAGGATGCA
AGCGTTATCCGGAATCACTGGGCATAAAGCGTCTGTAGGTGGTTTGGTAAGTCTGCTGTTAAAGACTGGGGCTCAACCCC
AGAAAAGCAGTGGAAACTGCTAGACTTGAGTGTGGTAGAGGTAGAGGGAATTCCTAGTGTAGCGGTGAAATGCGTAGATA
TTAGGAAGAACACCAATGGCGAAGGCACTCTACTGGGCCATAACTGACACTGAGAGACGACAGCTAGGGGAGCAAATGGG
ATTAGATACCCCAGTAGTCCTAGCCGTAAACGATGGATACTAGATGTTGCACGTATTAACCCGTGCAGTATCGTAGCTAA
GGCGTTAAGTATCCCGCCTGGGAAGTACGCTCGCAAGAGTGAAACTCAAAGGAATTGACGGGGGCCCGCACAAGCGGTGG
AGTATGTGGTTTAATTCGATGCAACGCGAAGAACCTTACCAGGGCTTGACATGTCACAAATCTTCCTGAAAGGGAAGAGT
GCCTTCGGGAATGTGAACACAGGTGGTGCATGGCTGTCGTCAGCTCGTGTCGTGAGATGTTGGGTTAAGTCCCGCAACGA
GCGTAACCCTTGTCTTTAGTTGCCATCATTTAGTTGGGCACTTTAAAGAGACTGCCGGTGATAAACCGGAGGAAGGTGAG
GACGACGTCAAGTCAGCATGCCCCTTACGCCCTGGGCTACACACGTACTACAATGGCCGAGACAAAGAGTCGCAAGTTTG
CAAAGACAAGCTAATCTCATAAACTCGGTCTCAGTTCGGATTGTAGGCTGCAACTCGCCTACATGAAGTTGGAATCGCTA
GTAATCGCCGGTCAGCTATACGGCGGTGAATCCGTTCCCGGGCCTTGTACACACCGCCCGTCACACCATGGAAGCTGTTC
ATGCCCAAAGTCGTTACCTTAACCGCAAGGAGAGGGGCGCCTAAGGTAGGGATAGTGACTGGGGTGAAGTCGTAACAAGG
TAACC
>EU641986.1 Uncultured cyanobacterium clone GC6m-4-5 16S ribosomal RNA gene, partial sequence
CTTATACATGCAAGTCGTACGAGGGCTTTTAGCCTTAGTGGCGGACGGGTGAGTAACCCTTGAGAATCTGCCCTTAGGAG
GAGGATAACAGCTGGAAACGGTTGCTAATACTCCATATGCCGAGAGGTGAAAGGATTTATCCACCTAAGGAGGAGCTCGC
GTCTGATTAGCTAGTTGGTAGGGTAATGGCCTACCAAGGCGACGATCAGTAGCTGGTTTGAGAGGATGATCAGCCACACT
GGGACTGAGACACGGCCCAGACTCCTACGGGAGGCAGCAGTAGGGAATTTTCCGCAATGGGCGAAAGCCTGACGGAGCAA
TACCGCGTGAGGGATGACGGCCTGTGGGTTGTAAACCTCTTTTCTCAAGGAAGAAGTTCTGACGGTACTTGAGGAATAAG
CATCGGCTAACTCTGTGCCAGCAGCCGCGGTAATACAGAGGATGCAAGCGTTATCCGGAATCACTGGGCATAAAGCGTCT
GTAGGTGGTTTGGTAAGTCTGCTGTTAAAGACTGGGGCTCAACCCCAGAAAAGCAGTGGAAACTGCCAGACTTGAGTGTG
GTAGAGGTAGAGGGAATTCCTAGTGTAGCGGTGAAATGCGTAGATATTAGGAAGAACACCAATGGCGAAGGCACTCTACT
GGACCATAACTGACACTGAGAGACGACAGCTAGGGGAGCAAATGGGATTAGATACCCCAGTAGTCCTAGCCGTAAACGAT
GGATACTAGATGTTGCACGTATTAACCCGTGCAGTATCGTAGCTAAGGCGTTAAGTATCCCGCCTGCGAAGTACGCTCGC
AAGAGTGAAACTCAAAGGAATTGACGGGGGCCCCGCACAGCGGTGGAGTATGTGGTTTAATTCGATGCAACGCGA
>EU641586.1 Uncultured cyanobacterium clone LW9m-3-88 16S ribosomal RNA gene, partial sequence
CTTATACATGCAAGTCGTACGAGGGCTTTTAGCCTTAGTGGCGGACGGGTGAGTAACACGTGAGAATCTGCCCTTAGGAG
GAGGATAACAGCTGGAAACGGTTGCTAATACTCCATATGCCGAGAGGTGAAAGGATTTATCCACCTAAGGAGGAGCTCGC
GTCTGATTAGCTAGTTGGTAGGGTAATGGCCTACCAAGGCGACGATCAGTAGCTGGTTTGAGAGGATGATCAGCCACACT
GGGACTGAGACACGGCCCAGACTCCTACGGGAGGCAGCAGTAGGGAATTTTCCGCAATGGGCGAAAGCCTGACGGAGCAA
TACCGCGTGAGGGATGACGGCCTGTGGGTTGTAAACCTCTTTTCTCAAGGAAGAAGTTCTGACGGTACTTGAGGAATAAG
CATCGGCTAACTCTGTGCCAGCAGCCGCGGTAATACAGAGGATGCAAGCGTTATCCGGAATCACTGGGCATAAAGCGTCT
GTAGGTGGTTTGGTAAGTCTGCTGTTAAAGACTGGGGCTCAACCCCAGAAAAGCAGTGGAAACTGCCAGACTTGAGTGTG
GTAGAGGTAGAGGGAATTCCTAGTGTAGCGGTGAAATGCGTAGATATTAGGAAGAACACCAATGGCGAAGGCACTCTACT
GGACCATAACTGACACTGAGAGACGACAGCTAGGGGAGCAAATGGGATTAGATACCCCAGTAGTCCTAGCCGTAAACGAT
GGATACTAGATGTTGCACGTATTAACCCGTGCAGTATCGTAGCTAAGGCGTTAAGTATCCCGCCTGGGAAGTACGCTCGC
AAGAGTGAAACTCAAAGGAATTGACGGGGGCCCGCACAAGCGGTGGAGTATGTGGTTTAATTCGNATGCACGCGAAGAAC
CTTACCAGGGCTTGACATGTCACAAATCTTTCTGAAAGGAAAGAGTGCCTTCGGGAATGTGAACACAGGTGGTGCATGGC
TGTCGTCAGCTCGTGTCGTGAGATGTTGGGTTAA
>EU641449.1 Uncultured cyanobacterium clone LW9m-1-45 16S ribosomal RNA gene, partial sequence
GCTTATACTGCAAGTCGTACGAGGGCTTTTAGCCTTAGTGGCGGACGGGTGAGTAACACGTGAGAATCTGCCCTTAGGAG
GAGGATAACAGCTGGAAACGGTTGCTAATACTCCATATGCCGAGAGGTGAAAGGATTTATCCACCTAAGGAGGAGCTCGC
GTCTGATTAGCTAGTTGGTAGGGTAATGGCCTACCAAGGCGACGATCAGTAGCTGGTTTGAGAGGATGATCAGCCACACT
GGGACTGAGACACGGCCCAGACTCCTACGGGAGGCAGCAGTAGGGAATTTTCCGCAATGGGCGAAAGCCTGACGGAGCAA
TACCGCGTGAGGGATGACGGCCTGTGGGTTGTAAACCTCTTTTCTCAAGGAAGAAGTTCTGACGGTACTTGAGGAATAAG
CATCGGCTAACTCTGTGCCAGCAGCCGCGGTAATACAGAGGATGCAAGCGTTATCCGGAATCACTGGGCATAAAGCGTCT
GTAGGTGGTTTGGTAAGTCTGCTGTTAAAGACTGGGGCTCAACCCCAGAAAAGCAGTGGAAACTGCCAGACTTGAGTGTG
GTAGAGGTAGAGGGAATTCCTAGTGTAGCGGTGAAATGCGTAGATATTAGGAAGAACACCAATGGCGAAGGCACTCTACT
GGACCATAACTGACACTGAGAGACGACAGCTAGGGGAGCAAATGGGATTAGATACCCCAGTAGTCCTAGCCGTAAACGAT
GGATACTAGATGTTGCACGTATTAACCCGTGCAGTATCGTAGCTAAGGCGTTAAGTATCCCGCCTGGGAAGTACGCTCGC
AAGAGTGAAACTCAAAGGAATTGACGGGGGCCCGCACAAGCGGTGGAGTATGTGGTTTAATTCGATGCAACGCGAAAGAC
CTTACCAGGGCTTGACATGTCACAAATCTTTCTGAAAGGAAAGAGTGCCTTCGGGAATGTGAACACAGGTGGTGCATGGC
TGTCGTCAGCTCGTGTCGT
>EU641407.1 Uncultured cyanobacterium clone LW9m-1-3 16S ribosomal RNA gene, partial sequence
TTATACATGCAAGTCGTACGAGGGCTTTTAGCCTTAGTGGCGGACGGGTGAGTAACACGTGAGAATCTGCCCTCAGGAGG
AGGATAACAGCTGGAAACGGTTGCTAATACTCCATATGCCGAGAGGTGAAAGGATTTATCCACCTAAGGAGGAGCTCGCG
TCTGATTAGCTAGTTGGTAGGGTAATGGCCTACCAAGGCGACGATCAGTAGCTGGTTTGAGAGGATGATCAGCCACACTG
GGACTGAGACACGGCCCAGACTCCTACGGGAGGCAGCAGTAGGGAATTTTCCGCAATGGGCGAAAGCCTGACGGAGCAAT
ACCGCGTGAGGGATGACGGCCTGTGGGTTGTAAACCTCTTTTCTCAAGGAAGAAGTTCTGACGGTACTTGAGGAATAAGC
ATCGGCTAACTCTGTGCCAGCAGCCGCGGTAATACAGAGGATGCAAGCGTTATCCGGAATCACTGGGCATAAAGCGTCTG
TAGGTGGTTTGGTAAGTCTGCTGTTAAAGACTGGGGCTCAACCCCAGAAAAGCAGTGGAAACTGCCAGACTTGAGTGTGG
TAGAGGTAGAGGGAATTCCTAGTGTAGCGGTGAAATGCGTAGATATTAGGAAGAACACCAATGGCGAAGGCACTCTACTG
GACCATAACTGACACTGAGAGACGACAGCTAGGGGAGCAAATGGGATTAGATACCCCAGTAGTCCTAGCCGTAAACGATG
GATACTAGATGTTGCACGTATTAACCCGTGCAGTATCGTAGCTAAGGCGTTAAGTATCCCGCCTGGGAAGTACGCTCGCA
AGAGTGAAACTCANAGGAATTGACGGGGGCCCGCACAAGCGGTGGAGTATGTGGTTTAATTCGATGCAACGCGAAGAACC
TTACCAGGGCTTGACATGTCACAAATCTTTCTGAAAGGAAAGAGTGCCT
>EU640352.1 Uncultured cyanobacterium clone LW9m-5-13 16S ribosomal RNA gene, partial sequence
TTATACATGCAAGTCGTACGAGGGCTTTTAGCCTTAGTGGCGGACGGGTGAGTAACACGTGAGAATCTGCCCTTAGGAGG
AGGATAACAGCTGGAAACGGTTGCTAATACTCCATATGCCGAGAGGTGAAAGGATTTATCCACCTAAGGAGGAGCTCGCG
TCTGATTAGCTAGTTGGTAGGGTAATGGCCTACCAAGGCGACGATCAGTAGCTGGTTTGAGAGGATGATCAGCCACACTG
GGACTGAGACACGGCCCAGACTCCTACGGGAGGCAGCAGTAGGGAATTTTCCGCAATGGGCGAAAGCCTGACGGAGCAAT
ACCGCGTGAGGGATGACGGCCTGTGGGTTGTAAACCTCTTTTCTCAAGGAAGAAGTTCTGACGGTACTTGAGGAATAAGC
ATCGGCTAACTCTGTGCCAGCAGCCGCGGTAATACAGAGGATGCAAGCGTTATCCGGAATCACTGGGCATAAAGCGTCTG
TAGGTGGTTTGGTAAGTCTGCTGTTAAAGACTGGGGCTCAACCCCAGAAAAGCAGTGGAAACTGCCAGACTTGAGTGTGG
TAGAGGTAGAGGGAATTCCTAGTGTAGCGGTGAAATGCGTAGATATTAGGAAGAACACCAATGGCGAAGGCACTCTACTG
GACCATAACTGACACTGAGAGACGACAGCTAGGGGAGCAAATGGGATTAGATACCCCAGTAGTCCTAGCCGTAAACGATG
GATACTAGATGTTGCACGTATTAACCCGTGCAGTATCGTAGCTAAGGCGTTAAGTATCCCGCCTGGGAAGTACGCTCGCA
AGAGTGAAACTCANAGGAATTGACGGGGGCCCGCACAAGCGGTGGAGTATGTGGTTTAATTCGATGCAACGCGAAGAACC
TTACCAGGGCTTGACATGTCACAAATCTTTCTGAAAGGAAAGAGTGCCTTCGGGAATGTGAACACAGGTGGTGCATGGCT
GT
>EU640229.1 Uncultured cyanobacterium clone LW18m-3-58 16S ribosomal RNA gene, partial sequence
CTTATACATGCAAGTCGTACGAGGGCTTTTAGCCTTAGTGGCGGACGGGTGAGTAACACGTGAGAATCTGCCCTTAGGAG
GAGGATAACAGCTGGAAACGGTTGCTAATACTCCATATGCCGAGAGGTGAAAGGATTTATCCACCTAAGGAGGAGCTCGC
GTCTGATTAGCTAGTTGGTAGGGTAATGGCCTACCAAGGCGACGATCAGTAGCTGGTTTGAGAGGATGATCAGCCACACT
GGGACTGAGACACGGCCCAGACTCCTACGGGAGGCAGCAGTAGGGAATTTTCCGCAATGGGCGAAAGCCTGACGGAGCAA
TACCGCGTGAGGGATGACGGCCTGTGGGTTGTAAACCTCTTTTCTCAAGGAAGAAGTTCTGACGGTACTTGAGGAATAAG
CATCGGCTAACTCTGTGCCAGCAGCCGCGGTAATACAGAGGATGCAAGCGTTATCCGGAATCACTGGGCATAAAGCGTCT
GTAGGTGGTTTGGTAAGTCTGCTGTTAAAGACTGGGGCTCAACCCCAGAAAAGCAGTGGAAACTGCCAGACTTGAGTGTG
GTAGAGGTAGAGGGAATTCCTAGTGTAGCGGTGAAATGCGTAGATATTAGGAAGAACACCAATGGCGAAGGCACTCTACT
GGACCATAACTGACACTGAGAGACGACAGCTAGGGGAGCAAATGGGATTAGATACCCCAGTAGTCCTAGCCGTAAACGAT
GGATACTAGATGTTGCACGTATTAACCCGTGCAGTATCGTAGCTAAGGCGTTAAGTATCCCGCCTGGGAAGTACGCTCGC
AAGAGTGAAACTCAAAGGAATTGACGGGGGCCCGCACAAGCGGTGGAGTATGTGGTTTAATTCGATGC
>EU640227.1 Uncultured cyanobacterium clone LW18m-3-70 16S ribosomal RNA gene, partial sequence
TTATACATGCAAGTCGTACGAGGGCTTTTAGCCTTAGTGGCGGACGGGTGAGTAACACGTGAGAATCTGCCCTTAGGAGG
AGGATAACAGCTGGAAACGGTTGCTAATACTCCATATGCCGAGAGGTGAAAGGATTTATCCACCTAAGGAGGAGCTCGCG
TCTGATTAGCTAGTTGGTAGGGTAATGGCCTACCAAGGCGACGATCAGTAGCTGGTTTGAGAGGATGATCAGCCACACTG
GGACTGAGACACGGCCCAGACTCCTACGGGAGGCAGCAGTAGGGAATTTTCCGCAATGGGCGAAAGCCTGACGGAGCAAT
ACCGCGTGAGGGATGACGGCCTGTGGGTTGTAAACCTCTTTTCTCAAGGAAGAAGTTCTGACGGTACTTGAGGAATAAGC
ATCGGCTAACTCTGTGCCAGCAGCCGCGGTAATACAGAGGATGCAAGCGTTATCCGGAATCACTGGGCATAAAGCGTCTG
TAGGTGGTTTGGTAAGTCTGCTGTTAAAGACTGGGGCTCAACCCCAGAAAAGCAGTGGAAACTGCCAGACTTGAGTGTGG
TAGAGGTAGAGGGAATTCCTAGTGTAGCGGTGAAATGCGTAGATATTAGGAAGAACACCAATGGCGAAGGCACTCTACTG
GACCATAACTGACACTGAGAGACGACAGCTAGGGGAGCAAATGGGATTAGATACCCCAGTAGTCCTAGCCGTAAACGATG
GATACTAGATGTTGCACGTATTAACCCGTGCAGTATCGTAGCTAAGGCGTTAAGTATCCCGCCTGGGAAGTACGCTCGCA
AGAGTGAAACTCANAGGAATTGACGGGGGCCCGCACAAGCGGTGGAGTATGTGGTTTAATTCGATGCAACGCGAAGAACC
TTACCAGGGCTTGACATGTCACAAATCTTTCTGAAAGGAAAGAGTGCCTTCGGGAATGTGAACA
>EU394564.1 Uncultured cryptophyte clone PEACE2006/38_P3 16S ribosomal RNA gene, partial sequence; chloroplast
GATTAGAGTTGATCATGGCTCAGGATGAACGCTGGCGGTATGCTTAATACATGCAAGTCGTACGAGAGCTTTTAGCTCTA
GTGGCGGACGGGTGAGTAACACGTGAGAATCTGCCCTTAGGAGGAGGATAACAGCTGGAAACGGTTGCTAATACTCCATA
TGCCGAGAGGTGAAAGGATTTATCCACCTAAGGAGGAGCTCGCGTCTGATTAGCTAGTTGGTAGGGTAATAGCCTACCAA
GGCGACGATCAGTAGCTGGTTTGAGAGGATGATCAGCCACACTGGGACTGAGACACGGCCCAGACTCCTACGGGAGGCAG
CAGTAGGGAATTTTCCGCAATGGGCGAAAGCCTGACGGAGCAATACCGCGTGAGGGATGACGGCCTGTGGGTTGTAAACC
TCTTTTCTCAAGGAAGAAGTTCTGACGGTACTTGAGGAATAAGCATCGGCTAACTCTGTGCCAGCAGCCGCGGTAATACA
GAGGATGCAAGCGTTATCCGGAATCACTGGGCATAAAGCGTCTGTAGGTGGTTTGGTAAGTCTGCTGTTAAAGACTGGGG
CTCAACCCCAGAAAAGCAGTGGAAACTGCTAGACTTGAGTGTGGTAGAGGTAGAGGGAATTCCTAGTGTAGCGGTGAAAT
GCGTAGATATTAGGAAGAACACCAATGGCGAAGGCACTCTACTGGGCCATAACTGACACTGAGAGACGACAGCTAGGGGA
GCAAATGGGATTAGATACCCCAGTAGTCCTAGCCGTAAACGATGGATACTAGATGTTGCACGTATTAACCCGTGCAGTAT
CGTAGCTAAGGCGTTAAGTATCCCGCCTGGGAAGTACGCTCGCAAGAGTGAAACTCAAAGGAATTGACGGGGGCCCGCAC
AAGCGGTGGAGTATGTGGTTTAATTCGATGCAACGCGAAGAACCTTACCAGGGCTTGACATGTCACAAATCTTCCTGAAA
GGGAAGAGTGCCTTCGGGAATGTGAACACAGGTGGTGCATGGCTGTCGTCAGCTCGTGTCGTGAGATGTTGGGTTAAGTC
CCGCAACGAGCGTAACCCTTGTCTTTAGTTGCCATCATTTAGTTGGGCACTTTAAAGAGACTGCCGGTGATAAACCGGAG
GAAGGTGAGGACGACGTCAAGTCAGCATGCCCCTTACGCCCTGGGCTACACACGTACTACAATGGCCGAGACAAAGAGTC
GCAAGTTTGCAAAGACAAGCTAATCTCATAAACTCGGTCTCAGTTCGGATTGTAGGCTGCAACTCGCCTACATGAAGTTG
GAATCGCTAGTAATCGCCGGTCAGCTATACGGCGGTGAATCCGTTCCCGGGCCTTGTACACACCGCCCGTCACACCATGG
AAGCTGTTCATGCCCAAAGTCGTTACCTTAACCGCAAGGAGAGGGGCGCCTAAGGTAGGGATAGTGACTGGGGTGAAGTC
GTAACAAGGTACC
>EU394561.1 Uncultured cryptophyte clone PEACE2006/4_P3 16S ribosomal RNA gene, partial sequence; chloroplast
GATTAGAGTTTGATCATGGCTCAGGATGAACGCTGGCGGTATGCTTAATACATGCAAGTCGTACGAGAGCTTTTAGCTCT
AGTGGCGGACGGGTGAGTAACACGTGAGAATCTGCCCTTAGGAGGAGGATAACAGCTGGAAACGGTTGCTAATACTCCAT
ATGCCGAGAGGTGAAAGGATTTATCCACCTAAGGAGGAGCTCGCGTCTGATTAGCTAGTTGGTAGGGTAATAGCCTACCA
AGGCGACGATCAGTAGCTGGTTTGAGAGGATGATCAGCCACACTGGGACTGAGACACGGCCCAGACTCCTACGGGAGGCA
GCAGTAGGGAATTTTCCGCAATGGGCGAAAGCCTGACGGAGCAATACCGCGTGAGGGATGACGGCCTGTGGGTTGTAAAC
CTCTTTTCTCAAGGAAGAAGTTCTGACGGTACTTGAGGAATAAGCATCGGCTAACTCTGTGCCAGCAGCCGCGGTAATAC
AGAGGATGCAAGCGTTATCCGGAATCACTGGGCATAAAGCGTCTGTAGGTGGTTTGGTAAGTCTGCTGTTAAAGACTGGG
GCTCAACCCCAGAAAAGCAGTGGAAACTGCTAGACTTGAGTGTGGTAGAGGTAGAGGGAATTCCTAGTGTAGCGGTGAAA
TGCGTAGATATTAGGAAGAACACCAATGGCGAAGGCACTCTACTGGGCCATAACTGACACTGAGAGACGACAGCTAGGGG
AGCAAATGGGATTAGATACCCCAGTAGTCCTAGCCGTAAACGATGGATACTAGATGTTGCACGTATTAACCCGTGCAGTA
TCGTAGCTAAGGCGTTAAGTATCCCGCCTGGGAAGTACGCTCGCAAGAGTGAAACTCAAAGGAATTGACGGGGGCCCGCA
CAAGCGGTGGAGTATGTGGTTTAATTCGATGCAACGCGAAGAACCTTACCAGGGCTTGACATGTCACAAATCTTCCTGAA
AGGGAAGAGTGCCTTCGGGAATGTGAACACAGGTGGTGCATGGCTGTCGTCAGCTCGTGTCGTGAGATGTTGGGTTAAGT
CCCGCAACGAGCGTAACCCTTGTCTTTAGTTGCCATCATTTAGTTGGGCACTTTAAAGAGACTGCCGGTGATAAACCGGA
GGAAGGTGAGGACGACGTCAAGTCAGCATGCCCCTTACGCCCTGGGCTACACACGTACTACAATGGCCGAGACAAAGAGT
CGCAAGTTTGCAAAGACAAGCTAATCTCATAAACTCGGTCTCAGTTCGGATTGTAGGCTGCAACTCGCCTACATGAAGTT
GGAATCGCTAGTAATCGCCGGTCAGCTATACGGCGGTGAATCCGTTCCCGGGCCTTGTACACACCGCCCGTCACACCATG
GAAGCTGTTCATGCCCAAAGTCGTTACCTTAACCGCAAGGAGAGGGGCGCCTAAGGTAGGGATAGTGACTGGGGTGAAGT
CGTAACAAGGTATC
>EU123324.1 Dinophysis caudata strain DC-LOHABE01 16S ribosomal RNA gene, partial sequence; chloroplast
GAGGGGCTCGCGTCTGATTAGCTAGTTGGTAGAGTAATAGCCTACCAAGGCGACGATCAGTAGCTGGTTTGAGAGGATGA
TCAGCCACACTGGGACTGAGACACGGCCCAGACTCCTACGGGAGGCAGCAGTAGGGAATTTTCCGCAATGGGCGAAAGCC
TGACGGAGCAATACCGCGTGAGGGATGACGGCCTGTGGGTTGTAAACCTCTTTTCTCAAGGAAGAAGTTCTGACGGTACT
TGAGGAATAAGCATCGGCTAACTCTGTGCCAGCAGCCGCGGTAATACAGAGGATGCAAGCGTTATCCGGAATCACTGGGC
ATAAAGCGTCTGTAGGTGGTTTGGTAAGTCTGCTGTTAAAGACTGGGGCTCAACCCCAGAAAAGCAGTGGAAACTGCTAG
ACTTGAGTGTGGTAGAGGTAGAGGGAATTCCTAGTGTAGCGGTGAAATGCGTAGATATTAGGAAGAACACCAATGGCGAA
GGCACTCTACTGGGCCATAACTGACACTGAGAGACGACAGCTAGGGGAGCAAATGGGATTAGATACCCCAGTAGTCCTAG
CCGTAAACGATGGATACTAGATGTTGCACGTATTAACCCGTGCAGTATCGTAGCTAAGGCGTTAAGTATCCCGCCTGGGA
AGTACGCTCGCAAGAGTGAAACTCAAAGGAATTGACGGGGGCCCGCACAAGCGGTGGAGTATGTGGTTTAATTCGATGCA
ACGCGAAGAACCTTACCAGGGCTTGACATGTCACAAATCTTCCTGAAAGGGAAGAGCGCCTTCGGGAATGTGAACACAGG
TGGTGCATGGCTGTCGTCAGCTCGTGTCGTGAGATGTTGGGTTAAGTCCCGCAACGAGCGTAACCCTTGTCTTTAGTTGC
CATCATTTAGTTGGGCACTTTAAAGAGACTGCCGGTGATAAACCGGAGGAAGGTGAGGACGACGTCAAGTCAGCATGCCC
CTTACGCCCTGGGCTACACACGTACTACAATGGCCGAGACAAAGAGTCGCAAGTTTGCAAAGACAAGCTAATCTCATAAA
CTCGGTCTCAGTTCGGATTGTAGGCTGCAACTCGCCTACATGAAGTTGGAATCGCTAGTAATCGCCGGTCAGCTATACGG
CGGTGAATCCGTTCCCGGGCCTTGTACACACCGCCCGTCACACCATGGAAGCTGTTCATGCCCAAAGTCGTTACCTTAAC
CGCAAGGAGAGGGGCGCCTAAGGTAGGGATAGTGACTGGGGTGAAGTCGTAACAAGGT
>EU123322.1 Myrionecta rubra strain MR-MAL01 16S ribosomal RNA gene, partial sequence; chloroplast >EU123323.1 Cryptophyta sp. CR-MAL01 16S ribosomal RNA gene, partial sequence; chloroplast
GAGGGGCTCGCGTCTGATTAGCTAGTTGGTAGGGTAATAGCCTACCAAGGCGACGATCAGTAGCTGGTTTGAGAGGATGA
TCAGCCACACTGGGACTGAGACACGGCCCAGACTCCTACGGGAGGCAGCAGTAGGGAATTTTCCGCAATGGGCGAAAGCC
TGACGGAGCAATACCGCGTGAGGGATGACGGCCTGTGGGTTGTAAACCTCTTTTCTCAAGGAAGAAGTTCTGACGGTACT
TGAGGAATAAGCATCGGCTAACTCTGTGCCAGCAGCCGCGGTAATACAGAGGATGCAAGCGTTATCCGGAATCACTGGGC
ATAAAGCGTCTGTAGGTGGTTTGGTAAGTCTGCTGTTAAAGACTGGGGCTCAACCCCAGAAAAGCAGTGGAAACTGCTAG
ACTTGAGTGTGGTAGAGGTAGAGGGAATTCCTAGTGTAGCGGTGAAATGCGTAGATATTAGGAAGAACACCAATGGCGAA
GGCACTCTACTGGGCCATAACTGACACTGAGAGACGACAGCTAGGGGAGCAAATGGGATTAGATACCCCAGTAGTCCTAG
CCGTAAACGATGGATACTAGATGTTGCACGTATTAACCCGTGCAGTATCGTAGCTAAGGCGTTAAGTATCCCGCCTGGGA
AGTACGCTCGCAAGAGTGAAACTCAAAGGAATTGACGGGGGCCCGCACAAGCGGTGGAGTATGTGGTTTAATTCGATGCA
ACGCGAAGAACCTTACCAGGGCTTGACATGTCACAAATCTTCCTGAAAGGGAAGAGTGCCTTCGGGAATGTGAACACAGG
TGGTGCATGGCTGTCGTCAGCTCGTGTCGTGAGATGTTGGGTTAAGTCCCGCAACGAGCGTAACCCTTGTCTTTAGTTGC
CATCATTTAGTTGGGCACTTTAAAGAGACTGCCGGTGATAAACCGGAGGAAGGTGAGGACGACGTCAAGTCAGCATGCCC
CTTACGCCCTGGGCTACACACGTACTACAATGGCCGAGACAAAGAGTCGCAAGTTTGCAAAGACAAGCTAATCTCATAAA
CTCGGTCTCAGTTCGGATTGTAGGCTGCAACTCGCCTACATGAAGTTGGAATCGCTAGTAATCGCCGGTCAGCTATACGG
CGGTGAATCCGTTCCCGGGCCTTGTACACACCGCCCGTCACACCATGGAAGCTGTTCATGCCCAAAGTCGTTACCTTAAC
CGCAAGGAGAGGGGCGCCTAAGGTAGGGATAGTGACTGGGGTGAAGTCGTAACAAGGT
>EU001671.1 Uncultured bacterium clone L4_A07 16S ribosomal RNA gene, partial sequence
AATCTGCCCTTAGGAGGAGGATAACAGCTGGAAACGGTTGCTAATACTCCATATGCCGAGAGGTGAAAGGATTTATCCAC
CTAAGGAGGAGCTCGCGTCTGATTAGCTAGTTGGTAGGGTAATAGCCTACCAAGGCGACGATCAGTAGCTGGTTTGAGAG
GATGATCAGCCACACTGGGACTGAGACACGGCCCAGACTCCTACGGGAGGCAGCAGTAGGGAATTTTCCGCAATGGGCGA
AAGCCTGACGGAGCAATACCGCGTGAGGGATGACGGCCTGTGGGTTGTAAACCTCTTTTCTCAAGGAAGAAGTTCTGACG
GTACTTGAGGAATAAGCATCGGCTAACTCTGTGCCAGCAGCCGCGGTAATACAGAGGATGCAAGCGTTATCCGGAATCAC
TGGGCATAAAGCGTCTGTAGGTGGTTTGGTAAGTCTGCTGTTAAAGACTGGGGCTCAACCCCAGAAAAGCAGTGGAAACT
GCTAGACTTGAGTGTGGTAGAGGTAGAGGGAATTCCTAGTGTAGCGGTGAAATGCGTAGATATTAGGAAGAACACCAATG
GCGAAGGCACTCTACTGGGCCATAACTGACACTGAGAGACGACAGCTAGGGGAGCAAATGGGATTAGATACCCCAGTAGT
CCTAGCCGTAAACGATGGATACTAGATGTTGCACGTATTAACCCGTGCAGTATCGTAGCTAAGGCGTTAAGTATCCCGCC
TGGGAAGTACGCTCGCAAGAGTGAAACTCAAAGGAATTGACGGGGGCCCGCACAAGCGGTGGAGTATGTGGTTTAATTCG
ATGCAACG
>AY453067.1 Teleaulax amphioxeia 16S ribosomal RNA gene, partial sequence; plastid
AGCTAGTTGGTAGGGTAATAGCCTACCAAGGCGACGATCAGTAGCTGGTTTGAGAGGATGATCAGCCACACTGGGACTGA
GACACGGCCCAGACTCCTACGGGAGGCAGCAGTAGGGAATTTTCCGCAATGGGCGAAAGCCTGACGGAGCAATACCGCGT
GAGGGATGACGGCCTGTGGGTTGTAAACCTCTTTTCTCAAGGAAGAAGTTCTGACGGTACTTGAGGAATAAGCATCGGCT
AACTCTGTGCCAGCAGCCGCGGTAATACAGAGGATGCAAGCGTTATCCGGAATCACTGGGCATAAAGCGTCTGTAGGTGG
TTTGGTAAGTCTGCTGTTAAAGACTGGGGCTCAACCCCAGAAAAGCAGTGGAAACTGCTAGACTTGAGTGTGGTAGAGGT
AGAGGGAATTCCTAGTGTAGCGGTGAAATGCGTAGATATTAGGAAGAACACCAATGGCGAAGGCACTCTACTGGGCCATA
ACTGACACTGAGAGACGACAGCTAGGGGAGCAAATGGGATTAGATACCCCAGTAGTCCTAGCCGTAAACGATGGATACTA
GATGTTGCACGTATTAACCCGTGCAGTATCGTAGCTAAGGCGTTAAGTATCCCGCCTGGGAAGTACGCTCGCAAGAGTGA
AACTCAAAGGAATTGACGGGGGCCCGCACAAGCGGTGGAGTATGTGGTTTAATTCGATGCAACGCGAAGAACCTTACCAG
GGCTTGACATGTCACAAATCTTCCTGAAAGGGAAGAGTGCCTTCGGGAATGTGAACACAGGTGGTGCATGGCTGTCGTCA
GCTCGTGTCGTGAGATGTTGGGTTAAGTCCCGCAACGAGCGTAACCCTTGTCTTTAGTTGCCATCATTTAGTTGGGCACT
TTAAAGAGACTGCCGGTGATAAACCGGAGGAAGGTGAGGACGACGTCAAGTCAGCATGCCCCTTACGCCCTGGGCTACAC
ACGTACTACAATGGCCGAGACAAAGAGTCGCAAGTTTGCAAAGACAAGCTAATCTCATAAACTCGGTCTCAGTTCGGATT
GTAGGCTGCAACTCGCCTACATGAAGTTGGAATCGCTAGTAATCGCCGGTCAGCTATACGGCGGTGAATCCGTTCCCGGG
CCTTGTACACACCGCCCGTCACACCATGGAAGCTGTTCATGCCCAAAGTCGTTACCTTAACCGCAAGGAGAGGGGCGCCT
AAGGTAGGGATAGTGACTGGG
>AY580407.1 Uncultured cyanobacterium clone PI_4a10a 16S ribosomal RNA gene gene, partial sequence >LN879979.1 Uncultured cyanobacterium partial 16S rRNA gene, clone HL2SH17
TGCTTATCATGCAAGTCGTACGAGAGCTTTTAGCTCTAGTGGCGGACGGGTGAGTAACACGTGAGAATCTGCCCTTAGGA
GGAGGATAACAGCTGGAAACGGTTGCTAATACTCCATATGCCGAGAGGTGAAAGGATTTATCCACCTAAGGAGGAGCTCG
CGTCTGATTAGCTAGTTGGTAGGGTAATAGCCTACCAAGGCGACGATCAGTAGCTGGTTTGAGAGGATGATCAGCCACAC
TGGGACTGAGACACGGCCCAGACTCCTACGGGAGGCAGCAGTAGGGAATTTTCCGCAATGGGCGAAAGCCTGACGGAGCA
ATACCGCGTGAGGGATGACGGCCTGTGGGTTGTAAACCTCTTTTCTCAAGGAAGAAGTTCTGACGGTACTTGAGGAATAA
GCATCGGCTAACTCTGTGCCAGCAGCCGCGGTAATACAGAGGATGCAAGCGTTATCCGGAATCACTGGGCATAAAGCGTC
TGTAGGTGGTTTGGTAAGTCTGCTGTTAAAGACTGGGGCTCAACCCCAGAAAAGCAGTGGAAACTGCTAGACTTGAGTGT
GGTAGAGGTAGAGGGAATTCCTAGTGTAGCGGTGAAATGCGTAGATATTAGGAAGAACACCAATGGCGAAGGCACTCTAC
TGGGCCATAACTGACACTGAGAGACGACAGCTAGGGGAGCAAATGGGATTAGATACCCCAGTAGTCCTAGCCGTAAACGA
TGGATACTAGATGTTGCACGTATTAACCCGTGCAGTATCGTAGCTAAGGCGTTAAGTATCCCGCCTGGGAAGTACGCTCG
CAAGAGTGAAACTCAAAGGAATTGACGGGGGCCCGCACAAGCGGTGGAGTATGTGGTTTAATTCGATGCAACGCGAAGAA
CCTTACCAGGGCTTGACATGTCACAAATCTTCTTGAAA
>AB073114.1 Dinophysis acuminata plastid gene for 16S rRNA, partial sequence >AB073115.1 Dinophysis fortii plastid gene for 16S rRNA, partial sequence >AB073116.1 Dinophysis norvegica plastid gene for 16S rRNA, partial sequence >AB164405.1 Dinophysis tripos chloroplast gene for 16S rRNA, partial sequence >AB375870.1 Amylax buxus chloroplast gene for 16S rRNA, partial sequence >AB375871.1 Amylax triacantha chloroplast gene for 16S rRNA, partial sequence
AGTTGGTAGGGTAATAGCCTACCAAGGCGACGATCAGTAGCTGGTTTGAGAGGATGATCAGCCACACTGGGACTGAGACA
CGGCCCAGACTCCTACGGGAGGCAGCAGTAGGGAATTTTCCGCAATGGGCGAAAGCCTGACGGAGCAATACCGCGTGAGG
GATGACGGCCTGTGGGTTGTAAACCTCTTTTCTCAAGGAAGAAGTTCTGACGGTACTTGAGGAATAAGCATCGGCTAACT
CTGTGCCAGCAGCCGCGGTAATACAGAGGATGCAAGCGTTATCCGGAATCACTGGGCATAAAGCGTCTGTAGGTGGTTTG
GTAAGTCTGCTGTTAAAGACTGGGGCTCAACCCCAGAAAAGCAGTGGAAACTGCTAGACTTGAGTGTGGTAGAGGTAGAG
GGAATTCCTAGTGTAGCGGTGAAATGCGTAGATATTAGGAAGAACACCAATGGCGAAGGCACTCTACTGGGCCATAACTG
ACACTGAGAGACGACAGCTAGGGGAGCAAATGGGATTAGATACCCCAGTAGTCCTAGCCGTAAACGATGGATACTAGATG
TTGCACGTATTAACCCGTGCAGTATCGTAGCTAAGGCGTTAAGTATCCCGCCTGGGAAGTACGCTCGCAAGAGTGAAACT
CAAAGGAATTGACGGGGGCCCGCACAAGCGGTGGAGTATGTGGTTTAATTCGATGCAACGCGAAGAACCTTACCAGGGCT
TGACATGTCACAAATCTTCCTGAAAGGGAAGAGTGCCTTCGGGAATGTGAACACAGGTGGTGCATGGCTGTCGTCAGCTC
GTGTCGTGAGATGTTGGGTTAAGTCCCGCAACGAGCGTAACCCTTGTCTTTAGTTGCCATCATTTAGTTGGGCACTTTAA
AGAGACTGCCGGTGATAAACCGGAGGAAGGTGAGGACGACGTCAAGTCAGCATGCCCCTTACGCCCTGGGCTACACACGT
ACTACAATGGCCGAGACAAAGAGTCGCAAGTTTGCAAAGACAAGCTAATCTCATAAACTCGGTCTCAGTTCGGATTGTAG
GCTGCAACTCGCCTACATGAAGTTGGAATCGCTAGTAATCGCCGGTCAGCTATACGGCGGTGAATCCGTTCCCGGGCCTT
GTACACACCGCCCGTCACACCATGGAAGCTGTTCATGCCCAAAGTCGTTACCTTAACCGCAAGGAGAGGGGCGCCTAAGG
TAGGGATAGTGACTGGGGTGAAGTC
>KX937690.1 Uncultured marine eukaryote clone 70S3Ac3nx 16S ribosomal RNA gene, partial sequence; plastid
GAGTTTGATCCTGGCTCAGGATGAACGCTGGCGGTATGCTTAATACATGCAAGTCGTACGAGAGCTTTTAGCTCTAGTGG
CGGACGGGTGAGTAACACGTGAGAATCTGCCCTTAGGAGGAGGATAACAGCTGGAAACGGTTGCTAATACTCCATATGCC
GAGAGGTGAAAGGATTTATCCACCTAAGGAGGAGCTCGCGTCTGATTAGCTAGTTGGTAGGGTAATAGCCTGCCAAGGCG
ACGATCAGTAGCTGGTTTGAGAGGATGATCAGCCACACTGGGACTGAGACACGGCCCAGACTCCTACGGGAGGCAGCAGT
AGGGAATTTACCGCAATGGGCGAAAGCCTGACGGAGCAATACCGCGTGAGGGATGACGGCCTGTGGGTTGTAAACCTCTT
TTCTCAAGGAAGAAGTTCTGACGGTACTTGAGGAATAAGCATCGGCTAACTCTGTGCCAGCAGCCGCGGTAATACAGAGG
ATGCAAGCGTTATCCGGAATCACTGGGCATAAAGCGTCTGTAGGTGGTTTGGTAAGTCTGCTGTTAAAGACTGGGGCTCA
ACCCCAGAAAAGCAGTGGAAACTGCTAGACTTGAGTGTGGTAGAGGTAGAGGGAATTCCTAGTGTAGCGGTGAAATGCGT
AGATATTAGGAAGAACACCAATGGCGAAGGCACTCTACTGGGCCATAACTGACACTGAGAGACGACAGCTAGGGGAGCAA
ATGGGATTAGATACCCCAGTAGTCCTAGCCGTAAACGATGGATACTAGATGTTGCACGTATTAACCCGTGCAGTATCGTA
GCTAAGGCGTTAAGTATCCCGCCTGGGGAGTACGCTCGCAAGAGTGAAACTCAAAGGAATTGACGGGGGCCCGCACAAGC
GGTGGAGTATGTGGTTTAATTCGATGCAACGCGAAGAACCTTACCAGGGCTTGACATGTCACAAATCTTCCTGAGAGGGA
AGAGTGCCTTCGGGAATGTGAACACAGGTGGTGCATGGCTGTCGTCAGCTCGTGTCGTGAGATGTTGGGTTAAGTCCCGC
AACGAGCGTAACCCTTGTCTTTAGTTGCCATCATTTAGTTGGGCACTTTAAAGAGACTGCCGGTGATAAACCGGAGGAAG
GTGAGGACGACGTCAAGTCAGCATGCCCCTTACGCCCTGGGCTACACACGTACTACAATGGCCGAGACAAAGAGTCGCAA
GTTTGCAAAGACAAGCTAATCTCATAAACTCGGTCTCAGTTCGGATTGTAGGCTGCAACTCGCCTACATGAAGTTGGAAT
CGCTAGTAATCGCCGGTCAGCTATACGGCGGTGAATCCGTTCCCGGGCCTTGTACACACCGCCTGTCACACCATGGAAGC
TGTTCATGCCCAAAGTCGTTACCTTAACCGCAAGGAGAGGGGCGCCTAAGGTAGGGATAGTGACTGGGGTGAAGTCGTAA
CAAGGTAACC
>LC130593.1 Uncultured phototrophic eukaryote chloroplast gene for 16S ribosomal RNA, partial sequence, clone: wr_euk_18
TGGAAACGGTTGCTAATACTCCATATGCCGAGAGGTGAAAGGATTTATCTACCTAAGGAGGAGCTCGCGTCTGATTAGCT
AGTTGGTAGGGTAATGGCCTACCAAGGCGACGATCAGTAGCTGGTTTGAGAGGATGATCAGCCACACTGGGACTGAGACA
CGGCCCAGACTCCTACGGGAGGCAGCAGTAGGGAATTTTCCGCAATGGGCGAAAGCCTGACGGAGCAATACCGCGTGAGG
GATGACGGCCTGTGGGTTGTAAACCTCTTTTCTCAAGGAAGAAGTTCTGACGGTACTTGAGGAATAAGCATCGGCTAACT
CTGTGCCAGCAGCCGCGGTAATACAGAGGATGCAAGCGTTATCCGGAATCACTGGGCATAAAGCGTCTGTAGGTGGTTTG
GTAAGTCTGCTGTTAAAGACTGGGGCTCAACCCCAGAAAAGCAGTGGAAACTGCTAGACTTGAGTGTGGTAGAGGTAGAG
GGAATTCCTAGTGTAGCGGTGAAATGCGTAGATATTAGGAAGAACACCAATGGCGAAGGCACTCTACTGGACCATAACTG
ACACTGAGAGACGACAGCTAGGGGAGCAAATGGGATTAGATACCCCAGTAGTC
>LM652210.1 Uncultured protist partial 16S rRNA gene, clone EE5-002_G01
GATGAACGCTGGCGGTATGCTTAATACATGCAAGTCGTACGAGAGCTTTTAGCTCTAGTGGCGGACGGGTGAGTAACACG
TGAGAATCTGCCCTTAGGAGGAGGATAACAGCTGGAAACGGTTGCTAATACTCCATATGCCGAGAGGTGAAAGGATTTAT
CCACCTAAGGAGGAGCTCGCGTCTGATTAGCTAGTTGGTAGGGTAAAGGCCTACCAAGGCGACGATCAGTAGCTGGTTTG
AGAGGATGATCAGCCACACTGGGACTGAGGCACGGCCCAGACTCCTACGGGAGGCAGCAGTAGGGAATTTTCCGCAATGG
GCGAAAGCCTGACGGAGCAATACCGCGTGAGGGATGACGGCCTGTGGGTTGTAAACCTCTTTTCTCAAGGAAGAAGTTCT
GACGGTACTTGAGGAATAAGCATCGGCTAACTCTGTGCCAGCAGCCGCGGTAATACAGAGGATGCAAGCGTTATCCGGAA
TCACTGGGCATAAAGCGTCTGTAGGTTGTTTGGTAAGTCTGCTGTTAAAGACTGGGGCTCAACCCCAGAAAAGCAGTGGA
AACTGCCGGACTTGAGTGTGGTAGAGGTAGAGGGAATTCCTAGTGTAGCGGTGAAATGCGTAGATATTAGGAAGAACACC
AATGGCGAAGGCACTCTACTGGGCCATAACTGACACTGAGAGACGACAGCTAGGGGAGCAAATGGGATTAGATACCCCAG
TAGTCCTAGCCGTAAACGATGGATACTAGATGTTGCACGTATTAACCCGTGCAGTATCGTAGCTAAGGCGTTAAGTATCC
CGCCTGGGAAGTACGCTCGCAAGAGTGAAACTCAAAGGAATTGACGGGGGCCCGCACAAGCGGTGGAGTATGTGGTTTAA
TTCGATGCAACGCGAAGAACCTTACCAGGGCTTGACATGTCACAAATCTTTT
>LM652189.1 Uncultured protist partial 16S rRNA gene, clone EE5-002_D11
GATGAACGCTGGCGGTATGCTTAATACATGCAAGTCGTACGAGAGCTTTTAGCTCTAGTGGCGGACGGGTGAGTAACACG
TGAGAATCTGCCCTTAGGAGGAGGATAACAGCTGGAAACGGTTGCTAATACTCCATATGCCGAGAGGTGAAAGGATTTAT
CCACCTAAGGAGGAGCTCGCGTCTGATTAGCTAGTTGGTAGGGTAAAGGCCTACCAAGGCGACGATCAGTAGCTGGTTTG
AGAGGATGATCAGCCACACTGGGACTGAGACACGGCCCAGACTCCTACGGGAGGCAGCAGTAGGGAATTTTCCGCAATGG
GCGAAAGCCTGACGGAGCAATACCGCGTGAGGGATGACGGCCTGTGGGTTGTAAACCTCTTTTCTCAAGGAAGAAGTTCT
GACGGTACTTGAGGAATAAGCATCGGCTAACTCTGTGCCAGCAGCCGCGGTAATACAGAGGATGCAAGCGTTATCCGGAA
TCACTGGGCATAAAGCGTCTGTAGGTTGTTTGGTAAGTCTGCTGTTAAAGACTGGGGCTCAACCCCAGAAAAGCAGTGGA
AACTGCCGGACTTGAGTGTGGTAGAGGTAGAGGGAATTCCTAGTGTAGCGGTGAAATGCGTAGATATTAGGAAGAACACC
AATGGCGAAGGCACTCTACTGGGCCATAACTGACACTGAGAGACGACAGCTAGGGGAGCAAATGGGATTAGATACCCCAG
TAGTCCTAGCCGTAAACGATGGATACTAGATGTTGCACGTATTAACCCGTGCAGTATCGTAGCTAAGGCGTTAAGTATCC
CGCCTGGGAAGTACGCTCGCAAGAGTGAAACTCAAAGGAATTGACGGGGGCCCGCACAAGCGGTGGAGTATGTGGTTTAA
TTCGATGCAACGCGAAGAACCTTACCAGGGCTTGACATGTCACAAATCTTTT
>LM652170.1 Uncultured protist partial 16S rRNA gene, clone EE5-002_B12
GATGAACGCTGGCGGTATGCTTAATACATGCAAGTCGTACGAGAGCTTTTAGCTCTAGTGGCGGACGGGTGAGTAACACG
TGAGAATCTGCCCTTAGGAGGAGGATAACAGCTGGAAACGGTTGCTAATACTCCATATGCCGAGAGGTGAAAGGATTTAT
CCACCTAAGGAGGAGCTCGCGTCTGATTAGCTAGTTGGTAGGGTAAAGGCCTACCAAGGCGACGATCAGTAGCTGGTTTG
AGAGGATGATCAGCCACACTGGGACTGAGACACGGCCCAGACTCCTACGGGAGGCAGCAGTAGGGAATTTTCCGCAATGG
GCGAAAGCCTGACGGAGCAATACCGCGTGAGGGATGACGGCCTGTGGGTTGTAAACCTCTTTTCTCAAGGAAGAAGTTCT
GACGGTACTTGAGGAATAAGCATCGGCTAACTCTGTGCCAGCAGCCGCGGTAATACAGAGGATGCAAGCGTTATCCGGAA
TCACTGGGCATAAAGCGTCTGTAGGTTGTTTGGTAAGTCTGCTGTTAAAGACTGGGGCTCAACCCCAGAAAAGCAGTGGA
AACTGCCGGACTTGAGTGTGGTAGAGGTAGAGGGAATTCCTAGTGTAGCGGTGAAATGCGTAGATATTAGGAAGAACACC
AATGGCGAAGGCACTCTACTGGGCCATAACTGACACTGAGAGACGACAGCTAGGGGAGCAAATGGGATTAGATACCCCAG
TAGTCCTAGCCGTAAACGATGGATACTAGATGTTGCACGTATTAACCCGTGCAGTATCGTAGCTAAGGCGTTAAGTATCC
CGCCTGGGAAGTACGCTCGCAAGAGTGAAACTCAAAGGAATTGACGGGGGCCCGCACAAGCGGTGGAGTATGTGGTTTAA
TTCGATGCAACGCGAAGAACCTTACCAGGGCTTGACATGTCACAAATCTTTT
>LM652020.1 Uncultured protist partial 16S rRNA gene, clone EE2-2_A02
GATGAACGCTAGCGGCAGGCCTAATACATGCAAGTCGAACGAGATTGTTTTAGCAATAGAACATGAAAGTGGCGCACGGG
TGCGTAACACGTATGCAATCTACCTCTAATAGGGAAATAGCTTCGAGAAATCGGAATTAATGTCCCATAACATATTTGAA
TGGCATCATTTGAATATCAAACCTCCGGGGATTAGAGATGAGCATGCGCAACATTAGCTAGTTGGTAGGGTAAAGGCCTA
CCAAGGCGACGATCAGTAGCTGGTTTGAGAGGATGATCAGCCACACTGGGACTGAGACACGGCCCAGACTCCTACGGGAG
GCAGCAGTAGGGAATTTTCCGCAATGGGCGAAAGCCTGACGGAGCAATACCGCGTGAGGGATGACGGCCTGTGGGTTGTA
AACCTCTTTTCTCAAGGAAGAAGTTCTGACGGTACTTGAGGAATAAGCATCGGCTAACTCTGTGCCAGCAGCCGCGGTAA
TACAGAGGATGCAAGCGTTATCCGGAATCACTGGGCATAAAGCGTCTGTAGGTTGTTTGGTAAGTCTGCTGTTAAAGACT
GGGGCTCAACCCCAGAAAAGCAGTGGAAACTGCCGGACTTGAGTGTGGTAGAGGTAGAGGGAATTCCTAGTGTAGCGGTG
AAATGCGTAGATATTAGGAAGAACACCAATGGCGAAGGCACTCTACTGGGCCATAACTGACACTGAGAGACGACAGCTAG
GGGAGCAAATGGGATTAGATACCCCAGTAGTCCTAGCCGTAAACGATGGATACTAGATGTTGCACGTATTAACCCGTGCA
GTATCGTAGCTAAGGCGTTAAGTATCCCGCCTGGGAAGTACGCTCGCAAGAGTGAAACTCAAAGGAATTGACGGGGGCCC
GCACAAGCGGTGGAGTATGTGGTTTAATTCGATGCAACGCGAAGAACCTTACCAGGGCTTGACATGTCACAAATCTTTTG
AAAGAAAAGAGTGC
>LN879982.1 Uncultured bacterium partial 16S rRNA gene, clone HL2SH20
GAGTTTGATCCTGGCTCAGGATGAACGCTGGCGGTATGCTTAATACATGCAAGTCGTACGAGGGCTTTTAGCTCTAGTGG
CGGACGGGTGAGTAACACGTGAGAATCTGCCCTTAGGAGGAGGATAACAGCTGGAAACGGTTGCTAATACTCCATACGCC
GAGAGGTGAAAGGATTTATCTGCTTAAGGAGGAGCTCGCGTCTGATTAGCTAGTTGGTAAGGTAAAGGCTTACCAAGGCG
ACGATCAGTAGCTGGTTTGAGAGGATGATCAGCCACACTGGGACTGAGACACGGCCCAGACTCCTACGGGAGGCAGCAGT
AGGGAATTTTCCGCAATGGGCGAAAGCCTGACGGAGCAATACCGCGTGAGGGATGACGGCCTGTGGGTTGTAAACCTCTT
TTCTCAAGGAAGAAGTTCTGACGGTACTTGAGGAATAAGCATCGGCTAACTCTGTGCCAGCAGCCGCGGTAATACAGAGG
ATGCAAGCGTTATCCGGAATCACTGGGCATAAAGCGTCTGTAGGTTGTTTGGTAAGTCTGCTGTTAAAGACTGGGGCTCA
ACCCCAGAAAAGCAGTGGAAACTGCTAGACTTGAGTGTGGTAGAGGTAGAGGGAATTCCTAGTGTAGCGGTGAAATGCGT
AGATATTAGGAAGAACACCAATGGCGAAGGCACTCTACTGGGCCATAACTGACACTGAGAGACGACAGCTAGGGGAGCAA
ATGGGATTAGATACCCCAGTAGTCCTAGCCGTAAACGATGGATACTAGATGTTGCACGTATTA
>AB930780.1 Uncultured bacterium gene for 16S ribosomal RNA, partial sequence, clone: Fei_13Dec10m_56
GATGAACGCTGGCGGTATGCTTAATACATGCAAGTCGTACGAAGGCTTTTAGCCTTAGTGGCGGACGGGTGAGTAACACG
TGAGAATCTGCCCTTAGGAGGATAACAGCTGGAAACGGTTGCTAATACTCCATATGCCGAGAGGTGAAAGGATTTATCTA
CCTAAGGAGGAGCTCGCGTCTGATTAGCTAGTTGGTAAGGTAATGGCTTACCAAGGCGACGATCAGTAGCTGGTTTGAGA
GGATGATCAGCCACACTGGGACTGAGACACGGCCCAGACTCCTACGGGAGGCAGCAGTAGGGAATTTTCCGCAATGGGCG
AAAGCCTGACGGAGCAATACCGCGTGAGGGATGACGGCCTGTGGGTTGTAAACCTCTTTTCTCAAGGAAGAAGTTCTGAC
GGTACTTGAGGAATAAGCATCGGCTAACTCTGTGCCAGCAGCCGCGGTAATACAGAGGATGCAAGCGTTATCCGGAATCA
CTGGGCATAAAGCGTCTGTAGGTGGTTTGGTAAGTCTGCTGTTAAAGACTGGGGCTCAACCCCAGAAAAGCAGTGGAAAC
TGCTAGACTTGAGTGTGGTAGAGGTAGAGGGAATTCCTAGTGTAGCGGTGAAATGCGTAGATATTAGGAAGAACACCAAT
GGCGAAGGCACTCTACTGGACCATAACTGACACTGAGAGACGACAGCTAGGGGAGCAAATGGGATTAGATACCCCAGTAG
TCCTAGCCGTAAACGATGGATACTAGATGTTGCACGTATTAACCCGTGCAGTATCGTAGCTAAGGCGTTAAGTATCCCGC
CTGGGAAGTACGCTCGCAAGAGTGAAACTCAAAGGAATTGACGGGGGCCCGCACAAGCGGTGGAGTATGTGGTTTAATTC
GATGCAACGCGAAGAACCTTACCAGGGCTTGACATGTCACAAATCTTTCTGAAAGGAAAGAGTGCCTTCGGGAATGTGAA
CACAGGTGGTGCATGGCTGTCGTCAGCTCGTGTCGTGAGATGTTGGGTTAAGTCCCGCAACGAGCGTAACCCTTGTCTTT
AGTTGCCATCATTAAGTTGGGCACTTTAAAGAGACTGCCGGTGATAAACCGGAGGAAGGTGAGGACGACGTCAAGTCAGC
ATGCCCCTTACGCCCTGGGCTACACACGTACTACAATGGCCGAGACAAAGAGTCGCAAGTTTGCAAAGACAAGCTAATCT
CATAAACTCGGTCTCAGTTCGGATTGTAGGCTGCAACTCGCCTACATGAAGTCGGAATCGCTAGTAATCGCCGGTCAGCT
ATACGGCGGTGAATCCGTTCCCGGGCCTTGTACACACCGCCCGTCACACCATGGAAGCTATTCACACCCAAAGTCGTTAC
CTTAACCGCGAGGAGGGGGGCGCCTAAGGTGGGGGTAGTGACTGGGGTG
>JQ198006.1 Uncultured bacterium clone SeaWat_71026 16S ribosomal RNA gene, partial sequence
GATGAACGCTGGCGGTATGCTTAATACATGCAAGTCGTACGAGAGCTTTTAGCTCTAGTGGCGGACGGGTGAGTAACACG
TGAGAATCTGCCCTTAGGAGGAGGATAACAGCTGGAAACGGTTGCTAATACTCCATATGCCGAGAGGTGAAAGGATTTAT
CCACCTAAGGAGGAGCTCGCGTCTGATTAGCTAGTTGGTAGGGTAATAGCCTACCAAGGCGACGATCAGTAGCTGGTTTG
AGAGGATGATCAGCCACACTGGGACTGAGACACGGCCCAGACTCCTACGGGAGGCAGCAGTAGGGAATTTTCCGCAATGG
GCGAAAGCCTGACGGAGCAATACCGCGTGAGGGATGACGGCCTGTGGGTTGTAAACCTCTTTTCTCAAGGAAGAAGCTCT
GACGGTACTTGAGGAATAAGCATCGGCTAACTCTGTGCCAGCAGCCGCGGTAATACAGAGGATGCAAGCGTTATCCGGAA
TCACTGGGCATAAAGCGTCTGTAGGTGGTTTGGTAAGTCTGCTGTTAAAGACTGGGGCTCAACCCCAGAAAAGCAGTGGA
AACTGCTAGACTTGAGTGTGGTAGAGGTAGAGGGAATTCCTAGTGTAGCGGTGAAATGCGTAGATATTAGGAAGAACACC
AATGGCGAAGGCACTCTACTGGGCCATAACTGACACTGAGAGACGACAGCTAGGGGAGCAAATGGGATTAGATACCCCAG
TAGTCCTAGCCGTAAACGATGGATACTAGATGTTGCACGTATTAACCCGTGCAGTATCGTAGCTAAGGCGTTAAGTATCC
CGCCTGGGAAGTACGCTCGCAAGAGTGAAACTCAAAGGAATTGACGGGGGCCCGCACAAGCGGTGGAGTATGTGGTTTAA
TTCGATGCAACGCGAAGAACCTTACCAGGGCTTGACATGTCACAAATCTTCCTGAAAGGGAAGAGTGCCTTCGGGAATGT
GAACACAGGTGGTGCATGGCTGTCGTCAGCTCGTGTCGTGAGATGTTGGGTTAAGTCCCGCAACGAGCGTAACCCTTGTC
TTTAGTTGCCATCATTTAGTTGGGCACTTTAAAGAGACTGCCGGTGATAAACCGGAGGAAGGTGAGGACGACGTCAAGTC
AGCATGCCCCTTACGCCCTGGGCTACACACGTACTACAATGGCCGAGACAAAGAGTCGCAAGTTTGCAAAGACAAGCTAA
TCTCATAAACTCGGTCTCAGTTCGGATTGTAGGCTGCAACTCGCCTACATGAAGTTGGAATCGCTAGTAATCGCCGGTCA
GCTATACGGCGGTGAATCCGTTCCCGGGCCT
>JQ194838.1 Uncultured bacterium clone SeaWat_15190 16S ribosomal RNA gene, partial sequence
GATGAACGCTGGCGGTATGCTTAATACATGCAAGTCGTACGAGAGCTTTTAGCTCTAGTGGCGGACGGGTGAGTAACACG
TGAGAATCTGCCCTTAGGAGGAGGATAACAGCTGGAAACGGTTGCTAATACTCCATATGCCGAGAGGTGAAAGGATTTAT
CCACCTAAGGAGGAGCTCGCGTCTGATTAGCTAGTTGGTAGGGTAATAGCCTACCAAGGCGACGATCAGTAGCTGGTTTG
AGAGGATGATCAGCCACACTGGGACTGAGACACGGCCCAGACTCCTACGGGAGGCAGCAGTAGGGAATTTTCCGCAATGG
GCGAAAGCCTGACGGAGCAATACCGCGTGAGGGATGACGGCCTGTGGGTTGTAAACCTCTTTTCTCAAGGAAGAAGTTCT
GACGGTACTTGAGGAATAAGCATCGGCTAACTCTGTGCCAGCAGCCGCGGTAATACAGAGGATGCAAGCGTTATCCGGAA
TCACTGGGCATAAAGCGTCTGTAGGTGGTTTGGTAAGTCTGCTGTTAAAGACTGGGGCTCAACCCCAGAAAAGCAGTGGA
AACTGCTAGACTTGAGTGTGGTAGAGGTAGAGGGAATTCCTAGTGTAGCGGTGAAATGCGTAGATATCAGGAAGAACACC
AATGGCGAAGGCACTCTACTGGGCCATAACTGACACTGAGAGACGACAGCTAGGGGAGCAAATGGGATTAGATACCCCAG
TAGTCCTAGCCGTAAACGATGGATACTAGATGTTGCACGTATTAACCCGTGCAGTATCGTAGCTAAGGCGTTAAGTATCC
CGCCTGGGAAGTACGCTCGCAAGAGTGAAACTCAAAGGAATTGACGGGGGCCCGCACAAGCGGTGGAGTATGTGGTTTAA
TTCGATGCAACGCGAAGAACCTTACCAGGGCTTGACATGTCACAAATCTTCCTGAAAGGGAAGAGTGCCTTCGGGAATGT
GAACACAGGTGGCGCATGGCTGTCGTCAGCTCGTGTCGTGAGATGTTGGGTTAAGTCCCGCAACGAGCGTAACCCTTGTC
TTTAGTTGCCATCATTTAGTTGGGCACTTTAAAGAGACTGCCGGTGATAAACCGGAGGAAGGTGAGGACGACGTCAAGTC
AGCATGCCCCTTACGCCCTGGGCTACACACGTACTACAATGGCCGAGACAAAGAGTCGCAAGTTTGCAAAGACAAGCTAA
TCTCATAAACTCGGTCTCAGTTCGGATTGTAGGCTGCAACTCGCCTACATGAAGTTGGAATCGCTAGTAATCGCCGGTCA
GCTATACGGCGGTGAATCCGTTCCCGGGCCT
>KF443423.1 Uncultured bacterium clone A12 16S ribosomal RNA gene, partial sequence
AGAGTTTGATCCTGGCTCAGGATGAACGCTGGCGGTATGCTTAATACATGCAAGTCGTACGAAGGCTTTTAGCCTTAGTG
GCGGACGGGTGAGTAACACGTGAGAATCTGCCCTTAGGAGGAGGATAACAGCTGGAAACGGTTGCTAATACTCCATATGC
CGAGAGGTGAAAGAATTTATTTGCCTAAGGAGGAGCTCGCGTCTGATTAGCTAGTTGGTAGGGTAATGGCCTACCAAGGC
GACGATCAGTAGCTGGTTTGAGAGGATGATCAGCCACACTGGGACTGAGACACGGCCCAGACTCCTACGGGAGGCAGCAG
TAGGGAATTTTCCGCAATGGGCGAAAGCCTGACGGAGCAATACCGCGTGAGGGATGACGGCCTGTGGGTTGTAAACCTCT
TTTCTCAAGGAAGAAGTTCTGACGGTACTTGAGGAATAAGCATCGGCTAACTCTGTGCCAGCAGCCGCGGTAATACAGAG
GATGCAAGCGTTATCCGGAATCACTGGGCATAAAGCGTCTGTAGGTGGTTTGGTAAGTCTGCTGTTAAAGACTGGGGCTC
AACCCCAGAAAAGCAGTGGAAACTGCCAGACTTGAGTGTGGTAGAGGTAGAGGGAATTCCTAGTGTAGCGGTGAAATGCG
TAGATATTAGGAAGAACACCAATGGCGAAGGCACTCTACTGGACCATAACTGACACTGGGAGACGACAGCTAGGGGAGCA
AATGGGATTAGATACCCCAGTAGTCCTAGCCGTAAACGATGGATACTAGATGTTGCACGTATTAACCCGTGCAGTATCGT
>KC687152.1 Uncultured cyanobacterium clone cyE-6v 16S ribosomal RNA gene, partial sequence
CGGACGGGTGAGTAACGCGTGAGAATCTGCCCTTAGGAGGAGGATAACAGCTGGAAACGGTTGCTAATACTCCATATGCC
GAGAGGTGAAAGGATTTATCCACCTAAGGAGGAGCTCGCGTCTGATTAGCTAGTTGGTAGGGTAAAGGCCTACCAAGGCG
ACGATCAGTAGCTGGTTTGAGAGGATGATCAGCCACACTGGGACTGAGACACGGCCCAGACTCCTACGGGAGGCAGCAGT
AGGGAATTTTCCGCAATGGGCGAAAGCCTGACGGAGCAATACCGCGTGAGGGATGACGGCCTGTGGGTTGTAAACCTCTT
TTCTCAAGGAAGAAGTTCTGACGGTACTTGAGGAATAAGCATCGGCTAACTCTGTGCCAGCAGCCGCGGTAATACAGAGG
ATGCAAGCGTTATCCGGAATCACTGGGCATAAAGCGTCTGTAGGTTGTTTGGTAAGTCTGCTGTTAAAGACTGGGGCTCA
ACCCCAGAAAAGCAGTGGAAACTGCCGGACTTGAGTGTGGTAGAGGTAGAGGGAATTCCTAGTGTAGCGGTGAAATGCGT
AGATATTAGGAAGAACACCAATGGCGAAGGCACTCTACTGGGCCATAACTGACACTGAGAGACGACAGCTAGGGGAGCAA
ATGGGATTAGATACCCCAGTAGTC
>JX016923.1 Uncultured bacterium clone HglFeb5E1 16S ribosomal RNA gene, partial sequence
AGAGTTTGATCATGGCTCAGGATGAACGCTGGCGGTATGCTTAATACATGCAAGTCGTACGAGAACTTTTAGTTCTAGTG
GCGGACGGGTGAGTAACACGTGAGAATCTGCCCTTAGGAGGAGGATAACAGCTGGAAACGGTTGCTAATACTCCATATGC
CGAGAGGTGAAAGGATTTATCTGCCTAAGGAGGAGCTCGCGTCTGATTAGCTAGTTGGTAGGGTAATAGCCTACCAAGGC
GACGATCAGTAGCTGGTTTGAGAGGATGATCAGCCACACTGGGACTGAGACACGGCCCAGACTCCTACGGGAGGCAGCAG
TAGGGAATTTTCCGCAATGGGCGAAAGCCTGACGGAGCAATACCGCGTGAGGGATGACGGCCTGTGGGTTGTAAACCTCT
TTTCTCAAGGAAGAAGCTCTGACGGTACTTGAGGAATAAGCATCGGCTAACTCTGTGCCAGCAGCCGCGGTAATACAGAG
GATGCAAGCGTTATCCGGAATCACTGGGCATAAAGCGTCTGTAGGTGGTTTGGTAAGTCTGCTGTTAAAGACTGGGGCTC
AACCCCAGAAAAGCAGTGGAAACTGCCAGACTTGAGTGTGGTAGAGGTAGAGGGAATTCCTAGTGTAGCGGTGAAATGCG
TAGATATTAGGAAGAACACCAATGGCGAAGGCACTCTACTGGGCCATCACTGACACTGAGAGACGACAGCTAGGGGAGCA
AATGGGATTAGATACCCCAGTAGTCCTAGCCGTAAACGATGGATACTAGATGTTGCACGTATTAACCCGTGCAGTATCGT
AGCTAAGGCGTTAAGTATCCCGCCTGGGAAGTACGCTCGCAAGAGTGAAACTCAAAGGAATTGACGGGGGCCCGCACAAG
CGGTGGAGTATGTGGTTTAATTCGATGCAACGCGAAGAACCTTACCAGGGCTTGACATGTCACAAATCTTTCTGAAAGGA
GAGAGTGCCTTCGGGAATGTGAACACAGGTGGTGCATGGCTGTCGTCAGCTCGTGTCGTGAGATGTTGGGTTAAGTCCCG
CAACGAGCGTAACCCTTGTCTTTAGTTGCCATCATTCAGTTGGGCACTTTAAAGAGACTGCCGGTGATAAACCGGAGGAA
GGTGAGGACGACGTCAAGTCAGCATGCCCCTTACGCCCTGGGCTACACACGTACTACAATGGCCGAGACAAAGAGTCGCA
AGTTTGCAAAGACAAGCCAATCTCATAAACTCGGTCTCAGTTCGGATTGTAGGCTGCAACTCGCCTACATGAAGTTGGAA
TCGCTAGTAATCGCCGGTCAGCTATACGGCGGTGAATCCGTTCCCGGGCCTTGTACACACCGCCCGTCACACCATGGAAG
CTGTTCATACCCAAAGTCGTTACCTTAACCGCAAGGAGGGGGCGCCTAAGGTAGGGATAGTGACTGGGGTGAAGTCGTAA
CAAGGTA
>JX016417.1 Uncultured bacterium clone HglFeb0215 16S ribosomal RNA gene, partial sequence
AGAGTTTGATCATGGCTCAGGATGAACGCTGGCGGTATGCTTAATACATGCAAGTCGTACGAGAATTTTTAGTTCTAGTG
GCGGACGGGTGAGTAACACGTGAGAATCTGCCCTTAGGAGGAGGATAACAGCTGGAAACGGTTGCTAATACTCCATATGC
CGAGAGGTGAAAGGATTTATCTGCCTAAGGAGGAGCTCGCGTCTGATTAGCTAGTTGGTAGGGTAATAGCCTACCAAGGC
GACGATCAGTAGCTGGTTTGAGAGGATGATCAGCCACACTGGGACTGAGACACGGCCCAGACTCCTACGGGAGGCAGCAG
TAGGGAATTTTCCGCAATGGGCGAAAGCCTGACGGAGCAATACCGCGTGAGGGATGACGGCCTGTGGGTTGTAAACCTCT
TTTCTCAAGGAAGAAGCTCTGACGGTACTTGAGGAATAAGCATCGGCTAACTCTGTGCCAGCAGCCGCGGTAATACAGAG
GATGCAAGCGTTATCCGGAATCACTGGGCATAAAGCGGCTGTAGGTGGTTTGGTAAGTCTGCTGTTAAAGACTGGGGCTC
AACCCCAGAAAAGCAGTGGAAACTGCCAGACTTGAGTGTGGTAGAGGTAGAGGGAATTCCTAGTGTAGCGGTGAAATGCG
TAGATATTAGGAAGAACACCAATGGCGAAGGCACTTTACTGGGCCATCACTGACACTGAGAGACGACAGCTAGGGGAGCA
AATGGGATTAGATACCCCAGTAGTCCTAGCCGTAAACGATGGATACTAGATGTTGCACGTATTAACCCGTGCAGTATCGT
AGCTAAGGCGTTAAGTATCCCGCCTGGGAAGTACGCTCGCAAGAGTGAAACTCAAAGGAATTGACGGGGGCCCGCACAAG
CGGTGGAGTATGTGGTTTAATTCGATGCAACGCGAAGAACCTTACCAGGGCTTGACATGTCACAAATTTTTCTGAAAGGA
GAGAGTGCCTTCGGGAATGTGAACACAGGTGGTGCATGGCTGTCGTCAGCTCGTGTCGTGAGATGTTGGGTTAAGTCCCG
CAACGAGCGTAACCCTTGTCTTTAGTTGCCATCATTCAGTTGGGCACTTTAAAGAGACTGCCGGTGATAAACCGGAGGAA
GGTGAGGACGACGTCAAGTCAGCATGCCCCTTACGCCCTGGGCTACACACGTACTACAATGGCCGAGACGAAGAGTCGCA
AGTTTGCAAAGACAAGCCAATCTCATAAACTCGGTCTCAGTTCGGATTGTAGGCTGCAACTCGCCTACATGAAGTTGGAA
TCGCTAGTAATCGCCGGTCAGCTATACGGCGGTGAATCCGTTCCCGGGCCTTGTACACACCGCCCGTCACACCATGGAAG
CTGTTCATACCCAAAGTCGTTACCTTAACCGCAAGGAGGGGGGCGCCTAAGGTAGGGATAGTGACTGGGGTGAAGTCGTA
ACAAGGTA
>JN117213.1 Uncultured bacterium clone PU6-10-91 16S ribosomal RNA gene, partial sequence
GTGGCGGACGGGTGAGTAACGCGTGAGAATCTGCCCTCAGGAGGGGGATAACGGTTGGAAACGACCGCTAATACCCCATA
TGCCGAGAGGTGAAATGAAATTCGCCTGAGGATGAGCTCGCGTCTGATTAGCTAGTTGGTAGGGTAAAGGCCTACCAAGG
CATTGATCAGTAGCTGGTCTGAGAGGATGATCAGCCACACTGGGACTGAGACACGGCCCAGACTCCTACGGGAGGCAGCA
GTGGGGAATTTTCCGCAATGGGCGAAAGCCTGACGGAGCAATACCGCGTGAGGGATGACGGCCTGTGGGTTGTAAACCTC
TTTTCTCAAGGAAGAAGTTCTGACGGTACTTGAGGAATAAGCATCGGCTAACTCTGTGCCAGCAGCCGCGGTAATACAGA
GGATGCAAGCGTTATCCGGAATCACTGGGCATAAAGCGTCTGTAGGTGGTTTGGTAAGTCTGCTGTTAAAGACTGGGGCT
CAACCCCAGAAAAGCAGTGGAAACTGCCAGACTTGAGTGTGGTAGAGGTAGAGGGAATTCCTAGTGTAGCGGTGAAATGC
GTAGATATTAGGAAGAACACCAATGGCGAAGGCACTCTACTGGACCATAACTGACACTGAGAGACGACAGCTAGGGGAGC
AAATGGGATTAGATACCCCAGTAGTCCTAGCCGTAAACGATGGATACTAGATGTTGCACGTATCAACCCGTGCAGTATCG
TAGCTAAGGCGTTAAGTATCCCGCCTGGGAAGTACGCTCGCAAGAGTGAAACTCAAAGGAATTGACGGGGGTCCGCACAA
GCGGTGGAGCA
>AB471792.1 Dinophysis acuminata chloroplast gene for 16S rRNA, partial sequence
TCGCGTCTGATTAGCTAGTTGGTAGGGTAAAGGCCTACCAAGGCGACGATCAGTAGCTGGTTTGAGAGGATGATCAGCCA
CACTGGGACTGAGACACGGCCCAGACTCCTACGGGAGGCAGCAGTAGGGAATTTTCCGCAATGGGCGAAAGCCTGACGGA
GCAATACCGCGTGAGGGATGACGGCCTGTGGGTTGTAAACCTCTTTTCTCAAGGAAGAAGTTCTGACGGTACTTGAGGAA
TAAGCATCGGCTAACTCTGTGCCAGCAGCCGCGGTAATACAGAGGATGCAAGCGTTATCCGGAATCACTGGGCATAAAGC
GTCTGTAGGTTGTTTGGTAAGTCTGCTGTTAAAGACTGGGGCTCAACCCCAGAAAAGCAGTGGAAACTGCCGGACTTGAG
TGTGGTAGAGGTAGAGGGAATTCCTAGTGTAGCGGTGAAATGCGTAGATATTAGGAAGAACACCAATGGCGAAGGCACTC
TACTGGGCCATAACTGACACTGAGAGACGACAGCTAGGGGAGCAAATGGGATTAGATACCCCAGTAGTCCTAGCCGTAAA
CGATGGATACTAGATGTTGCACGTATTAACCCGTGCAGTATCGTAGCTAAGGCGTTAAGTATCCCGCCTGGGAAGTACGC
TCGCAAGAGTGAAACTCAAAGGAATTGACGGGGGCCCGCACAAGCGGTGGAGTATGTGGTTTAATTCGATGCAACGCGAA
GAACCTTACCAGGGCTTGACATGTCACAAATCTTTTTGAAAGAAAAGAGTGCCTCCGGGAATGTGAACACAGGTGGTGCA
T
>FJ612433.1 Uncultured bacterium clone DP10.5.11 16S ribosomal RNA gene, partial sequence
GCCCATTGCCGGTTGCTTATACATGCAAGTCGTACGAAGGCTTTTAGCCTTAGTGGCGGACGGGTGAGTAACACGTGAGA
ATCTGCCCTTAGGAGGAGGATAACAGCTGGAAACGGTTGCTAATACTCCATATGCCGGGAGGTGAAAGAATTTATTTGCC
TAAGGAGGAGCTCGCGTCTGATTAGCTAGTTGGTAGGGTAATGGCCTACCAAGGCGACGATCAGTAGCTGGTTTGAGAGG
ATGATCAGCCACACTGGGACTGAGACACGGCCCAGACTCCTACGGGAGGCAGCAGTAGGGAATTTTCCGCAATGGGCGAA
AGCCTGACGGAGCAATACCGCGTGAGGGATGACGGCCTGTGGGTTGTAAACCTCTTTTCTCAAGGAAGAAGTTCTGACGG
TACTTGAGGAATAAGCATCGGCTAACTCTGTGCCAGCAGCCGCGGTAATACAGAGGATGCAAGCGTTATCCGGAATCACT
GGGCATAAAGCGTCTGTAGGTGGTTTGGTAAGTCTGCTGTTAAAGACTGGGGCTCAACCCCAGAAAAGCAGTGGAAACTG
CCAGACTTGAGTGTGGTAGAGGTAGAGGGAATTCCTAGTGTAGCGGTGAAATGCGTAGATATTAGGAAGAACACCAATGG
CGAAGGCACTCTGCTGGACCATAACTGACACTGAGAGACGACAGCTAGGGGAGCAAATGGGATTAGATACCCCAGTAGTC
CTAGCCGTAAACGATGGATACTAGATGTTGCACGTATTAACCCGTGCAGTATCGTAGCTAAGGCGTTAAGTATCCCGCCT
GGGAAGTACGCTCGCAAGAGTGAAACTCAAAGGAATTGACGGGGGCCCGCACAAGCGGTGGAGTATGTGGTTTAATTCGA
TGCAACGCGAAGAACCTTACCAGGGCTTGACATGTCACAAATCTTTCTGAAAGGAAAGAGTGCCTTCGGGAATGTGAACA
CAGGTGGTGCATGGCTGTCGTCAGCTCGTGTCGTGAGATGTTGGGTTAAGTCCCGCAACGAGCGTAACCCTTGTCTTTAG
TTGCCATCATTCAGTTGGGCACTTTAAAGAGACTGCCGGTGATAAACCGGAGGAAGGTGAGGACGACGTCAAGTCAGCAT
GCCCCTTACGCCCTGGGCTACACACGTACTACAATGGCCGAGACAAAGAGTCGCAAGTTTGCAAAGACAAGCTAATCTCA
TAAACTCGGTCTCAGTTCGGATTGTAGGCTGCAACTCGCCTACATGAAGTTGGAATCGCTAGTAATCGCCGGTCAGCTAT
ACGGCGGTGAATCCGTTCCCGGGCCTTGTACACACCGCCCGTCACACCATGGAAGCTATTCACACCCAAAGTCGTTACCT
TAACCGCAAGGAGGGGGGCGATAAGGAGGGGGTTT
>FJ825883.1 Uncultured phototrophic eukaryote clone BM1-4-5 16S ribosomal RNA gene, partial sequence; plastid >FJ826109.1 Uncultured phototrophic eukaryote clone BM1-F-11 16S ribosomal RNA gene, partial sequence; plastid
TGATCCTGGCTCAGGATGAACGCTGGCGGTATGCTTAATACATGCAAGTCGTACGAGAGCTTTTAGCTCTAGTGGCGGAC
GGGTGAGTAACACGTGAGAATCTGCCCTTAGGAGGAGGATAACAGCTGGAAACGGTTGCTAATACTCCATATGCCGAGAG
GTGAAAGGATTTATCCACCTAAGGAGGAGCTCGCGTCTGATTAGCTAGTTGGTAGGGTAATAGCCTACCAAGGCGACGAT
CAGTAGCTGGTTTGAGAGGATGATCAGCCACACTGGGACTGAGACACGGCCCAGACTCCTACGGGAGGCAGCAGTAGGGA
ATTTTCCGCAATGGGCGAAAGCCTGACGGAGCAATACCGCGTGAGGGATGACGGCCTGTGGGTTGTAAACCTCTTTTCTC
AAGGAAGAAGTTCTGACGGTACTTGAGGAATAAGCATCGGCTAACTCTGTGCCAGCAGCCGCGGTAATACAGAGGATGCA
GGCGTTATCCGGAATCACTGGGCATAAAGCGTCTGTAGGTGGTTTGGTAAGTCTGCTGTTAAAGACTGGGGCTCAACCCC
AGAAAAGCAGTGGAAACTGCTAGACTTGAGTGTGGTAGAGGTAGAGGGAATTCCTAGTGTAGCGGTGAAATGCGTAGATA
TTAGGAAGAACACCAATGGCGAAGGCACTCTACTGGGCCATAACTGACACTGAGAGACGACAGCTAGGGGAGCAAATGGG
ATTAGATACCCCAGTAGTCCTAGCCGTAAACGATGGATACTAGATGTTGCACGTATTAACCCGTGCAGTATCGTAGCTAA
GGCGTTAAGTATCCCGCCTGGGAAGTACGCTCGCAAGAGTGAAACTCAAAGGAATTGACGGGGGCCCGCACAAGCGGTGG
AGTATGTGGTTTAATTCGATGCAACGCGAAGAACCTTACCAGGGCTTGACATGTCACAAATCTTCCTGAAAAGGAAGAGT
GCCTTCGGGAATGTGAACACAGGTGGTGCATGGCTGTCGTCAGCTCGTGTCGTGAGATGTTGGGTTAAGTCCCGCAACGA
GCGTAACCCTTGTCTTTAGTTGCCATCATTTAGTTGGGCACTTTAAAGAGACTGCCGGTGATAAACCGGAGGAAGGTGAG
GACGGCGTCAAGTCAGCATGCCCCTTACGCCCTGGGCTACACACGTACTACAATGGCCGAGACAAAGAGTCGCAAGTTTG
CAAAGACAAGCTAATCTCATAAACTCGGTCTCAGTTCGGATTGTAGGCTGCAACTCGCCTACATGAAGTTGGAATCGCTA
GTAATCGCCGGTCAGCTATACGGCGGTGAATCCGTTCCCGGGCCTTGTACACACCGCCCGTCACACCATGGAAGCTGTTC
ATGCCCAAAGTCGTTACCTTAACCGCAAGGAGAGGGGCGCCTAAGGTAGGGATAGTGACTGGGGTGAAGTCGTAACAAGG
TAACC
>FJ825790.1 Uncultured phototrophic eukaryote clone BM1-1-22 16S ribosomal RNA gene, partial sequence; plastid
TGATCCTGGCTCAGGATGAACGCTGGCGGTATGCTTAATACATGCAAGTCGTACGAGAGCTCTTAGCTCTAGTGGCGGAC
GGGTGAGTAACACGTGAGAATCTGCCCTTAGGAGGAGGATAACAGCTGGAAACGGTTGCTAATACTCCATATGCCGAGAG
GTGAAAGGATTTATCCACCTAAGGAGGAGCTCGCGTCTGATTAGCTAGTTGGTAGGGTAATAGCCTACCAAGGCGACGAT
CAGTAGCTGGTTTGAGAGGATGATCAGCCACACTAGGACTGAGACACGGCCCAGACTCCTACGGGAGGCAGCAGTAGGGA
ATTTTCCGCAATGGGCGAAAGCCTGACGGAGCAATACCGCGTGAGGGATGACGGCCTGTGGGTTGTAAACCTCTTTTCTC
AAGGAAGAAGTTCTGACGGTACTTGAGGAATAAGCATCGGCTAACTCTGTGCCAGCCGCCGCGGTAATACAGAGGATGCA
AGCGTTATCCGGAATCACTGGGCATAAAGCGTCTGTAGGTGGTTTGGTAAGTCTGCTGTTAAAGACTGGGGCTCAACCCC
AGAAAAGCAGTGGAAACTGCTAGACTTGAGTGTGGTAGAGGTAGAGGGAATTCCTAGTGTAGCGGTGAAATGCGTAGATA
TTAGGAAGAACACCAATGGCGAAGGCACTCTACTGGGCCATAACTGACACTGAGAGACGACAGCTAGGGGAGCAAATGGG
ATTAGATACCCCAGTAGTCCTAGCCGTAAACGATGGATACTAGATGTTGCACGTATTAACCCGTGCAGTATCGTAGCTAA
GGCGTTAAGTATCCCGCCTGGGAAGTACGCTCGCAAGAGTGAAACTCAAAGGAATTGACGGGGGCCCGCACAAGCGGTGG
AGTATGTGGTTTAATTCGATGCAACGCGAAGAACCTTACCAGGGCTTGACATGTCACAAATCTTCCTGAAAGGGAAGAGT
GCCTTCGGGAATGTGAACACAGGTGGTGCATGGCTGTCGTCAGCTCGTGTCGTGAGATGTTGGGTTAAGTCCCGCAACGA
GCGTAACCCTTGTCTTTAGTTGCCATCATTTAGTTGGGCACTTTAAAGAGACTGCCGGTGATAAACCGGAGGAAGGTGAG
GACGACGTCAAGTCAGCATGCCCCTTACGCCCTGGGCTACACACGTACTACAATGGCCGAGACAAAGAGTCGCAAGTTTG
CAAAGACAAGCTAATCTCATAAACTCGGTCTCAGTTCGGATTGTAGGCTGCAACTCGCCTACATGAAGTTGGAATCGCTA
GTAATCGCCGGTCAGCTATACGGCGGTGAATCCGTTCCCGGGCCTTGTACACACCGCCCGTCACACCATGGAAGCTGTTC
ATGCCCAAAGTCGTTACCTTAACCGCAAGGAGAGGGGCGCCTAAGGTAGGGATAGTGACTTGGGTGAAGTCGTAACAAGG
TAACC
>EU641464.1 Uncultured cyanobacterium clone LW9m-1-60 16S ribosomal RNA gene, partial sequence
GCTTAATACATGCAGTCGTACGAGGGCTTTTAGCCTTAGTGGCGGACGGGTGAGTAACACGTGAGAATCTGCCCTTAGGA
GGAGGATAACAGCTGGAAACGGTTGCTAATACTCCATATGCCGAGAGGTGAAAGGATTTATCCACCTAAGGAGGAGCTCG
CGTCTGATTAGCTAGTTGGTAGGGTAATGGCCTACCAAGGCGACGATCAGTAGCTGGTTTGAGAGGATGATCAGCCACAC
TGGGACTGAGACACGGCCCAGACTCCTACGGGAGGCAGCAGTAGGGAATTTTCCGCAATGGGCGAAAGCCTGACGGAGCA
ATACCGCGTGAGGGATGACGGCCTGTGGGTTGTAAACCTCTTTTCTCAAGGAAGAAGTTCTGACGGTACTTGAGGAATAA
GCATCGGCTAACTCTGTGCCAGCAGCCGCGGTAATACAGAGGATGCAAGCGTTATCCGGAACCACTGGGCATAAAGCGTC
TGTAGGTGGTTTGGTAAGTCTGCTGTTAAAGACTGGGGCTCAACCCCAGAAAAGCAGTGGAAACTGCCAGACTTGAGTGT
GGTAGAGGTAGAGGGAATTCCTAGTGTAGCGGTGAAATGCGTAGATATTAGGAAGAACACCAATGGCGAAGGCACTCTAC
TGGACCATAACTGACACTGAGAGACGACAGCTAGGGGAGCAAATGGGATTAGATACCCCAGTAGTCCTAGCCGTAAACGA
TGGATACTAGATGTTGCACGTATTAACCCGTGCAGTATCGTAGCTAAGGCGTTAAGTATCCCGCCTGGGAAGTACGCTCG
CAAGAGTGAAACTCAAAGGAATTGACGGGGGCCCGCACAAGCGGTGGAGTATGTGGTTTAATTCGATGCAACGCGAAGAA
CCTTACCAGGGCTTGACATGTCA
>EU641421.1 Uncultured cyanobacterium clone LW9m-1-17 16S ribosomal RNA gene, partial sequence
TTATACTGCAAGTCGTACGAGGGCTTTTAGCCTTAGTGGCGGACGGGTGAGTAACACGTGAGAATCTGCCCTTAGGAGGA
GGATAACAGCTGGAAACGGTTGCTAATACTCCATATGCCGAGAGGTGAAAGGATTTATCCACCTAAGGAGGAGCTCGCGT
CTGATTAGCTAGTTGGTAGGGTAATGGCCTACCAAGGCGACGATCAGTAGCTGGTTTGAGAGGATGATCAGCCACACTGG
GACTGAGACACGGCCCAGACTCCTACGGGAGGCAGCAGTAGGGAATTTTCCGCAATGGGCGAAAGCCTGACGGAGCAATA
CCGCGTGAGGGATGACGGCCTGTGGGTTGTAAACCTCTTTTCTCAAGGAAGAAGTTCTGACGGTACTTGAGGAATAAGCA
TCGGCTAACTCTGTGCCAGCAGCCGCGGTAATACAGAGGATGCAAGCGTTATCCGGAATCACTGGGCATAAAGCGTCTGT
AGGTGGTTTGGTAAGTCTGCTGTTAAAGACTGGGGCTCAACCCCAGAAAAGCAGTGGAAACTGCCAGACTTGAGTGTGGT
AGAGGTAGAGGGAATTCCTAGTGTAGCGGTGAAATGCGTAGATATTAGGAAGAACACCAATGGCGAAGGCACTCTACTGG
ACCATAGCTGACACTGAGAGACGACAGCTAGGGGAGCAAATGGGATTAGATACCCCAGTAGTCCTAGCCGTAAACGATGG
ATACTAGATGTTGCACGTATTAACCCGTGCAGTATCGTAGCTAAGGCGTTAAGTATCCCGCCTGGGAAGTACGCTCGCAA
GAGTGAAACTCAAAGGAATTGACGGGGGCCCGCACAAGCGGTGGAGTATGTGGTTTAATTCGATGCATCGCGAAGAACCT
TACCAGGGCTTGACATGTCACAAATCTTTCTG
>EU641377.1 Uncultured cyanobacterium clone LW9m-1-85 16S ribosomal RNA gene, partial sequence
TTATACATGCAGTCGTACGAGGGCTTTTAGCCTTAGTGGCGGACGGGTGAGTAACACGTGAGAATCTGCCCTTAGGAGGA
GGATAACAGCTGGAAACGGTTGCTAATGCTCCATATGCCGAGAGGTGAAAGGATTTATCCACCTAAGGAGGAGCTCGCGT
CTGATTAGCTAGTTGGTAGGGTAATGGCCTACCAAGGCGACGATCAGTAGCTGGTTTGAGAGGATGATCAGCCACACTGG
GACTGAGACACGGCCCAGACTCCTACGGGAGGCAGCAGTAGGGAATTTTCCGCAATGGGCGAAAGCCTGACGGAGCAATA
CCGCGTGAGGGATGACGGCCTGTGGGTTGTAAACCTCTTTTCTCAAGGAAGAAGTTCTGACGGTACTTGAGGAATAAGCA
TCGGCTAACTCTGTGCCAGCAGCCGCGGTAATACAGAGGATGCAAGCGTTATCCGGAATCACTGGGCATAAAGCGTCTGT
AGGTGGTTTGGTAAGTCTGCTGTTAAAGACTGGGGCTCAACCCCAGAAAAGCAGTGGAAACTGCCAGACTTGAGTGTGGT
AGAGGTAGAGGGAATTCCTAGTGTAGCGGTGAAATGCGTAGATATTAGGAAAGAACACCAATGGCGAAGGCACTCTACTG
GACCATAACTGACACTGAGAGACGACAGCTAGGGGAGCAAATGGGATTAGATACCCCAGTAGTCCTAGCCGTAAACGATG
GATACTAGATGTTGCACGTATTAACCCGTGCAGTATCGTAGCTAAGGCGTTAAGTATCCCGCCTGGGAAGTACGCTCGCA
AGAGTGAAACTCAAAGGAATTGACGGGGGCC
>EU640262.1 Uncultured cyanobacterium clone LW1m-4-13 16S ribosomal RNA gene, partial sequence
TTATACATGCAAGTCGTACGAGGGCTTTTAGCCTTAGTGGCGGGCGGGTGAGTAACACGTGAGAATCTGCCCTTAGGAGG
AGGATAACAGCTGGAAACGGTTGCTAATACTCCATATGCCGAGAGGTGAAAGGATTTATCCACCTAAGGAGGAGCTCGCG
TCTGATTAGCTAGTTGGTAGGGTAATGGCCTACCAAGGCGACGATCAGTAGCTGGTTTGAGAGGATGATCAGCCACACTG
GGACTGAGACACGGCCCAGACTCCTACGGGAGGCAGCAGTAGGGAATTTTCCGCAATGGGCGAAAGCCTGACGGAGCAAT
ACCGCGTGAGGGATGACGGCCTGTGGGTTGTAAACCTCTTTTCTCAAGGAAGAAGTTCTGACGGTACTTGAGGAACAAGC
ATCGGCTAACTCTGTGCCAGCAGCCGCGGTAATACAGAGGATGCAAGCGTTATCCGGAATCACTGGGCATAAAGCGTCTG
TAGGTGGTTTGGTAAGTCTGCTGTTAAAGACTGGGGCTCAACCCCAGAAAAGCAGTGGAAACTGCCAGACTTGAGTGTGG
TAGAGGTAGAGGGAATTCCTAGTGTAGCGGTGAAATGCGTAGATATTAGGAAGAACACCAATGGCGAAGGCACTCTACTG
GACCATAACTGACACTGAGAGACGACAGCTAGGGGAGCAAATGGGATTAGATACCCCAGTAGTCCTAGCCGTAAACGATG
GATACTAGATGTTGCACGTATTAACCCGTGCAGTATCGTAGCTAAGGCGTTAAGTATCCCGCCTGGGAAGTACGCTCGCA
AGAGTGAAACTCAAAGGAATTGACGGGGGCCCGCACAAGCGGTGGAGTATGTGGTTTAATTCGATGCAACGCGAAGAACC
TTACCAGGGCTTGACATGTCACAAATCTTTCTGA
>EU640080.1 Uncultured cyanobacterium clone LW1m-3-87 16S ribosomal RNA gene, partial sequence
GGTTGCTTATACATGCAAGTCGTACGAGGGCTTTTAGCCTTAGTGGCGGACGGGTGAGTAACACGTGAGAATCTGCCCTT
AGGAGGAGGATAACAGCTGGAAACGGTTGCTAATACTCCATATGCCGAGAGGTGAAAGGATTTATCCACCTAAGGAGGAG
CTCGCGTCTGATTAGCTAGTTGGTAGGGTAATGGCCTACCAAGGCGACGATCAGTAGCTGGTTTGAGAGGATGATCAGCC
ACACTGGGACTGAGACACGGCCCAGACTCCTACGGGAGGCAGCAGTAGGGAATTTTCCGCAATGGGCGAAAGCCTGACGG
AGCAATACCGCGTGAGGGATGACGGCCTGTGGGTTGTAAACCTCTTTTCTCAAGGAAGAAGTTCTGACGGTACTTGAGGA
ATAAGCATCGGCTAACTCTGTGCCAGCAGCCGCGGTAATACAGAGGATGCAAGCGTTATCCGGAATCACTGGGCATAAAG
CGTCTGTAGGTGGTTTGGTAAGTCTGCTGTTAAAGACTGGGGCTCAACCCCAGAAAAGCAGTGGAAACTGCCAGACTTGA
GTGTGGTAGAGGTAGAGGGAATTCCTAGTGTAGCGGTGAAATGCGTAGATATTAGGAAGAACACCAATGGCGAAGGCACT
CTACTGGACCATAACCGACACTGAGAGACGACAGCTAGGGGAGCAAATGGGATTAGATACCCCAGTAGTCCTAGCCGTAA
ACGATGGATACTAGATGTTGCACGTATTAACCCGTGCAGTATCGTAGCTAAGGCGTTAAGTATCCCGCCTGGGAAGTACG
CTCGCAAGAGTGAAACTCAACGGAATTGACGGGGGCCCGCACAAGCGGTGGAGTATGTGGTTTAATTCGATGCAACGCGA
AGAACCTTACCAGGGCTTGACATGTCACAAATCTTTCTGAGGGGAAAGAGTGCCTTCGGGATGTGAACACAGGTGGTGCA
TGGCTGTCGTCAGCTCGTGTCGTGAGATGTTGGGG
>EU980195.1 Uncultured cyanobacterium clone TH_f49 16S ribosomal RNA gene, partial sequence
ATGCAAGTCGTACGAGGGCTTTTAGCCCTAGTGGCGGACGGGTGAGTAACACGTGAGAATCTGCCCTTAGGAGGAGGATA
ACAGCTGGAAACGGTTGCTAATACTCCATATGCCGAGAGGTGAAAGGAATTTCTGCCTAAGGAGGAGCTCGCGTCTGATT
AGCTAGTTGGTAGGGTAAAGGCCTACCAAGGCGACGATCAGTAGCTGGTTTGAGAGGATGATCAGCCACACTGGGACTGA
GACACGGCCCAGACTCCTACGGGAGGCAGCAGTAGGGAATTTTCCGCAATGGGCGAAAGCCTGACGGAGCAATACCGCGT
GAGGGATGACGGCCTGTGGGTTGTAAACCTCTTTTCTCAAGGAAGAAGTTCTGACGGTACTTGAGGAATAAGCATCGGCT
AACTCTGTGCCAGCAGCCGCGGTAATACAGAGGATGCAAGCGTTATCCGGAATCACTGGGCATAAAGCGTCTGTAGGTGG
TTTGGTAAGTCTGCTGTTAAAGACTGGGGCTCAACCCCAGAAAAGCAGTGGAAACTGCCAGACTTGAGTGTGGTAGAGGT
AAAGGGAATTCCTAGTGTAGCGGTGAAATGCGTAGATATTAGGAAGAACACCAATGGCGAAGGCACTTTACTGGGCCATA
ACTGACACTGAGAGACGACAGCTAGTGGAGCTATTGGGATTAGATACTCCAGTAGTCCTAGCCGTAAACGATGGATACTA
GATGTTGCACG
>EU919855.1 Uncultured bacterium clone s116 16S ribosomal RNA gene, partial sequence
AGAGTTTGATCCTGGCTCAGATGAACGCTGGCGGTATGCTTAATACATGCAAGTCGTACGAGAGCTTTTAGCTCTAGTGG
CGGACGGGTGAGTAACACGTGAGAATCTGCCCTTAGGAGGAGGATAACAGCTGGAAACGGTTGCTAATACTCCATATGCC
GAGAGGTGAAAGGATTTATCCACCTAAGGAGGAGCTCGCGTCTGATTAGCTAGTTGGTAGGGTAAAGGCCTACCAAGGCG
ACGATCAGTAGCTGGTTTGAGAGGATGATCAGCCACACTGGGACTGAGACACGGCCCAGACTCCTACGGGAGGCAGCAGT
AGGGAATTTTCCGCAATGGGCGAAAGCCTGACGGAGCAATACCGCGTGAGGGATGACGGCCTGTGGGTTGTAAACCTCTT
TTCTCAAGGAAGAAGTTCTGACGGTACTTGAGGAATAAGCATCGGCTAACTCTGTGCCAGCAGCCGCGGTAATACAGAGG
ATGCAAGCGTTATCCGGAATCACTGGGCATAAAGCGTCTGTAGGTTGTTTGGTAAGTCTGCTGTTAAAGACTGGGGCTCA
ACCCCAGAAAAGCAGTGGAAACTGCCGGACTTGAGTGTGGTAGAGGTAGAGGGAATTCCTAGTGTAGCGGTGAAATGCGT
AGATATTAGGAAGAACACCAATGGCGAAGGCACTCTACTGGGCCATAACTGACACTGAGAGACGACAGCTAGGGGAGCAA
ATGGGATTAGATACCCCAGTAGTCCTAGCCGTAAACGATGGATACTAGATGTTGCACGTATTAACCCGTGCAGTATCGTA
GCTAAGGCGTTAAGTATCCCGCCTGGGAAGTACGCTCGCAAGAGTGAAACTCAAAGGAATTGACGGGGGCCCGCACAAGC
GGTGGAGTATGTGGTTTAATTCGATGCAACGCGAAGAACCTTACCAGGGCTTGACATGTCACAAATCTTTTTGAAAGAAA
AGAGTGCCTCCGGGAATGTGAACACAGGTGGTGCATGGCTGTCGTCAGCTCGTGTCGTGAGATGTTGGGTTAAGTCCCGC
AACGAGCGTAACCCTTGTCTTTAGTTGCCATCATTCAGTTGGGCACTTTAAAGAGACTGCCGGTGATAAACCGGAGGAAG
GTGAGGACGACGTCAAGTCAGCATGCCCCTTACGCCCTGGGCTACACACGTACTACAATGGCCGAGACAAAGAGTCGCAA
GTTTGCAAAGACAAGCTAATCTCATAAACTCGGTCTCAGTTCGGATTGCAGGCTGCAACTCGCCTGCATGAAGTTGGAAT
CGCTAGTAATCGCCGGTCAGCTATACGGCGGTGAATCCGTTCCCGGGCCTTGTACACACCGCCCGTCACACCATGGAAGC
TGTTCATACCCAAAGTCGTTACCTTAACCGTAAGGAGGGGGGCGCCTAAGGTAGGGATAGTGACTGGGGTGAAGTCGTAA
CAAGGTAACC
>AM921439.1 Uncultured bacterium partial 16S rRNA gene, clone SG_117
GGCGAGATACTTAACGCCTTAGCTACGATACTGCACGGGTTAATACGTGCAACATCTAGTATCCATCGTTTACGGCTAGG
ACTACTGGGGTATCTAATCCCATTTGCTCCCCTAGCTGTCGTCTCTCAGTGTCAGTTATGGCCCAGTAGAGTGCCTTCGC
CATTGGTGTTCTTCCTAATATCTACGCATTTCACCGCTACACTAGGAATTCCCTCTACCTCTACCACACTCAAGTCTAGC
AGTTTCCACTGCTTTTCTGGGGTTGAGCCCCAGTCTTTAACAGCAGACTTACCAAACAACCTACAGACGCTTTATGCCCA
GTGATTCCGGATAACGCTTGCATCCTCTGTATTACCGCGGCTGCTGGCACAGAGTTAGCCGATGCTTATTCCTCAAGTAC
CGTCAGAACTTCTTCCTTGAGAAAAGAGGTTTACAACCCACAGGCCGTCATCCCTCACGCGGTATTGCTCCGTCAGGCTT
TCGCCCATTGCGGAAAATTCCCTACTGCTGCCTCCCGTAGGAGTCTGGGCCGTGTCTCAGTCCCAGTGTGGCTGATCATC
CTCTCAAACCAGCTACTGATCGTCGCCTTGGTAAGCCTTTACCTTACCAACTAGCTAATTAGACGCGAGCTCCTCCTTAG
GCAGATAAATCCTTTCACCTCTCGGCGTATGGAGTATTAGCAACCGTTTCCAGCTGTTATCCTCCTCCTAAGGGCAGATT
CTCACGTGTTACTCACCCGTCCGCCACTAGAGCTAAAAGCCCTCGTACGACTTGCATGTATTAAGCATACCGCCAGCGTT
CATCCTGAGCCAGGATCAAACTCT
>AM921108.1 Uncultured bacterium partial 16S rRNA gene, clone EI_79 >LN880032.1 Uncultured bacterium partial 16S rRNA gene, clone HL4SH11
TAATACGTGCAACATCTAGTATCCATCGTTTACGGCTAGGACTACTGGGGTATCTAATCCCATTTGCTCCCCTAGCTGTC
GTCTCTCAGTGTCAGTTATGGCCCAGTAGAGTGCCTTCGCCATTGGTGTTCTTCCTAATATCTACGCATTTCACCGCTAC
ACTAGGAATTCCCTCTACCTCTACCACACTCAAGTCTAGCAGTTTCCACTGCTTTTCTGGGGTTGAGCCCCAGTCTTTAA
CAGCAGACTTACCAAACAACCTACAGACGCTTTATGCCCAGTGATTCCGGATAACGCTTGCATCCTCTGTATTACCGCGG
CTGCTGGCACAGAGTTAGCCGATGCTTATTCCTCAAGTACCGTCAGAACTTCTTCCTTGAGAAAAGAGGTTTACAACCCA
CAGGCCGTCATCCCTCACGCGGTATTGCTCCGTCAGGCTTTCGCCCATTGCGGAAAATTCCCTACTGCTGCCTCCCGTAG
GAGTCTGGGCCGTGTCTCAGTCCCAGTGTGGCTGATCATCCTCTCAAACCAGCTACTGATCGTCGCCTTGGTAAGCCTTT
ACCTTACCAACTAGCTAATCAGACGCGAGCTCCTCCTTAAGCAGATAAATCCTTTCACCTCTCGGCGTATGGAGTATTAG
CAACCGTTTCCAGCTGTTATCCTCCTCCTAAGGGCAGATTCTCACGTGTTACTCACCCGTCCGCCACTAGAGCTAAAAGC
CCTCGTACGACTTGCATGTATTAAGCATACCGCCAGCGTTCATCCTGAGCCAGGATCAAACTCT
>EU375434.1 Uncultured bacterium clone P4O-58 16S ribosomal RNA gene, partial sequence
GTGGCGGACGGGTGAGTAACACGTGAGAATCTGCCCTTAGGAGGAGGATAACAGCTGGAAACGGTTGCTAATACTCCATA
TGCCGAGAGGTGAAAGAATTTATTTGCCTAAGGAGGAGCTCGCGTCTGATTAGCTAGTTGGTAGGGTAATGGCCTACCAA
GGCGACGATCAGTAGCTGGTTTGAGAGGATGATCAGCCACACTGGGACTGAGACACGGCCCAGACTCCTACGGGAGGCAG
CAGTAGGGAATTTTCCGCAATGGGCGAAAGCCTGACGGAGCAATACCGCGTGAGGGATGACGGCCTGTGGGTTGTAAACC
TCTTTTCTCAAGGAAGAAGTTCTGACGGTACTTGAGGAATAAGCATCGGCTAACTCTGTGCCAGCAGCCGCGGTAATACA
GAGGATGCAAGCGTTATCCGGAATCACTGGGCATAAAGCGTCTGTAGGTGGTTTGGTAAGTCTGCTGTTAAAGACTGGGG
CTCAACCCCAGAAAAGCAGTGGAAACTGCCAGACTTGAGTGTGGTAGAGGTAGAGGGAATTCCTAGTGTAGCGGTGAAAT
GCGTAGATATTAGGAAGAACACCAATGGCGAAGGCACTCTGCTGGACCATAACTGACACTGAGAGACGACAGCTAGGGGA
GCAAATGGGATTAGATACCCCAGTAGTCCTAGCCGTAAACGATGGATACTAGATGTTGCACGTATTAACCCGTGCAGTAT
CGTAGCTAAGGCGTTAAGTATCCCGCCTGGGAAGTACGCTCGCAAGAGTGAAACTCAAAGGAATTGACGGGGGCCCGCAC
AAGCGGT
>EU273081.1 Uncultured bacterium clone TH_c163 16S ribosomal RNA gene, partial sequence >EU273090.1 Uncultured bacterium clone TH_d324 16S ribosomal RNA gene, partial sequence
TGCAAGTCGTACGAAGGCTTTTAGCCTTAGTGGCGGACGGGTGAGTAACACGTGAGAATCTGCCCTTAGGAGGAGGATAA
CAGCTGGAAACGGTTGCTAATACTCCATATGCCGAGAGGTGAAAGGATTTATCTACCTAAGGAGGAGCTCGCGTCTGATT
AGCTAGTTGGTAAGGTAATGGCTTACCAAGGCGACGATCAGTAGCTGGTTTGAGAGGATGATCAGCCACACTGGGACTGA
GACACGGCCCAGACTCCTACGGGAGGCAGCAGTAGGGAATTTTCCGCAATGGGCGAAAGCCTGACGGAGCAATACCGCGT
GAGGGATGACGGCCTGTGGGTTGTAAACCTCTTTTCTCAAGGAAGAAGTTCTGACGGTACTTGAGGAATAAGCATCGGCT
AACTCTGTGCCAGCAGCCGCGGTAATACAGAGGATGCAAGCGTTATCCGGAATCACTGGGCATAAAGCGTCTGTAGGTGG
TTTGGTAAGTCTGCTGTTAAAGACTGGGGCTCAACCCCAGAAAAGCAGTGGAAACTGCTAGACTTGAGTGTGGTAGAGGT
AGAGGGAATTCCTAGTGTAGCGGTGAAATGCGTAGATATTAGGAAGAACACCAATGGCGAAGGCACTCTACTGGACCATA
ACTGACACTGAGAGACGACAGCTAGGGGAGCAAATGGGATTAGATACCCCAGTAGTCCTA
>EF395741.1 Uncultured phototrophic eukaryote clone CBM02E11 16S ribosomal RNA gene, partial sequence; chloroplast
GATGAACGCTGGCGGTATGCTTAATACATGCAAGTCGTACGAGGGCTTTTAGCTCTAGTGGCGGACGGGTGAGTAACACG
TGAGAATCTGCCCTTAGGAGGAGGATAACAGCTGGAAACGGTTGCTAATACTCCATATGCCGAGAGGTGAAAGGATTTAT
CCACCTAAGGAGGAGCTCGCGTCTGATCAGCCAGTTGGTAGGGTAATAGCCTACCAAGGCGACGATCAGTAGCTGGTTTG
AGAGGATGATCAGCCACACTGGGACTGAGACACGGCCCGGACTCCTACGGGAGGCAGCAGTAGGGAATTTTCCGCAATGG
GCGAAAGCCTGACGGAGCAATACCGCGTGAGGGATGACGGCCTGTGGGTTGTAAACCTCTTTTCTCAAGGAAGAAGTTCT
GACGGTACTTGAGGAATAAGCATCGGCTAACTCTGTGCCAGCAGCCGCGGTAATACAGAGGATGCAAGCGTTATCCGGAA
TCACTGGGCATAAAGCGTCTGTAGGTGGTTTAGTAAGTCTGCTGTTAAAGACTGGGGCTCAACCCCAGAAAAGCAGTGGA
AACTGCTAGACTTGAGTGTGGTAGAGGTAGAGGGAATTCCTAGTGTAGCGGTGAAATGCGTAGATATTAGGAAGAACACC
AATGGCGAAGGCACTCTACTGGGCCATAACTGACACTGAGAGACGACAGCTAGGGGAGCAAATGGGATTAGATACCCCAG
TAGTCCTAGCCGTAAACGATGGATACTAGATGTTGCACGTATTAACCCGTGCAGTATCGTAGCTAAGGCGTTAAGTATCC
CGCCTGGGAAGTACGCTCGCAAGAGTG
>AF530388.2 Dinophysis norvegica strain norvCC04 16S small subunit ribosomal RNA gene, partial sequence; plastid
ACGTGAGAATTTACCTCTAGGAGGAGGATAACAGCTGGAAACGGTTGCTAATACTCCATATGCCGAGAGGTGAAAGGATT
TATCCACCTAAGGAGGAGCTCGCGTCTGATTAGCTAGTTGGTAGGGTAATAGCCTACCAAGGCGACGATCAGTAGCTGGT
TTGAGAGGATGATCAGCCACACTGGGACTGAGACACGGCCCAGACTCCTACGGGAGGCAGCAGTAGGGAATTTTCCGCAA
TGGGCGAAAGCCTGACGGAGCAATACCGCGTGAGGGATGACGGCCTGTGGGTTGTAAACCTCTTTTCTCAAGGAAGAAGT
TCTGACGGTACTTGAGGAATAAGCATCGGCTAACTCTGTGCCAGCAGCCGCGGTAATACAGAGGATGCAAGCGTTATCCG
GAATCACTGGGCATAAAGCGTCTGTAGGTGGTTTGGTAAGTCTGCTGTTAAAGACTGGGGCTCAACCCCTGAAAAGCAGT
GGAAACTGCTAGACTTGAGTGTGGTAGAGGTAGAGGGAATTCCTAGTGTAGCGGTGAAATGCGTAGATATTAGGAAGAAC
ACCAATGGCGAAGGCACTCTACTGGGCCATAACTGACACTGAGAGACGACAGCTAGGGGAGCAAATGGGATTAGATACCC
CAGTAGTCCTAGCCGTAAACGATGGATACTAGATGTTGCACGTATTAACCCGTGCAGTATCGTAGCTAAGGCGTTAAGTA
TCCCGCCTGGGAAGTACGCTCGCAAGAGTGAAACTCAAAGGAATTGACGGGGGCCCGCACAAGCGGTGGAGTATGTGGTT
TAATTCGATGCAACGCGAAGAACCTTACCAGGGCTTGACATGTCACAAATCTTCCCGAAAGGGAAGAGTGCCTTCGGGAA
TGTGAACACAGGTGGTGCATGGCTGCCGTCAGCTCGTGTCGTGAGATGTTGGGTTAAGTCCCGCAACGAGCGTAGCCCTT
GTCTTTAGTTGCCATCATTTAGTTGGGCACTTTAAAGAGACTGCCGGTGATAAACCGGAGGAAGGTGAGGACGACGTCAA
GTCAGCATGCCCCTTACGCCCTGGGCTACACACGTACTACAATGGCCGAGACAAAGAGTCGCAAGTTTGCAAAGACAAGC
TAATCTCATAAACTCGGTCTCAGTTCGGATTGTAGGCTGCAACTCGCCTACATGAAGTTGGAATCGCTAGAAATCGCCGG
TCAGCTATACGGCGGTGAATCCGTACCCGGGCCTTGTACACACCGCCCGTCACACCATGGAAGCTGTTCATGCCCAAAGT
CGTTACCTTAACCGTAAGGAGAGGGGCGCCTAAGGTCGGGCTAGTGACTGGGG
>AF530387.2 Dinophysis acuta strain acutNP09 16S small subunit ribosomal RNA gene, partial sequence; plastid
GGAGGATAACAGCTGGAAACGGTTGCTAATACTCCATATGCCGAGAGGTGAAAGGATTTATCCACCTAAGGAGGAGCTCG
CGTCTGATTAGCTAGTTGGTAGGGTAATAGCCTACCAAGGCGACGATCAGTAGCTGGTTTGAGAGGATGATCAGCCACAC
TGGGACTGAGACACGGCCCAGACTCCTACGGGAGGCAGCAGTAGGGAATTTTCCGCAATGGGCGAAAGCCTGACGGAGCA
ATACCACGTGAGGGATGACGGCCTGTGGGTTGTAAACCTCTTTTCTCAAGGAAGAAGTTCTGACGGTACTTGAGGAATAA
GCATCGGCTAACTCTGTGCCAGCAGCCGCGGTAATACAGAGGATGCAAGCGTTATCCGGAATCACTGGGCATAAAGCGTC
TGTAGGTGGTTTGGTAAGTCTGCTGTTAAAGACTGGGGCTCAACCCCAGAAAAGCAGTGGAAACTGCTAGACTTGAGTGT
GGTAGAGGTAGAGGGAATTCCTAGTGTAGCGGTGAAATGCGTAGATATTAGGAAGAACACCAATGGCGAAGGCACTCTAC
TGGGCCATAACTGACACTGAGAGACGACAGCTAGGGGAGCAAATGGGATTAGATACCCCAGTAGTCCTAGCCGTAAACGA
TGGATACTAGATGTTGCACGTATTAACCCGTGCAGTATCGTAGCTAAGGCGTTAAGTATCCCGCCTGGGAAGTACGCTCG
CAAGAGTGAAACTCAAAGGAATTGACGGGGGCCCGCACAAGCGGTGGAGTATGTGGTTTAATTCGATGCAACGCGAAGAA
CCTTACCAGGGCTTGACATGTCACAAGTCTTCCTGAAAGGGAAGAGTGCCCTCGGGAATGTGAACACAGGTGGTGCATGG
CTGTCGTCAGCTCGTGTCGTGAGATGTTGGGTTAAGTCCCGCAACGAGCGTAACCCTTGTCTTTAGTTGCCATCATTTAG
TTGGGCACTTTAAAGAGACTGCCGGTGATAAACCGGAGGAAGGTGAGGACGACGTCAAGTCAGCATGCCCCTTACGCCCT
GGGCTACACACGTACTACAATGGCCGAGACAAAGAGTCGCAAGTTTGCAAAGACAAGCTAATCTCATAAACTCGGTCTCA
GTTCGGATTGTAGGCTGCAACTCGCCTACATGAAGTTGGAATCGCTAGTAATCGCCGGTCAGCTATACGG
>AY702171.1 Uncultured phototrophic eukaryote clone DYF18 16S ribosomal RNA gene, partial sequence; plastid
GAACGCTGGCGGTATGCTTAATACATGCAAGTCGTACGAGAGCTTTTAGCTCTAGTGGCGGACGGGTGAGTAACACGTGA
GAATCTGCCCTTAGGAGGAGGATAACAGCTGGAAACGGTTGCTAATACTCCATATGCCGAGAGGTGAAAGGATTTATCCA
CCTAAGGAGGAGCTCGCGTCTGATTAGCTAGTTGGTAGGGTAATAGCCTACCAAGGCGACGATCAGTAGCTGGTTTGAGA
GGATGATCAGCCACACTGGGACTGAGACACGGCCCAGACTCCTACGGGAGGCAGCAGTAGGGAATTTTCCGCAATGGGCG
AAAGCCTGACGGAGCAATACCGCGTGAGGGATGACGGCCTGTGGGTTGTAAACCTCTTTTCTCAAGGAAGAAGTTCTGAC
GGTACTTGAGGAATAAGCATCGGCTAACTCTGTGCCAGCAGCCGCGGTAATACAGAGGATGCAAGCGTTATCCGGAATCA
CTGGGCATAAAGCGTCTGTAGGTGGTTTGGTAAGTCTGCTGTTAAAGACTGGGGCTCAACCCCAGAAGAGCAGTGGAAAC
TGCTAGACTTGAGTGTGGTAGAGGTAGAGGGAATTCCTAGTGTAGCGGTGAAATGCGTAGATATTAGGAAGAACACCAAT
GGCGAAGGCACTCTACTGGGCCATAACTGACACTGAGAGACGACAGCTAGGGGAGCAAATGGGATTAGATACCCCAGTAG
TCCTAGCCGTAAACGATGGATACTAGATGTTGCACGTATTAACCCGTGCAGTATCGTAGCTAAGGCGTTAAGTATCCCGC
CTGGGAAGTACGCTCGCAAGAGTGAAACTCAAAGGAATTGACGGGGGCCCGCACAAGCGGTGGAGTATGTGGTTTAATTC
GATGCAACGCGAAGAACCTTACCAGGGCTTGACATGTCACAAATCTTCCTGAAAGGGAAGAGTGCCTTCGGGAATGTGAA
CACAGGTGGTGCATGGCTGTCGTCAGCTCGTGTCGTGAGATGTTGGGTTAAGTCCCGCAACGAGCGTAACCCTTGTCTTT
AGTTGCCATCATTTAGTTGGGCACTTTAAAGAGACTGCCGGTGATAAACCGGAGGAAGGTGAGGACGACGTCAAGTCAGC
ATGCCCCTTACGCCCTGGGCTACACACGTACTACAATGGCCGAGACAAAGAGTCGCAAGTTTGCAAAGACAAGCTAATCT
CATAAACTCGGTCTCAGTTCGGATTGTAGGCTGCAACTCGCCTACATGAAGTTGGAATCGCTAGTAATCGCCGGTCAGCT
ATACGGCGGTGAATCCGTTCCCGGGCCTTGTACACACCGCCCGTCACACCATGGAAGCTGTTCATGCCCAAAGTCGTTAC
CTTAACCGCAAGGAGAGGGGCGCCTAAGGTAGGGATAGTGACTGGGGTGAAGTCGTAACAAGGTAGCCCTACTGGAAGG
>DQ006804.1 Dinophysis sp. SM-2005 16S ribosomal RNA gene, partial sequence; plastid
AGCTAGTTGGTAGGGTAAAGGCCTACCAAGGCGACGATCAGTAGCTGGTTTGAGAGGATGATCAGCCACACTGGGACTGA
GACACGGCCCAGACTCCTACGGGAGGCAGCAGTAGGGAATTTTCCGCAATGGGCGAAAGCCTGACGGAGCAATACCGCGT
GAGGGATGACGGCCTGTGGGTTGTAAACCTCTTTTCTCAAGGAAGAAGTTCTGACGGTACTTGAGGAATAAGCATCGGCT
AACTCTGTGCCAGCAGCCGCGGTAATACAGAGGATGCAAGCGTTATCCGGAATCACTGGGCATAAAGCGTCTGTAGGTTG
TTTGGTAAGTCTGCTGTTAAAGACTGGGGCTCAACCCCAGAAAAGCAGTGGAAACTGCCGGACTTGAGTGTGGTAGAGGT
AGAGGGAATTCCTAGTGTAGCGGTGAAATGCGTAGATATTAGGAAGAACACCAATGGCGAAGGCACTCTACTGGGCCATA
ACTGACACTGAGAGACGACAGCTAGGGGAGCAAATGGGATTAGATACCCCAGTAGTCCTAGCCGTAAACGATGGATACTA
GATGTTGCACGTATTAACCCGTGCAGTATCGTAGCTAAGGCGTTAAGTATCCCGCCTGGGAAGTACGCTCGCAAGAGTGA
AACTCAAAGGAATTGACGGGGGCCCGCACAAGCGGTGGAGTATGTGGTTTAATTCGATGCAACGCGAAGAACCTTACCAG
GGCTTGACATGTCACAAATCTTTTTGAAAGAAAAGAGTGCCTCCGGGAATGTGAACACAGGTGGTGCATGGCTGTCGTCA
GCTCGTGTCGTGAGATGTTGGGTTAAGTCCCGCAACGAGC
>AB073111.1 Geminigera cryophila plastid gene for 16S rRNA, partial sequence
AGTTGGTAAGGTAAAGGCTTACCAAGGCGACGATCAGTAGCTGGTTTGAGAGGATGATCAGCCACACTGGGACTGAGACA
CGGCCCAGACTCCTACGGGAGGCAGCAGTAGGGAATTTTCCGCAATGGGCGAAAGCCTGACGGAGCAATACCGCGTGAGG
GATGACGGCCTGTGGGTTGTAAACCTCTTTTCTCAAGGAAGAAGTTCTGACGGTACTTGAGGAATAAGCATCGGCTAACT
CTGTGCCAGCAGCCGCGGTAATACAGAGGATGCAAGCGTTATCCGGAATCACTGGGCATAAAGCGTCTGTAGGTTGTTTG
GTAAGTCTGCTGTTAAAGACTGGGGCTCAACCCCAGAAAAGCAGTGGAGACTGCCAGACTTGAGTGTGGTAGAGGTAGAG
GGAATTCCTAGTGTAGCGGTGAAATGCGTAGATATTAGGAAGAACACCAATGGCGAAGGCACTCTACTGGGCCATAACTG
ACACTGAGAGACGACAGCTAGGGGAGCAAATGGGATTAGATACCCCAGTAGTCCTAGCCGTAAACGATGGATACTAGATG
TTGCACGTATTAACCCGTGCAGTATCGTAGCTAAGGCGTTAAGTATCCCGCCTGGGAAGTACGCTCGCAAGAGTGAAACT
CAAAGGAATTGACGGGGGCCCGCACAAGCGGTGGAGTATGTGGTTTAATTCGATGCAACGCGAAGAACCTTACCAGGGCT
TGACATGTCACAAATCTTTTTGAAAGAAAAGAGTGCCTTCGGGAGTGTGAACACAGGTGGTGCATGGCTGTCGTCAGCTC
GTGTCGTGAGATGTTGGGTTAAGTCCCGCAACGAGCGTAACCCTTGTCTTTAGTTGCCATCATTTAGTTGGGCACTTTAA
AGAGACTGCCGGTGATAAACCGGAGGAAGGTGAGGACGACGTCAAGTCAGCATGCCCCTTACGCCCTGGGCTACACACGT
ACTACAATGGCCGAGACAAAGAGTCGCAAGTTTGCAAGAACAAGCTAATCTCATAAACTCGGTCTCAGTTCGGATTGCAG
GCTGCAACTCGCCTGCATGAAGTTGGAATCGCTAGTAATCGCCGGTCAGCTATACGGCGGTGAATCCGTTCCCGGGCCTT
GTACACACCGCCCGTCACACCATGGAAGCTGTTCATACCCAAAGTCGTTACCTTAACCGTGAGGAGGGGGGCGCCTAAGG
TAGGGATAGTGACTGGGGTGAAGTC
>KF977045.1 Uncultured bacterium clone InfluentRSFBand11(FigS1) 16S ribosomal RNA gene, partial sequence
GCAGCAGTAGGGAATTTTCCGCAATGGGCGAAAGCCTGACGGAGCAATACCGCGTGAGGGATGACGGCCTGTGGGTTGTA
AACCTCTTTTCTCAAGGAAGAAGTTCTGACGGTACTTGAGGAATAAGCATCGGCTAACTCTGTGCCAGCAGCCGCGGTAA
TACAGAGGATGCAAGCGTTATCCGGAATCACTGGGCATAAAGCGTCTGTAGGTGGTTTGGTAAGTMTGYTGTTAAAGAMT
GGGGCTTAACCCCAGAAAAGCAGTGGAAACTGCCAGACTTGAGTGTGGTAGAGGTAAAGGGAATTCMTAGTGTAGCGGTG
AAATGCGTAGATATTAGGAAGAACACCAATGGCGAAGGCACTTTACTGGGCCATAACTGACACTGAGAGACGACAGCTAG
GGGAGCAAATGGGATTAGATACCCCAGTAGTCCTAGCCGTAAACGATGGATACTAGATGTTGCACGTATTAACCCGTGCA
GTATCGTAGCTAAGGCGTTAA
